# Supplementary material for: The low-temperature triclinic crystal structure of silver 3-sulfo­benzoic acid
Source: Acta Crystallogr E Crystallogr Commun. 2020 Jul 14;76(Pt 8):1275–8. doi: 10.1107/S2056989020009408 (PMC7405583; doi:10.1107/S2056989020009408)
Supplement: Supplementary file 1 [file e-76-01275-sup1.cif]

##############################################################################
#                                                                            #
# This CIF contains the data in a paper accepted for publication in          #
# Acta Crystallographica Section E. It conforms to the requirements of       #
# Notes for Authors for Acta Crystallographica Section E, and has been       #
# peer reviewed under the auspices of the IUCr Commission on Journals.       #
#                                                                            #
# Full details of the Crystallographic Information File format               #
# are given in the paper "The Crystallographic Information File (CIF):       #
# a New Standard Archive File for Crystallography" by S. R. Hall, F. H.      #
# Allen and I. D. Brown [Acta Cryst. (1991), A47, 655-685].                  #
#                                                                            #
# The current version of the core CIF dictionary is obtainable from          #
# ftp://ftp.iucr.org/pub/cif_core.dic.                                       #
#                                                                            #
# Software is freely available for graphical display of the structure(s)     #
# in this CIF. For information consult the CIF software page                 #
# http://www.iucr.org/resources/cif/software.                                #
#                                                                            #
# This file may be used for bona fide research purposes within the           #
# scientific community so long as proper attribution is given to the journal # 
# article from which it was obtained.                                        #
#                                                                            #
##############################################################################
data_I
_audit_creation_method     'SHELXL-2018/3'
_chemical_name_systematic
;
Silver(I) 3-carboxybenzenesulfonate
;
_chemical_name_common     'silver 3-sulfobenzoic acid'
_chemical_formula_moiety     'Ag +, C7 H5 O5 S1 -'
_chemical_formula_sum     'C7 H5 Ag1 O5 S1'
_chemical_formula_iupac     'Ag +, C7 H5 O5 S1 -'
_chemical_formula_weight     309.04
_chemical_melting_point     ?
_space_group_crystal_system     triclinic
_space_group_name_H-M_alt     'P -1'
_space_group_name_Hall     '-P 1'
loop_
    _space_group_symop_operation_xyz
    'x, y, z'
    '-x, -y, -z'
_cell_length_a     6.0376(5)
_cell_length_b     8.6293(7)
_cell_length_c     15.5903(12)
_cell_angle_alpha     92.3150(10)
_cell_angle_beta     99.5890(10)
_cell_angle_gamma     90.6570(10)
_cell_volume     800.12(11)
_cell_formula_units_Z     4
_cell_measurement_reflns_used     5814
_cell_measurement_theta_min     2.65
_cell_measurement_theta_max     28.36
_cell_measurement_temperature     100.0(2)
_exptl_crystal_description     'block'
_exptl_crystal_colour     'colorless'
_exptl_crystal_size_max     0.102
_exptl_crystal_size_mid     0.091
_exptl_crystal_size_min     0.017
_exptl_crystal_density_diffrn     2.565
_exptl_crystal_density_meas     ?
_exptl_crystal_density_method     ?
_exptl_crystal_F_000     600
_exptl_absorpt_coefficient_mu     2.769
_exptl_absorpt_correction_type     multi-scan
_exptl_absorpt_process_details
;
(SADABS; Krause <i>et al.</i>,  2015)
;
_exptl_absorpt_correction_T_min     0.6752
_exptl_absorpt_correction_T_max     0.7457
_diffrn_ambient_temperature     100(2)
_diffrn_source     ?
_diffrn_radiation_type     MoK\a
_diffrn_radiation_wavelength     0.71073
_diffrn_measurement_device_type     'Bruker APEXII CCD'
_diffrn_measurement_method     '\w and \f scans'
_diffrn_detector_area_resol_mean     ?
_diffrn_reflns_number     11343
_diffrn_reflns_av_R_equivalents     0.0192
_diffrn_reflns_av_unetI/netI     0.0225
_diffrn_reflns_theta_min     2.363
_diffrn_reflns_theta_max     28.357
_diffrn_reflns_theta_full     25.242
_diffrn_measured_fraction_theta_max     0.998
_diffrn_measured_fraction_theta_full     1.000
_diffrn_reflns_limit_h_min     -8
_diffrn_reflns_limit_h_max     8
_diffrn_reflns_limit_k_min     -11
_diffrn_reflns_limit_k_max     11
_diffrn_reflns_limit_l_min     -20
_diffrn_reflns_limit_l_max     20
_refine_special_details     ?
_reflns_number_total     3990
_reflns_number_gt     3464
_reflns_threshold_expression     'I > 2\s(I)'
_refine_ls_structure_factor_coef     Fsqd
_refine_ls_matrix_type     full
_refine_ls_R_factor_all     0.0282
_refine_ls_R_factor_gt     0.0226
_refine_ls_wR_factor_gt     0.0548
_refine_ls_wR_factor_ref     0.0573
_refine_ls_goodness_of_fit_ref     1.024
_refine_ls_restrained_S_all     1.024
_refine_ls_number_reflns     3990
_refine_ls_number_parameters     255
_refine_ls_number_restraints     0
_refine_ls_hydrogen_treatment     constr
_refine_ls_weighting_scheme     calc
_refine_ls_weighting_details
              'w=1/[\s^2^(Fo^2^)+(0.0312P)^2^+0.7957P] where P=(Fo^2^+2Fc^2^)/3'
_atom_sites_solution_hydrogens     difmap
_atom_sites_solution_primary     dual
_atom_sites_solution_secondary     difmap
_refine_ls_shift/su_max     0.002
_refine_ls_shift/su_mean     0.000
_refine_diff_density_max     1.458
_refine_diff_density_min     -0.544
_refine_ls_extinction_method     none
_refine_ls_extinction_coef     .
loop_
    _atom_type_symbol
    _atom_type_description
    _atom_type_scat_dispersion_real
    _atom_type_scat_dispersion_imag
    _atom_type_scat_source
    'C' 'C' 0.0033 0.0016
                         'International Tables Vol C Tables 4.2.6.8 and 6.1.1.4'
    'H' 'H' 0.0000 0.0000
                         'International Tables Vol C Tables 4.2.6.8 and 6.1.1.4'
    'Ag' 'Ag' -0.8971 1.1015
                         'International Tables Vol C Tables 4.2.6.8 and 6.1.1.4'
    'O' 'O' 0.0106 0.0060
                         'International Tables Vol C Tables 4.2.6.8 and 6.1.1.4'
    'S' 'S' 0.1246 0.1234
                         'International Tables Vol C Tables 4.2.6.8 and 6.1.1.4'
_computing_data_collection
;
APEX3 (Bruker, 2015)
;
_computing_cell_refinement
;
SAINT (Bruker, 2015)
;
_computing_data_reduction
;
SAINT (Bruker, 2015)
;
_computing_structure_solution
;
<i>SHELXT2014/5</i> (Sheldrick, 2015a)
;
_computing_structure_refinement
;
<i>SHELXL2018/3</i> (Sheldrick, 2015b)
;
_computing_molecular_graphics
;
CrystalMaker (Palmer, 2014)
;
_computing_publication_material     ?
loop_
    _atom_site_type_symbol
    _atom_site_label
    _atom_site_fract_x
    _atom_site_fract_y
    _atom_site_fract_z
    _atom_site_U_iso_or_equiv
    _atom_site_adp_type
    _atom_site_calc_flag
    _atom_site_occupancy
    _atom_site_disorder_assembly
    _atom_site_disorder_group
    Ag Ag1 1.38401(3) 0.20362(2) 0.54061(2) 0.01134(6) Uani d 1 . .
    Ag Ag2 0.84468(3) 0.29410(2) 0.45908(2) 0.01133(6) Uani d 1 . .
    S S1 1.30827(10) 0.44688(7) 0.38473(4) 0.00764(12) Uani d 1 . .
    S S2 0.91114(10) 0.05323(7) 0.61650(4) 0.00735(12) Uani d 1 . .
    O O1 0.8095(3) 0.0907(2) 0.04187(13) 0.0171(4) Uani d 1 . .
    O O2 1.1825(3) 0.1223(2) 0.08315(12) 0.0147(4) Uani d 1 . .
    H H2 1.186373 0.069042 0.037146 0.022 Uiso calc 1 . .
    O O3 1.4157(3) 0.5928(2) 0.36958(12) 0.0118(4) Uani d 1 . .
    O O4 1.1960(3) 0.4580(2) 0.46182(12) 0.0113(4) Uani d 1 . .
    O O5 1.4577(3) 0.3141(2) 0.38907(12) 0.0120(4) Uani d 1 . .
    O O6 1.0685(3) 0.3705(2) 0.92789(12) 0.0151(4) Uani d 1 . .
    O O7 0.7208(3) 0.4338(2) 0.94908(13) 0.0172(4) Uani d 1 . .
    H H7 0.792105 0.496134 0.986827 0.026 Uiso calc 1 . .
    O O8 1.0577(3) 0.1870(2) 0.61036(12) 0.0122(4) Uani d 1 . .
    O O9 1.0299(3) -0.0917(2) 0.63142(12) 0.0113(4) Uani d 1 . .
    O O10 0.7283(3) 0.0403(2) 0.54050(12) 0.0121(4) Uani d 1 . .
    C C1 0.9468(4) 0.2658(3) 0.16077(16) 0.0098(5) Uani d 1 . .
    C C2 1.1255(4) 0.3040(3) 0.22732(16) 0.0089(5) Uani d 1 . .
    H H2A 1.269323 0.261007 0.226531 0.011 Uiso calc 1 . .
    C C3 1.0903(4) 0.4059(3) 0.29493(16) 0.0085(5) Uani d 1 . .
    C C4 0.8808(4) 0.4739(3) 0.29484(17) 0.0098(5) Uani d 1 . .
    H H4 0.858595 0.544361 0.340934 0.012 Uiso calc 1 . .
    C C5 0.7059(4) 0.4378(3) 0.22695(17) 0.0113(5) Uani d 1 . .
    H H5 0.564694 0.485685 0.225963 0.014 Uiso calc 1 . .
    C C6 0.7358(4) 0.3320(3) 0.16042(17) 0.0122(5) Uani d 1 . .
    H H6 0.614232 0.304894 0.115096 0.015 Uiso calc 1 . .
    C C7 0.9731(4) 0.1514(3) 0.08975(17) 0.0114(5) Uani d 1 . .
    C C8 0.7557(4) 0.2413(3) 0.84027(16) 0.0101(5) Uani d 1 . .
    C C9 0.8758(4) 0.1989(3) 0.77403(16) 0.0089(5) Uani d 1 . .
    H H9 1.022664 0.239791 0.774347 0.011 Uiso calc 1 . .
    C C10 0.7759(4) 0.0954(3) 0.70750(16) 0.0083(5) Uani d 1 . .
    C C11 0.5641(4) 0.0292(3) 0.70888(16) 0.0094(5) Uani d 1 . .
    H H11 0.498762 -0.043294 0.664035 0.011 Uiso calc 1 . .
    C C12 0.4502(4) 0.0705(3) 0.77651(17) 0.0109(5) Uani d 1 . .
    H H12 0.307895 0.024014 0.778523 0.013 Uiso calc 1 . .
    C C13 0.5423(4) 0.1791(3) 0.84132(17) 0.0116(5) Uani d 1 . .
    H H13 0.460534 0.210509 0.885891 0.014 Uiso calc 1 . .
    C C14 0.8629(4) 0.3547(3) 0.91029(16) 0.0104(5) Uani d 1 . .
loop_
    _atom_site_aniso_label
    _atom_site_aniso_U_11
    _atom_site_aniso_U_22
    _atom_site_aniso_U_33
    _atom_site_aniso_U_12
    _atom_site_aniso_U_13
    _atom_site_aniso_U_23
    Ag1 0.01230(10) 0.00897(10) 0.01265(10) -0.00049(7) 0.00235(7) -0.00154(7)
    Ag2 0.01222(10) 0.00908(10) 0.01249(10) 0.00046(7) 0.00190(7) -0.00134(7)
    S1 0.0092(3) 0.0059(3) 0.0076(3) 0.0002(2) 0.0012(2) -0.0016(2)
    S2 0.0092(3) 0.0058(3) 0.0071(3) -0.0001(2) 0.0017(2) -0.0015(2)
    O1 0.0147(10) 0.0189(10) 0.0160(10) 0.0011(7) 0.0001(8) -0.0103(8)
    O2 0.0149(9) 0.0163(10) 0.0122(9) 0.0022(7) 0.0015(7) -0.0069(7)
    O3 0.0131(9) 0.0091(9) 0.0124(9) -0.0021(7) -0.0005(7) 0.0006(7)
    O4 0.0133(9) 0.0128(9) 0.0079(8) -0.0011(7) 0.0025(7) -0.0014(7)
    O5 0.0121(9) 0.0079(8) 0.0151(9) 0.0026(7) -0.0003(7) -0.0016(7)
    O6 0.0154(10) 0.0156(10) 0.0134(9) -0.0029(7) 0.0011(7) -0.0046(7)
    O7 0.0188(10) 0.0173(10) 0.0150(10) -0.0009(8) 0.0041(8) -0.0104(8)
    O8 0.0161(9) 0.0067(8) 0.0151(9) -0.0025(7) 0.0070(7) -0.0017(7)
    O9 0.0132(9) 0.0087(8) 0.0128(9) 0.0037(7) 0.0049(7) -0.0006(7)
    O10 0.0126(9) 0.0138(9) 0.0090(9) 0.0011(7) -0.0004(7) -0.0025(7)
    C1 0.0139(12) 0.0069(11) 0.0087(11) 0.0001(9) 0.0025(9) -0.0011(9)
    C2 0.0098(12) 0.0071(11) 0.0098(11) 0.0011(9) 0.0016(9) 0.0001(9)
    C3 0.0093(11) 0.0087(11) 0.0071(11) -0.0002(9) 0.0005(9) 0.0006(9)
    C4 0.0124(12) 0.0075(11) 0.0096(11) -0.0002(9) 0.0023(9) -0.0010(9)
    C5 0.0097(12) 0.0105(12) 0.0143(12) 0.0020(9) 0.0034(9) 0.0018(10)
    C6 0.0125(12) 0.0112(12) 0.0119(12) -0.0018(9) -0.0004(9) 0.0003(9)
    C7 0.0170(13) 0.0092(11) 0.0083(12) 0.0014(9) 0.0023(9) 0.0011(9)
    C8 0.0127(12) 0.0082(11) 0.0087(12) 0.0007(9) 0.0000(9) -0.0002(9)
    C9 0.0087(11) 0.0064(11) 0.0112(12) -0.0002(9) 0.0004(9) 0.0012(9)
    C10 0.0097(12) 0.0080(11) 0.0072(11) 0.0019(9) 0.0018(9) -0.0015(9)
    C11 0.0117(12) 0.0069(11) 0.0091(11) 0.0006(9) 0.0005(9) 0.0003(9)
    C12 0.0082(11) 0.0112(12) 0.0133(12) -0.0001(9) 0.0020(9) 0.0002(9)
    C13 0.0120(12) 0.0131(12) 0.0097(12) 0.0013(9) 0.0021(9) -0.0006(9)
    C14 0.0161(13) 0.0093(11) 0.0061(11) 0.0004(9) 0.0026(9) 0.0004(9)
_geom_special_details
;
 All esds (except the esd in the dihedral angle between two l.s. planes)
 are estimated using the full covariance matrix.  The cell esds are taken
 into account individually in the estimation of esds in distances, angles
 and torsion angles; correlations between esds in cell parameters are only
 used when they are defined by crystal symmetry.  An approximate (isotropic)
 treatment of cell esds is used for estimating esds involving l.s. planes.
;
loop_
    _geom_bond_atom_site_label_1
    _geom_bond_atom_site_label_2
    _geom_bond_site_symmetry_2
    _geom_bond_distance
    _geom_bond_publ_flag
    Ag1 O3 2_866 2.3868(18) yes
    Ag1 O8 . 2.4091(18) yes
    Ag1 O10 2_756 2.4406(18) yes
    Ag1 O10 1_655 2.5249(18) yes
    Ag1 O5 . 2.6853(19) yes
    Ag1 O4 . 2.7254(19) yes
    Ag2 O9 2_756 2.4090(17) yes
    Ag2 O5 1_455 2.4199(18) yes
    Ag2 O4 2_766 2.4609(18) yes
    Ag2 O4 . 2.5295(18) yes
    Ag2 O8 . 2.6953(19) yes
    Ag2 O10 . 2.7179(19) yes
    S1 O3 . 1.4556(18) ?
    S1 O5 . 1.4629(18) ?
    S1 O4 . 1.4754(18) ?
    S1 C3 . 1.776(3) ?
    S2 O9 . 1.4560(18) ?
    S2 O8 . 1.4624(18) ?
    S2 O10 . 1.4784(19) ?
    S2 C10 . 1.778(2) ?
    O1 C7 . 1.232(3) ?
    O2 C7 . 1.312(3) ?
    O2 H2 . 0.8400 ?
    O6 C14 . 1.231(3) ?
    O7 C14 . 1.311(3) ?
    O7 H7 . 0.8400 ?
    C1 C2 . 1.393(3) ?
    C1 C6 . 1.402(4) ?
    C1 C7 . 1.483(3) ?
    C2 C3 . 1.390(3) ?
    C2 H2A . 0.9500 ?
    C3 C4 . 1.400(3) ?
    C4 C5 . 1.388(4) ?
    C4 H4 . 0.9500 ?
    C5 C6 . 1.389(4) ?
    C5 H5 . 0.9500 ?
    C6 H6 . 0.9500 ?
    C8 C13 . 1.393(4) ?
    C8 C9 . 1.397(3) ?
    C8 C14 . 1.494(3) ?
    C9 C10 . 1.393(3) ?
    C9 H9 . 0.9500 ?
    C10 C11 . 1.399(3) ?
    C11 C12 . 1.388(3) ?
    C11 H11 . 0.9500 ?
    C12 C13 . 1.390(4) ?
    C12 H12 . 0.9500 ?
    C13 H13 . 0.9500 ?
loop_
    _geom_angle_atom_site_label_1
    _geom_angle_atom_site_label_2
    _geom_angle_atom_site_label_3
    _geom_angle_site_symmetry_1
    _geom_angle_site_symmetry_3
    _geom_angle
    _geom_angle_publ_flag
    O3 Ag1 O8 2_866 . 99.00(6) ?
    O3 Ag1 O10 2_866 2_756 164.88(6) ?
    O8 Ag1 O10 . 2_756 89.93(6) ?
    O3 Ag1 O10 2_866 1_655 93.71(6) ?
    O8 Ag1 O10 . 1_655 134.17(6) ?
    O10 Ag1 O10 2_756 1_655 71.42(7) ?
    O3 Ag1 O5 2_866 . 95.65(6) ?
    O8 Ag1 O5 . . 133.72(6) ?
    O10 Ag1 O5 2_756 . 86.75(6) ?
    O10 Ag1 O5 1_655 . 87.86(6) ?
    O3 Ag1 O4 2_866 . 79.09(6) ?
    O8 Ag1 O4 . . 87.10(6) ?
    O10 Ag1 O4 2_756 . 113.75(6) ?
    O10 Ag1 O4 1_655 . 138.66(6) ?
    O5 Ag1 O4 . . 53.11(5) ?
    O9 Ag2 O5 2_756 1_455 100.47(6) ?
    O9 Ag2 O4 2_756 2_766 163.71(6) ?
    O5 Ag2 O4 1_455 2_766 88.30(6) ?
    O9 Ag2 O4 2_756 . 92.99(6) ?
    O5 Ag2 O4 1_455 . 134.11(6) ?
    O4 Ag2 O4 2_766 . 71.25(7) ?
    O9 Ag2 O8 2_756 . 95.18(6) ?
    O5 Ag2 O8 1_455 . 135.75(6) ?
    O4 Ag2 O8 2_766 . 87.79(6) ?
    O4 Ag2 O8 . . 85.39(6) ?
    O9 Ag2 O10 2_756 . 79.91(6) ?
    O5 Ag2 O10 1_455 . 89.29(6) ?
    O4 Ag2 O10 2_766 . 114.18(6) ?
    O4 Ag2 O10 . . 136.43(6) ?
    O8 Ag2 O10 . . 53.09(5) ?
    O3 S1 O5 . . 113.96(11) ?
    O3 S1 O4 . . 112.15(11) ?
    O5 S1 O4 . . 110.84(11) ?
    O3 S1 C3 . . 107.55(11) ?
    O5 S1 C3 . . 106.29(11) ?
    O4 S1 C3 . . 105.45(11) ?
    O3 S1 Ag1 . . 134.18(8) ?
    O5 S1 Ag1 . . 54.60(8) ?
    O4 S1 Ag1 . . 56.24(7) ?
    C3 S1 Ag1 . . 118.27(8) ?
    O3 S1 Ag2 . . 142.49(8) ?
    O5 S1 Ag2 . . 101.87(8) ?
    C3 S1 Ag2 . . 70.67(8) ?
    Ag1 S1 Ag2 . . 60.743(12) ?
    O3 S1 Ag2 . 2_766 75.89(8) ?
    O5 S1 Ag2 . 2_766 133.57(8) ?
    C3 S1 Ag2 . 2_766 113.59(8) ?
    Ag1 S1 Ag2 . 2_766 85.217(16) ?
    Ag2 S1 Ag2 . 2_766 71.389(13) ?
    O3 S1 Ag2 . 1_655 89.34(8) ?
    O4 S1 Ag2 . 1_655 105.55(8) ?
    C3 S1 Ag2 . 1_655 135.36(8) ?
    Ag1 S1 Ag2 . 1_655 58.742(11) ?
    Ag2 S1 Ag2 . 1_655 118.903(18) ?
    Ag2 S1 Ag2 2_766 1_655 110.509(17) ?
    O5 S1 Ag1 . 2_866 110.81(8) ?
    O4 S1 Ag1 . 2_866 89.35(7) ?
    C3 S1 Ag1 . 2_866 131.60(8) ?
    Ag1 S1 Ag1 . 2_866 108.357(17) ?
    Ag2 S1 Ag1 . 2_866 127.793(18) ?
    Ag2 S1 Ag1 2_766 2_866 56.515(11) ?
    Ag2 S1 Ag1 1_655 2_866 79.804(14) ?
    O9 S2 O8 . . 114.02(11) ?
    O9 S2 O10 . . 112.31(11) ?
    O8 S2 O10 . . 110.71(11) ?
    O9 S2 C10 . . 107.87(11) ?
    O8 S2 C10 . . 106.02(11) ?
    O10 S2 C10 . . 105.29(11) ?
    O9 S2 Ag2 . . 134.36(8) ?
    O8 S2 Ag2 . . 54.86(8) ?
    O10 S2 Ag2 . . 55.85(8) ?
    C10 S2 Ag2 . . 117.76(8) ?
    O9 S2 Ag1 . 2_756 76.58(8) ?
    O8 S2 Ag1 . 2_756 132.19(8) ?
    C10 S2 Ag1 . 2_756 114.74(8) ?
    Ag2 S2 Ag1 . 2_756 83.690(15) ?
    O9 S2 Ag1 . 1_455 142.72(8) ?
    O8 S2 Ag1 . 1_455 101.22(8) ?
    C10 S2 Ag1 . 1_455 71.67(8) ?
    Ag2 S2 Ag1 . 1_455 59.268(11) ?
    Ag1 S2 Ag1 2_756 1_455 70.705(13) ?
    O9 S2 Ag1 . . 88.47(8) ?
    O10 S2 Ag1 . . 106.42(8) ?
    C10 S2 Ag1 . . 135.01(8) ?
    Ag2 S2 Ag1 . . 60.142(11) ?
    Ag1 S2 Ag1 2_756 . 109.706(17) ?
    Ag1 S2 Ag1 1_455 . 118.896(18) ?
    O8 S2 Ag2 . 2_756 109.90(8) ?
    O10 S2 Ag2 . 2_756 90.09(7) ?
    C10 S2 Ag2 . 2_756 132.48(8) ?
    Ag2 S2 Ag2 . 2_756 108.167(17) ?
    Ag1 S2 Ag2 2_756 2_756 57.481(11) ?
    Ag1 S2 Ag2 1_455 2_756 128.036(18) ?
    Ag1 S2 Ag2 . 2_756 78.344(13) ?
    C7 O2 H2 . . 109.5 ?
    S1 O3 Ag1 . 2_866 135.48(11) ?
    S1 O3 Ag2 . 2_766 79.83(8) ?
    Ag1 O3 Ag2 2_866 2_766 67.35(4) ?
    S1 O3 Ag2 . 1_655 68.22(7) ?
    Ag1 O3 Ag2 2_866 1_655 91.87(5) ?
    Ag2 O3 Ag2 2_766 1_655 105.51(5) ?
    S1 O4 Ag2 . 2_766 122.51(10) ?
    S1 O4 Ag2 . . 117.62(10) ?
    Ag2 O4 Ag2 2_766 . 108.75(7) ?
    S1 O4 Ag1 . . 97.01(9) ?
    Ag2 O4 Ag1 2_766 . 123.21(7) ?
    Ag2 O4 Ag1 . . 80.66(5) ?
    S1 O4 Ag1 . 2_866 68.13(7) ?
    Ag2 O4 Ag1 2_766 2_866 59.17(4) ?
    Ag2 O4 Ag1 . 2_866 164.54(7) ?
    Ag1 O4 Ag1 . 2_866 113.67(5) ?
    S1 O5 Ag2 . 1_655 129.94(11) ?
    S1 O5 Ag1 . . 99.04(9) ?
    Ag2 O5 Ag1 1_655 . 81.60(5) ?
    C14 O7 H7 . . 109.5 ?
    S2 O8 Ag1 . . 129.24(10) ?
    S2 O8 Ag2 . . 98.80(9) ?
    Ag1 O8 Ag2 . . 83.46(6) ?
    S2 O9 Ag2 . 2_756 135.66(11) ?
    S2 O9 Ag1 . 2_756 79.15(8) ?
    Ag2 O9 Ag1 2_756 2_756 68.49(4) ?
    S2 O9 Ag1 . . 68.85(7) ?
    Ag2 O9 Ag1 2_756 . 90.55(5) ?
    Ag1 O9 Ag1 2_756 . 104.81(5) ?
    S2 O10 Ag1 . 2_756 123.30(10) ?
    S2 O10 Ag1 . 1_455 118.98(10) ?
    Ag1 O10 Ag1 2_756 1_455 108.58(7) ?
    S2 O10 Ag2 . . 97.40(9) ?
    Ag1 O10 Ag2 2_756 . 121.23(7) ?
    Ag1 O10 Ag2 1_455 . 79.11(5) ?
    S2 O10 Ag2 . 2_756 67.58(7) ?
    Ag1 O10 Ag2 2_756 2_756 59.96(4) ?
    Ag1 O10 Ag2 1_455 2_756 166.05(7) ?
    Ag2 O10 Ag2 . 2_756 113.18(5) ?
    C2 C1 C6 . . 120.7(2) ?
    C2 C1 C7 . . 121.0(2) ?
    C6 C1 C7 . . 118.3(2) ?
    C3 C2 C1 . . 119.0(2) ?
    C3 C2 H2A . . 120.5 ?
    C1 C2 H2A . . 120.5 ?
    C2 C3 C4 . . 120.7(2) ?
    C2 C3 S1 . . 120.38(19) ?
    C4 C3 S1 . . 118.86(19) ?
    C2 C3 Ag2 . . 122.32(16) ?
    C4 C3 Ag2 . . 67.59(14) ?
    S1 C3 Ag2 . . 79.16(8) ?
    C5 C4 C3 . . 119.5(2) ?
    C5 C4 Ag2 . . 112.49(17) ?
    C3 C4 Ag2 . . 87.60(15) ?
    C5 C4 H4 . . 120.2 ?
    C3 C4 H4 . . 120.2 ?
    Ag2 C4 H4 . . 70.2 ?
    C4 C5 C6 . . 120.5(2) ?
    C4 C5 Ag2 . . 47.98(13) ?
    C6 C5 Ag2 . . 116.08(17) ?
    C4 C5 H5 . . 119.7 ?
    C6 C5 H5 . . 119.7 ?
    Ag2 C5 H5 . . 103.4 ?
    C5 C6 C1 . . 119.4(2) ?
    C5 C6 H6 . . 120.3 ?
    C1 C6 H6 . . 120.3 ?
    O1 C7 O2 . . 124.1(2) ?
    O1 C7 C1 . . 121.7(2) ?
    O2 C7 C1 . . 114.2(2) ?
    C13 C8 C9 . . 120.9(2) ?
    C13 C8 C14 . . 120.9(2) ?
    C9 C8 C14 . . 118.2(2) ?
    C10 C9 C8 . . 118.7(2) ?
    C10 C9 H9 . . 120.6 ?
    C8 C9 H9 . . 120.6 ?
    C9 C10 C11 . . 120.9(2) ?
    C9 C10 S2 . . 120.11(19) ?
    C11 C10 S2 . . 118.95(19) ?
    C9 C10 Ag1 . 1_455 122.76(16) ?
    C11 C10 Ag1 . 1_455 67.27(14) ?
    S2 C10 Ag1 . 1_455 78.38(8) ?
    C12 C11 C10 . . 119.3(2) ?
    C12 C11 Ag1 . 1_455 111.71(16) ?
    C10 C11 Ag1 . 1_455 88.31(15) ?
    C12 C11 H11 . . 120.4 ?
    C10 C11 H11 . . 120.4 ?
    Ag1 C11 H11 1_455 . 70.3 ?
    C11 C12 C13 . . 120.7(2) ?
    C11 C12 Ag1 . 1_455 48.75(13) ?
    C13 C12 Ag1 . 1_455 116.17(17) ?
    C11 C12 H12 . . 119.6 ?
    C13 C12 H12 . . 119.6 ?
    Ag1 C12 H12 1_455 . 102.7 ?
    C12 C13 C8 . . 119.4(2) ?
    C12 C13 H13 . . 120.3 ?
    C8 C13 H13 . . 120.3 ?
    O6 C14 O7 . . 124.4(2) ?
    O6 C14 C8 . . 121.1(2) ?
    O7 C14 C8 . . 114.6(2) ?
loop_
    _geom_torsion_atom_site_label_1
    _geom_torsion_atom_site_label_2
    _geom_torsion_atom_site_label_3
    _geom_torsion_atom_site_label_4
    _geom_torsion_site_symmetry_1
    _geom_torsion_site_symmetry_2
    _geom_torsion_site_symmetry_3
    _geom_torsion_site_symmetry_4
    _geom_torsion
    _geom_torsion_publ_flag
    C6 C1 C2 C3 . . . . 1.7(4) ?
    C7 C1 C2 C3 . . . . -176.8(2) ?
    C1 C2 C3 C4 . . . . -2.3(4) ?
    C1 C2 C3 S1 . . . . 175.60(19) ?
    C1 C2 C3 Ag2 . . . . 79.1(3) ?
    O3 S1 C3 C2 . . . . 98.3(2) ?
    O5 S1 C3 C2 . . . . -24.1(2) ?
    O4 S1 C3 C2 . . . . -141.8(2) ?
    Ag1 S1 C3 C2 . . . . -82.2(2) ?
    Ag2 S1 C3 C2 . . . . -121.2(2) ?
    Ag2 S1 C3 C2 2_766 . . . -179.76(17) ?
    Ag2 S1 C3 C2 1_655 . . . -9.3(3) ?
    Ag1 S1 C3 C2 2_866 . . . 114.91(19) ?
    O3 S1 C3 C4 . . . . -83.7(2) ?
    O5 S1 C3 C4 . . . . 153.9(2) ?
    O4 S1 C3 C4 . . . . 36.1(2) ?
    Ag1 S1 C3 C4 . . . . 95.7(2) ?
    Ag2 S1 C3 C4 . . . . 56.71(19) ?
    Ag2 S1 C3 C4 2_766 . . . -1.8(2) ?
    Ag2 S1 C3 C4 1_655 . . . 168.65(14) ?
    Ag1 S1 C3 C4 2_866 . . . -67.1(2) ?
    O3 S1 C3 Ag2 . . . . -140.42(9) ?
    O5 S1 C3 Ag2 . . . . 97.16(9) ?
    O4 S1 C3 Ag2 . . . . -20.57(9) ?
    Ag1 S1 C3 Ag2 . . . . 39.04(7) ?
    Ag2 S1 C3 Ag2 2_766 . . . -58.52(6) ?
    Ag2 S1 C3 Ag2 1_655 . . . 111.94(8) ?
    Ag1 S1 C3 Ag2 2_866 . . . -123.85(7) ?
    C2 C3 C4 C5 . . . . 0.7(4) ?
    S1 C3 C4 C5 . . . . -177.23(19) ?
    Ag2 C3 C4 C5 . . . . -114.6(2) ?
    C2 C3 C4 Ag2 . . . . 115.3(2) ?
    S1 C3 C4 Ag2 . . . . -62.63(17) ?
    C3 C4 C5 C6 . . . . 1.5(4) ?
    Ag2 C4 C5 C6 . . . . -99.0(2) ?
    C3 C4 C5 Ag2 . . . . 100.5(3) ?
    C4 C5 C6 C1 . . . . -2.1(4) ?
    Ag2 C5 C6 C1 . . . . -56.9(3) ?
    C2 C1 C6 C5 . . . . 0.5(4) ?
    C7 C1 C6 C5 . . . . 179.0(2) ?
    C2 C1 C7 O1 . . . . 163.7(3) ?
    C6 C1 C7 O1 . . . . -14.8(4) ?
    C2 C1 C7 O2 . . . . -16.4(3) ?
    C6 C1 C7 O2 . . . . 165.0(2) ?
    C13 C8 C9 C10 . . . . 1.5(4) ?
    C14 C8 C9 C10 . . . . -178.8(2) ?
    C8 C9 C10 C11 . . . . -3.1(4) ?
    C8 C9 C10 S2 . . . . 173.79(19) ?
    C8 C9 C10 Ag1 . . . 1_455 78.3(3) ?
    O9 S2 C10 C9 . . . . 98.0(2) ?
    O8 S2 C10 C9 . . . . -24.5(2) ?
    O10 S2 C10 C9 . . . . -141.9(2) ?
    Ag2 S2 C10 C9 . . . . -82.8(2) ?
    Ag1 S2 C10 C9 2_756 . . . -178.88(17) ?
    Ag1 S2 C10 C9 1_455 . . . -121.3(2) ?
    Ag1 S2 C10 C9 . . . . -8.4(3) ?
    Ag2 S2 C10 C9 2_756 . . . 113.49(19) ?
    O9 S2 C10 C11 . . . . -85.1(2) ?
    O8 S2 C10 C11 . . . . 152.4(2) ?
    O10 S2 C10 C11 . . . . 35.0(2) ?
    Ag2 S2 C10 C11 . . . . 94.1(2) ?
    Ag1 S2 C10 C11 2_756 . . . -2.0(2) ?
    Ag1 S2 C10 C11 1_455 . . . 55.63(18) ?
    Ag1 S2 C10 C11 . . . . 168.49(14) ?
    Ag2 S2 C10 C11 2_756 . . . -69.6(2) ?
    O9 S2 C10 Ag1 . . . 1_455 -140.70(9) ?
    O8 S2 C10 Ag1 . . . 1_455 96.78(9) ?
    O10 S2 C10 Ag1 . . . 1_455 -20.60(9) ?
    Ag2 S2 C10 Ag1 . . . 1_455 38.49(7) ?
    Ag1 S2 C10 Ag1 2_756 . . 1_455 -57.59(6) ?
    Ag1 S2 C10 Ag1 . . . 1_455 112.87(8) ?
    Ag2 S2 C10 Ag1 2_756 . . 1_455 -125.22(7) ?
    C9 C10 C11 C12 . . . . 1.6(4) ?
    S2 C10 C11 C12 . . . . -175.29(19) ?
    Ag1 C10 C11 C12 1_455 . . . -114.1(2) ?
    C9 C10 C11 Ag1 . . . 1_455 115.7(2) ?
    S2 C10 C11 Ag1 . . . 1_455 -61.23(17) ?
    C10 C11 C12 C13 . . . . 1.5(4) ?
    Ag1 C11 C12 C13 1_455 . . . -99.3(2) ?
    C10 C11 C12 Ag1 . . . 1_455 100.8(3) ?
    C11 C12 C13 C8 . . . . -3.0(4) ?
    Ag1 C12 C13 C8 1_455 . . . -58.8(3) ?
    C9 C8 C13 C12 . . . . 1.5(4) ?
    C14 C8 C13 C12 . . . . -178.2(2) ?
    C13 C8 C14 O6 . . . . 155.1(2) ?
    C9 C8 C14 O6 . . . . -24.6(4) ?
    C13 C8 C14 O7 . . . . -25.5(3) ?
    C9 C8 C14 O7 . . . . 154.8(2) ?
loop_
    _geom_hbond_atom_site_label_D
    _geom_hbond_atom_site_label_H
    _geom_hbond_atom_site_label_A
    _geom_hbond_site_symmetry_A
    _geom_hbond_distance_DH
    _geom_hbond_distance_HA
    _geom_hbond_distance_DA
    _geom_hbond_angle_DHA
    _geom_hbond_publ_flag
    O2 H2 O1 2_755 0.84 1.81 2.631(3) 163.8 yes
    O7 H7 O6 2_767 0.84 1.81 2.651(3) 176.4 yes
    C4 H4 O8 2_766 0.95 2.43 3.214(3) 139.6 no
    C11 H11 O5 2_756 0.95 2.48 3.269(3) 140.5 no
_shelx_space_group_comment
;
The symmetry employed for this shelxl refinement is uniquely defined
by the following loop, which should always be used as a source of
symmetry information in preference to the above space-group names.
They are only intended as comments.
;
_shelx_estimated_absorpt_T_min     ?
_shelx_estimated_absorpt_T_max     ?
_shelx_hkl_file
;
  -1   0   0  457.75    8.20
  -1   0   0  473.95    8.00
   1   0   0  488.35    8.70
   1   0   0  479.35    8.10
  -2   0   0  122.69    5.00
  -2   0   0  129.89    4.70
   2   0   0  138.29    5.60
   2   0   0  131.59    5.00
  -3   0   0  266.27    7.70
  -3   0   0  263.77    8.30
   3   0   0  274.67    8.00
   3   0   0  252.97    8.80
  -4   0   0 1210.18   23.60
  -4   0   0 1206.78   22.30
   4   0   0 1178.98   24.60
   4   0   0 1231.48   22.80
  -5   0   0   71.59    6.10
  -5   0   0   60.59    6.40
   5   0   0   65.79    7.20
   5   0   0   70.39    6.20
  -6   0   0   -5.70    3.40
  -6   0   0   -2.80    3.10
   6   0   0    0.40    3.60
   6   0   0    1.70    4.70
  -7   0   0   92.99    9.10
   7   0   0   84.69   10.30
   7  -1   0  616.94   21.50
  -7   1   0  621.64   20.30
   6  -1   0   99.99    9.60
   6  -1   0  104.99    8.50
  -6   1   0   99.69    8.90
   5  -1   0  285.27   11.00
   5  -1   0  300.27   12.20
  -5   1   0  281.27   11.30
  -5   1   0  295.37    9.50
   4  -1   0  138.19    7.70
   4  -1   0  142.19    7.20
  -4   1   0  144.49    7.60
  -4   1   0  132.39    5.80
   3  -1   0  589.44   13.80
   3  -1   0  609.44   13.60
  -3   1   0  620.44   14.00
  -3   1   0  615.04   11.90
   2  -1   0 1448.06   23.80
   2  -1   0 1448.16   23.90
  -2   1   0 1509.25   24.20
  -2   1   0 1482.55   21.90
   1  -1   0  437.16    8.00
  -1   1   0  412.66    6.60
  -1   1   0  414.26    8.20
  -1   1   0  416.46    8.20
   0   1   0    2.20    0.80
   0   1   0    1.20    0.80
   0   1   0    0.20    0.80
   0   1   0    1.20    0.70
  -1  -1   0  296.07    5.80
  -1  -1   0  299.87    6.50
   1   1   0  310.17    7.30
   1   1   0  299.67    5.70
  -2  -1   0 6139.59   85.49
  -2  -1   0 6188.38   86.29
   2   1   0 6362.96   85.09
   2   1   0 6104.39   87.69
  -3  -1   0  298.47    8.80
  -3  -1   0  312.57    8.60
   3   1   0  279.37    9.70
   3   1   0  311.37    8.10
  -4  -1   0   90.89    5.80
  -4  -1   0   79.59    5.60
   4   1   0   82.49    5.30
   4   1   0   92.99    7.00
  -5  -1   0   25.20    4.70
  -5  -1   0   24.00    4.50
   5   1   0   24.10    4.20
   5   1   0   27.00    5.70
  -6  -1   0  872.21   21.80
  -6  -1   0  920.01   21.80
   6   1   0  912.91   25.20
  -7  -1   0   11.30    5.10
   7   1   0   14.80    6.40
   7  -2   0   70.09    9.40
  -7   2   0   81.59    9.20
   6  -2   0   15.60    5.10
   6  -2   0   27.80    6.00
  -6   2   0   32.40    6.30
   5  -2   0 1672.03   32.70
   5  -2   0 1693.23   33.40
  -5   2   0 1659.43   33.00
   4  -2   0  132.29    7.30
   4  -2   0  131.59    7.30
  -4   2   0  131.59    7.40
  -4   2   0  129.09    5.20
   3  -2   0  403.46   11.10
   3  -2   0  398.46   10.90
  -3   2   0  395.46   11.10
  -3   2   0  390.36    8.10
   2  -2   0  637.74   12.90
   2  -2   0  644.04   13.60
  -2   2   0  627.04   10.20
   1  -2   0  290.67    7.00
  -1   2   0  288.37    7.40
  -1   2   0  274.57    5.20
  -1   2   0  291.57    7.10
   0   2   0 1152.38   18.60
   0   2   0 1177.48   18.30
   0   2   0 1206.88   17.80
   0   2   0 1151.48   17.80
  -1  -2   0  239.58    6.60
  -1  -2   0  232.18    5.30
   1   2   0  232.38    5.50
   1   2   0  240.28    7.10
  -2  -2   0   35.90    3.70
  -2  -2   0   40.70    3.10
   2   2   0   38.20    3.10
   2   2   0   50.09    4.80
  -3  -2   0   40.10    4.40
  -3  -2   0   32.20    3.50
   3   2   0   53.39    5.60
   3   2   0   36.80    3.40
  -4  -2   0 2349.26   40.30
  -4  -2   0 2386.86   38.70
   4   2   0 2434.16   42.90
   4   2   0 2402.36   37.60
  -5  -2   0   17.40    4.50
  -5  -2   0   22.80    4.40
   5   2   0   18.40    5.10
   5   2   0   20.30    5.90
  -6  -2   0  189.08    9.90
  -6  -2   0  189.28   10.50
   6   2   0  196.88   12.30
  -7  -2   0    4.30    5.10
  -7  -2   0    0.80    4.50
   7   2   0   -0.50    5.20
   7  -3   0  808.32   24.00
   7  -3   0  843.62   25.00
  -7   3   0  821.42   24.70
   6  -3   0   70.29    8.50
   6  -3   0   61.49    8.00
  -6   3   0   42.80    6.80
   5  -3   0  625.74   18.10
   5  -3   0  644.24   17.90
  -5   3   0  573.34   17.50
   4  -3   0   28.00    4.70
   4  -3   0   31.10    4.80
  -4   3   0   28.00    4.60
   3  -3   0 2229.48   37.80
   3  -3   0 2193.88   36.50
  -3   3   0 2223.18   37.50
  -3   3   0 2238.68   31.90
   2  -3   0  965.50   18.20
  -2   3   0  982.50   19.10
  -2   3   0  968.60   18.70
  -2   3   0  975.10   14.80
   1  -3   0  480.15   10.50
  -1   3   0  476.45    8.50
  -1   3   0  463.75   10.30
  -1   3   0  473.35   11.00
   0   3   0    7.60    2.40
   0   3   0   12.40    2.20
   0   3   0    9.10    2.50
   0   3   0    9.10    2.10
  -1  -3   0  806.22   13.40
   1   3   0  821.72   16.00
   1   3   0  785.82   14.00
   1   3   0  780.72   14.90
  -2  -3   0 1351.96   21.50
  -2  -3   0 1339.17   24.10
   2   3   0 1346.57   21.60
   2   3   0 1345.57   25.20
  -3  -3   0  309.37    8.10
  -3  -3   0  281.37    9.80
   3   3   0  276.67    7.50
   3   3   0  265.07   10.70
  -4  -3   0   61.09    5.20
  -4  -3   0   55.19    6.00
   4   3   0   86.69    8.10
   4   3   0   64.59    4.70
  -5  -3   0    5.50    4.00
  -5  -3   0    5.00    3.40
   5   3   0    9.00    4.90
  -6  -3   0  369.46   14.80
  -6  -3   0  387.76   13.50
   6   3   0  396.16   17.00
  -7  -3   0   49.20    7.90
   7   3   0   35.90    8.20
   7  -4   0   79.09    9.90
  -7   4   0   47.70    8.10
   6  -4   0  106.09    9.70
   6  -4   0   81.59    8.90
  -6   4   0  103.29    9.70
   5  -4   0  522.05   16.10
   5  -4   0  500.95   17.00
  -5   4   0  485.35   16.40
   4  -4   0  144.59    9.10
   4  -4   0  139.79    8.00
  -4   4   0  127.19    8.10
   3  -4   0  445.96   13.70
   3  -4   0  439.86   12.40
  -3   4   0  438.26   12.90
  -3   4   0  434.86    8.00
   2  -4   0  332.77    9.70
  -2   4   0  332.37    6.60
  -2   4   0  313.77    9.90
  -2   4   0  326.07   10.40
   1  -4   0 3837.22   56.19
  -1   4   0 3763.62   56.69
  -1   4   0 3768.02   53.19
  -1   4   0 3719.13   55.59
   0   4   0  333.37    8.30
   0   4   0  335.97    9.10
   0   4   0  320.87    9.40
   0   4   0  344.67    8.30
  -1  -4   0 2029.20   33.60
  -1  -4   0 2117.09   31.40
   1   4   0 2022.70   33.10
   1   4   0 2129.59   34.90
   1   4   0 2103.59   32.50
  -2  -4   0    4.70    2.00
  -2  -4   0    4.00    2.90
   2   4   0    4.00    2.30
   2   4   0    5.50    2.90
  -3  -4   0  273.37    7.90
  -3  -4   0  286.77   10.40
   3   4   0  263.97   11.10
   3   4   0  262.67    7.80
  -4  -4   0  266.07    8.90
  -4  -4   0  253.57   11.00
   4   4   0  272.87   12.20
  -5  -4   0  348.67   13.70
  -5  -4   0  353.16   11.30
   5   4   0  352.96   15.30
  -6  -4   0  218.28   12.30
   6   4   0  216.78   13.80
  -7  -4   0   -2.80    4.90
   7   4   0    1.30    5.30
   7  -5   0   71.19   10.10
  -7   5   0   61.69    9.00
   6  -5   0  430.16   16.40
   6  -5   0  443.36   17.90
  -6   5   0  403.66   16.90
   5  -5   0    5.10    4.70
   5  -5   0    3.10    3.80
  -5   5   0   -3.20    3.90
   4  -5   0   85.19    8.40
   4  -5   0   89.19    7.10
  -4   5   0   76.69    7.50
   3  -5   0 1000.40   21.50
  -3   5   0  995.80   22.10
  -3   5   0  995.80   22.70
   2  -5   0    8.40    3.00
  -2   5   0    5.40    3.10
  -2   5   0    9.10    1.90
  -2   5   0   10.50    3.20
   1  -5   0 2077.89   34.80
  -1   5   0 2120.49   31.80
  -1   5   0 2026.40   33.90
  -1   5   0 2029.80   35.20
   0   5   0    1.40    2.10
   0   5   0    4.80    2.30
   0   5   0    5.50    2.50
   0   5   0    4.00    2.40
  -1  -5   0  825.82   17.70
  -1  -5   0  837.42   15.60
   1   5   0  846.62   18.90
   1   5   0  840.62   16.90
  -2  -5   0  992.30   18.10
  -2  -5   0 1036.40   21.90
   2   5   0 1031.30   19.20
   2   5   0 1052.09   23.00
  -3  -5   0 2207.58   35.10
  -3  -5   0 2211.98   40.00
   3   5   0 2247.78   35.60
   3   5   0 2208.98   41.50
  -4  -5   0   24.30    3.90
  -4  -5   0   20.40    5.10
   4   5   0   24.50    5.50
  -5  -5   0  144.09   10.00
   5   5   0  155.28   11.30
  -6  -5   0  448.66   17.80
  -7  -5   0  299.57   15.80
   7   5   0  275.77   16.70
   6  -6   0  300.57   15.80
  -6   6   0  307.17   15.20
   5  -6   0  262.57   13.90
   5  -6   0  260.17   12.30
  -5   6   0  257.47   13.00
   4  -6   0  384.46   15.20
   4  -6   0  373.76   13.40
  -4   6   0  388.96   14.30
   3  -6   0  205.88    9.40
  -3   6   0  191.38   10.10
  -3   6   0  218.88    9.90
   2  -6   0   22.50    4.40
  -2   6   0   20.60    4.50
  -2   6   0   17.80    3.70
   1  -6   0  252.37    9.80
  -1   6   0  240.38    7.40
  -1   6   0  238.08    8.70
  -1   6   0  234.28    9.50
   0   6   0   32.70    4.50
   0   6   0   34.80    4.10
   0   6   0   41.60    5.10
   0   6   0   40.20    4.40
  -1  -6   0  571.14   14.80
  -1  -6   0  574.64   12.70
   1   6   0  572.04   15.90
   1   6   0  553.64   14.00
  -2  -6   0   63.59    4.50
  -2  -6   0   61.59    6.50
   2   6   0   66.59    5.40
   2   6   0   56.89    6.40
  -3  -6   0  500.35   15.60
  -3  -6   0  534.25   16.30
   3   6   0  513.95   13.40
   3   6   0  485.45   16.80
  -4  -6   0   51.29    7.40
   4   6   0   69.49    9.00
  -5  -6   0  447.06   17.20
   5   6   0  441.66   18.40
  -6  -6   0  133.19   12.00
   6   6   0  100.49   11.40
   6  -7   0  923.31   28.60
  -6   7   0  938.61   27.50
   5  -7   0   36.70    7.60
  -5   7   0   54.49    8.00
   4  -7   0   56.09    8.10
   4  -7   0   51.89    6.90
  -4   7   0   33.10    6.10
   3  -7   0  327.37   12.50
  -3   7   0  322.77   12.90
  -3   7   0  323.87   13.50
   2  -7   0 1172.38   25.50
  -2   7   0 1165.98   26.60
  -2   7   0 1215.68   25.50
   1  -7   0  279.37   11.30
  -1   7   0  297.07    9.00
  -1   7   0  290.47   10.40
  -1   7   0  287.37   11.30
   0  -7   0   -1.80    2.50
   0   7   0    2.50    3.30
   0   7   0   -0.60    2.40
   0   7   0   -0.90    3.00
  -1  -7   0  192.38    9.00
  -1  -7   0  180.58    7.30
   1   7   0  181.58    8.50
   1   7   0  152.98    9.20
  -2  -7   0   28.10    5.30
  -2  -7   0   49.99    5.90
   2   7   0   42.50    6.40
   2   7   0   42.10    5.10
  -3  -7   0  322.07   13.50
   3   7   0  288.37   13.80
  -4  -7   0   46.20    7.40
   4   7   0   46.70    7.70
  -5  -7   0   74.49    9.00
   5   7   0  104.89   11.80
  -6  -7   0   54.49    9.50
   6   7   0   41.30    9.10
   5  -8   0  166.38   13.10
  -5   8   0  154.28   11.50
   4  -8   0  562.04   20.70
   4  -8   0  591.04   18.70
  -4   8   0  625.64   20.10
   3  -8   0  205.48   10.80
  -3   8   0  202.08   11.20
  -3   8   0  202.38   11.70
   2  -8   0   97.09    8.20
  -2   8   0   96.09    7.80
  -2   8   0   99.39    8.50
   1  -8   0  280.97   12.30
   1  -8   0  274.37    9.80
  -1   8   0  276.17   12.20
  -1   8   0  276.97   10.90
   0  -8   0 1748.13   32.20
   0   8   0 1709.23   34.00
   0   8   0 1755.22   31.70
   0   8   0 1747.83   35.30
  -1  -8   0  744.23   17.10
  -1  -8   0  766.62   19.70
   1   8   0  782.92   19.60
   1   8   0  737.63   21.40
  -2  -8   0    9.30    4.80
   2   8   0   15.40    5.40
   2   8   0   12.70    4.10
  -3  -8   0  237.18   12.60
   3   8   0  217.18   13.20
  -4  -8   0   61.89    8.70
   4   8   0   48.20    8.20
  -5  -8   0   65.79    9.00
   5   8   0   52.59    9.00
   5  -9   0    8.40    6.40
  -5   9   0    2.50    4.90
   4  -9   0   -1.70    5.40
  -4   9   0   -3.50    4.70
   3  -9   0   11.20    5.00
  -3   9   0    9.30    5.10
  -3   9   0    0.30    4.20
   2  -9   0  167.38   10.70
  -2   9   0  169.88   10.20
  -2   9   0  142.59   10.50
   1  -9   0  246.78   12.60
  -1   9   0  239.18   10.90
  -1   9   0  242.78   12.20
   0  -9   0   -4.90    3.00
   0   9   0   -4.30    3.80
   0   9   0   -1.90    3.70
  -1  -9   0  347.77   13.80
   1   9   0  359.66   13.70
   1   9   0  379.16   15.70
  -2  -9   0 1043.70   26.40
   2   9   0 1019.30   27.90
  -3  -9   0  799.92   23.70
   3   9   0  761.22   24.70
  -4  -9   0  102.09   10.80
   4   9   0  137.49   13.40
   4 -10   0  591.74   23.10
  -4  10   0  642.74   22.00
   3 -10   0   20.30    7.00
  -3  10   0   10.80    5.50
   2 -10   0   70.29    8.90
  -2  10   0   64.59    8.60
  -2  10   0   69.79    8.30
   1 -10   0   -3.30    4.70
  -1  10   0    0.10    4.50
   0 -10   0  393.86   16.90
   0  10   0  406.66   16.10
  -1 -10   0  100.19    9.40
   1  10   0  100.19    9.60
   1  10   0   94.99   10.30
  -2 -10   0    7.00    5.40
   2  10   0   10.30    5.80
  -3 -10   0  290.07   15.20
   3  10   0  233.78   15.20
  -2  11   0  486.75   20.00
   1 -11   0    5.50    5.60
  -1  11   0    3.80    5.10
   0 -11   0   38.30    8.10
   0  11   0   25.70    6.50
   1  11   0   -2.50    4.70
  -2 -11   0  206.98   13.30
   2  11   0  223.38   14.70
   2  11  -1  494.75   20.60
  -2 -11   1  447.26   18.30
   1  11  -1   -1.30    4.50
  -1 -11   1    1.40    4.80
   0  11  -1    3.90    5.00
   0 -11   1   -1.80    4.90
  -1  11  -1  186.28   12.20
   1 -11   1  166.58   12.90
  -2  11  -1  892.21   32.10
   2 -11   1  875.41   27.80
   3  10  -1   28.80    7.60
  -3 -10   1   22.00    6.80
   2  10  -1   -1.30    4.60
  -2 -10   1   -0.10    4.80
   1  10  -1    0.60    4.50
  -1 -10   1    2.80    4.30
   0  10  -1  473.35   17.20
   0 -10   1  530.35   18.80
  -1  10  -1    1.90    4.50
  -1  10  -1    9.80    4.40
   1 -10   1   10.90    5.40
  -2  10  -1    8.30    5.30
  -2  10  -1    5.70    5.00
  -3  10  -1    6.90    5.30
   3 -10   1   14.90    6.20
  -4  10  -1  430.46   18.30
   4 -10   1  437.46   20.30
   4   9  -1  110.79   12.20
  -4  -9   1   94.39   10.90
   3   9  -1  574.64   21.00
  -3  -9   1  585.54   20.20
   2   9  -1  420.66   17.30
  -2  -9   1  435.86   16.50
   1   9  -1  145.39    9.10
   1   9  -1  146.79   10.30
  -1  -9   1  128.39    9.20
   0   9  -1   19.60    4.80
   0   9  -1   18.70    5.20
   0   9  -1   18.20    5.40
   0  -9   1   13.30    4.30
  -1   9  -1   57.19    6.90
  -1   9  -1   50.29    7.00
   1  -9   1   73.19    8.30
  -2   9  -1  704.03   20.20
  -2   9  -1  704.83   21.50
   2  -9   1  698.63   20.10
  -3   9  -1   -3.40    4.10
   3  -9   1    7.10    5.30
  -4   9  -1    9.60    5.20
   4  -9   1   10.70    6.00
  -5   9  -1   35.20    7.40
   5  -9   1   43.40    9.20
   5   8  -1  433.56   19.80
  -5  -8   1  447.76   18.90
   4   8  -1  281.77   15.10
  -4  -8   1  292.07   14.70
   3   8  -1  278.47   14.10
  -3  -8   1  279.57   13.50
   2   8  -1   25.90    6.00
  -2  -8   1   30.80    5.80
   1   8  -1  412.76   13.40
   1   8  -1  422.16   15.40
  -1  -8   1  451.05   12.70
  -1  -8   1  423.86   14.30
   0   8  -1 1523.75   32.10
   0   8  -1 1588.54   29.70
   0   8  -1 1563.74   31.50
   0   8  -1 1613.34   30.10
  -1   8  -1 1081.19   23.80
  -1   8  -1 1090.49   25.30
  -1   8  -1 1069.99   26.00
   1  -8   1 1051.49   24.70
  -2   8  -1    4.40    3.80
  -2   8  -1   -5.20    3.00
   2  -8   1    1.30    3.60
  -3   8  -1   53.19    7.20
   3  -8   1   50.59    8.10
   3  -8   1   48.50    6.50
  -4   8  -1  647.64   21.00
   4  -8   1  618.14   21.80
  -5   8  -1   36.40    7.60
   5  -8   1   17.20    6.50
   6   7  -1    4.70    5.90
  -6  -7   1    3.20    5.30
   5   7  -1  159.78   12.60
  -5  -7   1  150.28   11.50
   4   7  -1    0.50    4.70
  -4  -7   1   11.40    5.10
   3   7  -1  925.31   25.00
  -3  -7   1  956.30   24.10
   2   7  -1  844.82   22.10
   2   7  -1  862.31   18.70
  -2  -7   1  845.92   21.20
  -2  -7   1  851.21   17.80
   1   7  -1  262.47   10.20
   1   7  -1  236.68   10.90
   1   7  -1  260.57    9.90
  -1  -7   1  275.67   10.80
  -1  -7   1  256.47    9.00
   0   7  -1    2.10    2.60
   0   7  -1   -3.70    2.60
   0   7  -1    1.80    2.90
   0   7  -1    4.00    2.70
  -1   7  -1  670.33   15.00
  -1   7  -1  681.33   17.00
  -1   7  -1  682.63   18.10
   1  -7   1  689.53   17.70
  -2   7  -1 1089.59   24.20
  -2   7  -1 1080.49   25.30
   2  -7   1 1102.29   23.60
  -3   7  -1  264.77   12.10
   3  -7   1  290.17   11.40
   3  -7   1  306.97   13.90
  -4   7  -1    3.30    4.30
   4  -7   1    2.50    4.80
   4  -7   1    2.30    4.10
  -5   7  -1   -0.40    4.20
   5  -7   1    7.60    5.50
  -6   7  -1  448.96   19.00
   6  -7   1  429.06   19.80
   6   6  -1   44.80    9.00
  -6  -6   1   41.60    7.80
   5   6  -1  663.03   22.80
  -5  -6   1  664.73   21.00
   4   6  -1  173.28   11.40
  -4  -6   1  171.78   10.40
   3   6  -1  650.53   19.30
  -3  -6   1  656.83   18.60
  -3  -6   1  659.93   14.90
   2   6  -1    8.40    2.80
   2   6  -1    3.40    3.30
  -2  -6   1    4.60    3.40
  -2  -6   1    4.70    2.50
   1   6  -1  192.48    8.90
   1   6  -1  172.78    7.70
   1   6  -1  184.88    7.60
  -1  -6   1  172.98    6.90
   0   6  -1 1706.03   30.80
   0   6  -1 1707.43   29.50
   0   6  -1 1735.83   30.00
   0   6  -1 1739.53   31.60
  -1   6  -1  188.38    6.80
  -1   6  -1  195.78    8.30
  -1   6  -1  192.58    8.90
   1  -6   1  197.78    8.50
  -2   6  -1    9.50    3.60
  -2   6  -1   10.10    2.40
  -2   6  -1   10.80    3.40
   2  -6   1    3.50    3.00
  -3   6  -1  223.48   10.30
   3  -6   1  226.28    9.50
   3  -6   1  219.08   11.30
  -4   6  -1 1428.26   31.10
   4  -6   1 1423.66   32.60
   4  -6   1 1483.65   29.50
  -5   6  -1  553.44   18.80
   5  -6   1  524.55   19.30
  -6   6  -1   69.79    8.90
   6  -6   1   64.29    9.50
   7   5  -1  509.15   22.10
  -7  -5   1  512.75   20.00
   6   5  -1  393.16   18.10
  -6  -5   1  373.96   16.00
   5   5  -1  346.37   16.00
  -5  -5   1  369.86   14.80
   4   5  -1   30.40    6.20
  -4  -5   1   27.90    4.20
  -4  -5   1   20.10    5.20
   3   5  -1 1150.88   20.30
   3   5  -1 1124.79   26.10
  -3  -5   1 1159.78   24.90
  -3  -5   1 1157.08   21.30
   2   5  -1  148.89    8.10
   2   5  -1  152.38    5.90
  -2  -5   1  130.19    7.40
  -2  -5   1  129.39    5.70
   1   5  -1 1701.03   28.70
   1   5  -1 1745.33   29.70
   1   5  -1 1714.73   31.00
  -1  -5   1 1737.73   28.20
   0   5  -1   14.60    3.00
   0   5  -1   12.70    3.10
   0   5  -1    9.30    2.90
   0   5  -1    9.70    2.70
  -1   5  -1  708.33   13.60
  -1   5  -1  684.93   16.10
  -1   5  -1  701.23   15.50
   1  -5   1  689.63   15.40
  -2   5  -1   50.49    4.90
  -2   5  -1   65.89    3.60
  -2   5  -1   61.89    6.00
   2  -5   1   64.79    5.10
  -3   5  -1  328.87   11.70
   3  -5   1  327.57   12.40
   3  -5   1  320.67   10.70
  -4   5  -1   41.80    6.20
   4  -5   1   46.60    5.70
   4  -5   1   46.00    6.90
  -5   5  -1  195.88   11.30
   5  -5   1  196.18   12.00
   5  -5   1  214.88   10.60
  -6   5  -1  651.23   21.60
   6  -5   1  722.83   23.00
  -7   5  -1   97.49   10.50
   7  -5   1  106.89   12.00
   7   4  -1   11.70    6.50
  -7  -4   1   21.10    6.70
   6   4  -1   75.79    9.50
  -6  -4   1   69.79    8.50
   5   4  -1  817.82   23.70
  -5  -4   1  831.52   19.30
  -5  -4   1  810.82   21.70
   4   4  -1  230.18   11.50
  -4  -4   1  225.88   10.30
  -4  -4   1  234.08    8.60
   3   4  -1  526.55   15.50
   3   4  -1  528.95   11.00
  -3  -4   1  534.55   12.20
  -3  -4   1  504.55   14.20
   2   4  -1   83.39    4.10
   2   4  -1   87.59    5.50
   2   4  -1   77.69    6.20
  -2  -4   1   93.39    6.00
  -2  -4   1   78.99    4.40
   1   4  -1 4253.27   62.99
   1   4  -1 4364.06   61.79
   1   4  -1 4348.27   64.29
  -1  -4   1 4324.97   61.69
   0   4  -1  828.42   16.20
   0   4  -1  821.52   15.90
   0   4  -1  810.12   15.20
   0   4  -1  806.02   15.50
  -1   4  -1 2557.74   37.70
  -1   4  -1 2534.95   40.70
  -1   4  -1 2607.44   40.20
   1  -4   1 2595.24   39.60
  -2   4  -1  422.76    8.50
  -2   4  -1  413.96   11.90
  -2   4  -1  418.56   11.50
   2  -4   1  412.56   10.70
  -3   4  -1  702.33   17.30
  -3   4  -1  725.93   12.70
   3  -4   1  713.13   15.90
   3  -4   1  719.43   18.10
  -4   4  -1    6.10    3.40
   4  -4   1    3.30    3.10
   4  -4   1    1.80    3.70
  -5   4  -1  281.47   12.70
   5  -4   1  345.07   12.60
   5  -4   1  311.87   13.80
  -6   4  -1    5.50    4.80
   6  -4   1   12.30    5.70
   6  -4   1   14.30    5.50
  -7   4  -1   13.60    5.90
   7  -4   1   30.80    7.40
   7   3  -1    5.50    5.70
  -7  -3   1    5.80    5.10
   6   3  -1  415.56   17.60
  -6  -3   1  419.96   15.60
  -6  -3   1  430.76   14.40
   5   3  -1   -0.70    4.20
  -5  -3   1   -0.60    3.40
  -5  -3   1    1.90    3.00
   4   3  -1   95.09    7.80
   4   3  -1  109.59    5.00
  -4  -3   1  104.79    7.30
  -4  -3   1  102.19    6.10
   3   3  -1 1166.18   24.50
   3   3  -1 1173.98   19.10
  -3  -3   1 1156.88   20.80
  -3  -3   1 1182.18   23.00
   2   3  -1  530.45   13.70
   2   3  -1  582.24   10.50
  -2  -3   1  594.14   11.70
  -2  -3   1  569.44   13.30
   1   3  -1  276.67    6.60
   1   3  -1  282.17    7.70
   1   3  -1  284.47    8.30
  -1  -3   1  269.67    6.80
   0   3  -1   -0.50    2.00
   0   3  -1    4.00    2.10
   0   3  -1    3.20    1.80
   0   3  -1    0.40    2.00
  -1   3  -1  596.14   12.40
  -1   3  -1  593.24   12.80
  -1   3  -1  604.54   10.70
   1  -3   1  597.24   11.70
  -2   3  -1  586.94   13.50
  -2   3  -1  593.04   10.50
   2  -3   1  593.04   12.50
   2  -3   1  583.44   13.90
  -3   3  -1 2755.82   44.50
  -3   3  -1 2708.53   39.40
   3  -3   1 2695.93   42.70
   3  -3   1 2745.43   45.00
  -4   3  -1    2.80    2.10
  -4   3  -1    0.50    2.90
   4  -3   1    2.90    3.20
   4  -3   1    3.10    3.00
  -5   3  -1  368.36   13.70
   5  -3   1  367.66   14.00
   5  -3   1  374.66   13.20
  -6   3  -1   16.30    5.40
   6  -3   1   21.20    6.10
   6  -3   1   19.90    5.80
  -7   3  -1  490.45   18.90
   7  -3   1  483.95   18.70
   7   2  -1   -6.90    4.70
  -7  -2   1    0.60    4.60
  -7  -2   1   -6.10    4.30
   6   2  -1  826.92   24.30
  -6  -2   1  757.42   20.30
  -6  -2   1  765.82   20.10
   5   2  -1  178.78   10.80
  -5  -2   1  172.48    8.60
  -5  -2   1  175.58    9.00
   4   2  -1 1125.39   19.80
   4   2  -1 1127.89   25.10
  -4  -2   1 1108.79   21.90
  -4  -2   1 1144.09   22.90
   3   2  -1  475.95    9.60
   3   2  -1  476.05   13.50
  -3  -2   1  487.75   11.20
  -3  -2   1  462.15   11.90
   2   2  -1    1.60    1.40
   2   2  -1   -0.20    2.50
  -2  -2   1    1.00    1.90
  -2  -2   1    5.60    2.50
   1   2  -1  250.27    6.70
   1   2  -1  273.37    7.50
   1   2  -1  263.97    5.40
  -1  -2   1  264.27    6.20
   0   2  -1   13.70    2.20
   0   2  -1   19.00    2.30
   0   2  -1   13.60    2.00
   0   2  -1   20.90    2.30
  -1   2  -1  859.01   13.20
  -1   2  -1  830.72   15.10
  -1   2  -1  824.42   14.80
   1  -2   1  848.82   13.90
  -2   2  -1   54.19    4.30
  -2   2  -1   46.10    2.90
   2  -2   1   46.90    4.30
   2  -2   1   45.90    3.70
  -3   2  -1 1348.97   24.90
  -3   2  -1 1345.27   21.70
   3  -2   1 1350.46   24.00
   3  -2   1 1353.86   25.10
  -4   2  -1  232.18    9.60
  -4   2  -1  236.18    7.30
   4  -2   1  234.58    9.20
   4  -2   1  241.78    9.70
  -5   2  -1 1926.41   36.70
   5  -2   1 1983.90   36.90
   5  -2   1 1920.81   37.00
  -6   2  -1   -0.90    3.90
   6  -2   1    5.80    4.50
   6  -2   1    5.50    4.20
  -7   2  -1   52.79    7.60
   7  -2   1   39.20    7.20
   7  -2   1   56.99    8.60
   7   1  -1   53.49    8.80
  -7  -1   1   66.49    8.40
   6   1  -1 1608.74   36.20
  -6  -1   1 1606.14   32.80
  -6  -1   1 1642.44   31.80
   5   1  -1  131.59    6.90
   5   1  -1  147.19    9.70
  -5  -1   1  137.19    7.70
  -5  -1   1  127.69    7.90
   4   1  -1  134.49    8.10
   4   1  -1  152.98    6.30
  -4  -1   1  156.28    7.10
  -4  -1   1  148.79    7.20
   3   1  -1  202.48    6.10
   3   1  -1  199.98    8.30
  -3  -1   1  204.58    7.20
  -3  -1   1  207.38    7.20
   2   1  -1 4050.29   53.99
   2   1  -1 3821.02   57.19
  -2  -1   1 3896.21   55.59
  -2  -1   1 3853.51   55.79
   1   1  -1  539.65   10.30
   1   1  -1  524.45    9.50
  -1  -1   1  534.15    9.40
   0   1  -1    1.70    1.00
   0   1  -1    1.50    1.00
   0   1  -1    3.40    1.00
   0   1  -1    1.40    0.90
  -1   1  -1   26.20    2.30
  -1   1  -1   31.50    2.30
   1  -1   1   32.40    2.40
   1  -1   1   32.70    2.80
  -2   1  -1  685.43   11.90
  -2   1  -1  685.03   13.40
   2  -1   1  674.43   13.50
   2  -1   1  664.63   12.80
  -3   1  -1 1374.06   22.70
  -3   1  -1 1380.76   24.60
   3  -1   1 1416.56   24.70
   3  -1   1 1342.27   24.50
  -4   1  -1   27.30    3.60
  -4   1  -1   22.40    4.00
   4  -1   1   29.80    4.60
   4  -1   1   25.40    4.30
  -5   1  -1  146.59    8.70
  -5   1  -1  134.59    6.90
   5  -1   1  143.89    8.90
   5  -1   1  138.09    8.50
  -6   1  -1   56.09    7.10
   6  -1   1   51.09    6.90
   6  -1   1   49.20    7.30
  -7   1  -1  906.91   24.90
   7  -1   1  944.81   26.90
   8   0  -1  283.37   16.80
  -8   0   1  264.87   14.50
   7   0  -1   59.59    9.00
  -7   0   1   60.59    8.10
   6   0  -1  251.37   13.00
  -6   0   1  219.08    9.80
  -6   0   1  242.38   11.80
   5   0  -1   45.20    6.40
   5   0  -1   58.59    5.60
  -5   0   1   71.79    6.80
  -5   0   1   45.80    5.10
   4   0  -1 1532.75   29.80
   4   0  -1 1541.95   26.70
  -4   0   1 1541.15   26.50
  -4   0   1 1554.44   28.30
   3   0  -1    7.20    2.40
   3   0  -1    8.50    3.00
  -3   0   1    8.10    2.30
  -3   0   1    7.00    2.60
   2   0  -1    0.20    1.70
   2   0  -1    0.20    2.10
  -2   0   1    3.30    2.10
  -2   0   1    6.10    1.90
   1   0  -1  635.14   10.80
   1   0  -1  608.24    9.60
  -1   0   1  617.04    9.50
  -1   0   1  613.94   10.30
   0   0  -1    0.00    0.10
   0   0   1    0.00    0.10
  -1   0  -1   10.90    1.80
  -1   0  -1   11.30    1.60
   1   0   1   10.00    1.90
   1   0   1    9.40    1.80
  -2   0  -1    2.50    2.00
  -2   0  -1    0.60    2.10
   2   0   1    1.80    2.30
   2   0   1   -1.80    1.90
  -3   0  -1   61.29    4.50
  -3   0  -1   57.69    4.40
   3   0   1   59.09    4.80
   3   0   1   56.69    4.60
  -4   0  -1 1528.05   27.20
  -4   0  -1 1558.44   28.10
   4   0   1 1541.45   27.90
   4   0   1 1550.44   29.40
  -5   0  -1  280.17   10.30
  -5   0  -1  304.77   11.10
   5   0   1  296.27   12.20
   5   0   1  281.37   10.90
  -6   0  -1   21.20    4.90
  -6   0  -1   25.80    5.60
   6   0   1   16.00    4.70
   6   0   1   17.20    5.80
  -7   0  -1   12.50    5.30
   7   0   1   16.50    6.50
   7  -1  -1   97.99   10.50
  -7   1   1  128.79   10.10
   6  -1  -1  182.78    9.90
   6  -1  -1  190.98   11.60
  -6   1   1  194.48   10.80
   5  -1  -1   10.50    3.80
   5  -1  -1   12.00    4.20
  -5   1   1    6.40    2.90
  -5   1   1   11.10    4.30
   4  -1  -1  207.48    8.20
   4  -1  -1  224.98    9.50
  -4   1   1  234.78    9.20
  -4   1   1  223.48    7.10
   3  -1  -1  794.22   16.90
   3  -1  -1  787.82   15.80
  -3   1   1  777.62   16.50
  -3   1   1  790.42   13.90
   2  -1  -1 4674.93   66.89
   2  -1  -1 4608.24   66.09
  -2   1   1 4759.52   66.69
  -2   1   1 4715.43   63.79
  -2   1   1 4656.03   65.99
   1  -1  -1  371.06    7.80
  -1   1   1  366.26    7.50
  -1   1   1  359.96    7.30
   0  -1  -1    3.40    1.00
   0   1   1    4.20    1.10
   0   1   1    4.10    0.80
   0   1   1    2.20    1.10
  -1  -1  -1  245.58    4.80
  -1  -1  -1  240.98    6.10
   1   1   1  247.18    5.70
   1   1   1  245.38    6.30
  -2  -1  -1 6005.80   82.19
  -2  -1  -1 6041.00   83.59
   2   1   1 5803.42   84.39
   2   1   1 5978.70   82.69
  -3  -1  -1    1.50    2.20
  -3  -1  -1    3.90    2.50
   3   1   1    0.90    2.10
   3   1   1    3.90    2.80
  -4  -1  -1   75.29    6.10
  -4  -1  -1   85.99    5.70
   4   1   1   78.59    6.60
   4   1   1   77.29    5.40
  -5  -1  -1  338.07   11.80
  -5  -1  -1  337.67   11.60
   5   1   1  330.47   13.50
   5   1   1  345.67   11.50
  -6  -1  -1  625.94   17.90
  -6  -1  -1  642.04   17.90
   6   1   1  653.83   20.80
  -7  -1  -1   91.69    8.80
   7   1   1   84.59   10.20
   7  -2  -1  105.99   11.00
  -7   2   1   83.49    9.60
   6  -2  -1    1.90    4.50
   6  -2  -1    8.20    4.50
  -6   2   1    5.00    4.60
   5  -2  -1  577.44   16.20
   5  -2  -1  571.34   17.00
  -5   2   1  569.14   16.70
   4  -2  -1  294.17   10.40
   4  -2  -1  304.97   10.90
  -4   2   1  313.47   10.90
  -4   2   1  300.47    7.40
   3  -2  -1 1002.80   19.90
   3  -2  -1  998.70   19.70
  -3   2   1  988.00   19.90
  -3   2   1 1009.90   15.70
   2  -2  -1   45.40    4.10
  -2   2   1   46.30    4.00
  -2   2   1   44.40    1.80
  -2   2   1   46.10    4.00
   1  -2  -1  154.88    5.50
  -1   2   1  149.99    3.00
  -1   2   1  157.58    5.40
  -1   2   1  147.79    5.00
   0  -2  -1 4561.24   62.79
   0   2   1 4589.54   63.59
   0   2   1 4618.44   62.29
   0   2   1 4517.25   63.99
  -1  -2  -1  513.85    8.30
  -1  -2  -1  497.85   10.40
   1   2   1  502.65    9.70
   1   2   1  510.95   11.00
  -2  -2  -1   28.90    2.60
  -2  -2  -1   20.20    3.10
   2   2   1   27.80    4.00
   2   2   1   34.40    3.20
  -3  -2  -1    4.80    2.60
  -3  -2  -1    0.40    2.00
   3   2   1   -3.90    2.60
   3   2   1   -2.00    1.80
  -4  -2  -1 2699.43   44.80
  -4  -2  -1 2682.73   42.60
   4   2   1 2706.83   46.90
   4   2   1 2717.23   42.70
  -5  -2  -1    4.20    3.70
  -5  -2  -1    7.90    3.60
   5   2   1    3.00    3.10
   5   2   1    1.60    4.00
  -6  -2  -1  135.09    9.20
  -6  -2  -1  153.48    9.00
   6   2   1  146.89   11.10
  -7  -2  -1    5.00    5.20
   7   2   1    6.40    6.00
   7  -3  -1 1078.39   29.20
   7  -3  -1 1071.99   27.80
  -7   3   1 1059.69   28.50
   6  -3  -1   10.40    5.00
   6  -3  -1   14.70    5.20
  -6   3   1   14.70    5.20
   5  -3  -1  618.04   17.80
   5  -3  -1  649.74   18.10
  -5   3   1  621.94   18.30
   4  -3  -1    3.20    3.20
   4  -3  -1    1.40    2.90
  -4   3   1    6.50    3.50
   3  -3  -1 3411.46   53.39
  -3   3   1 3399.86   53.79
  -3   3   1 3445.76   53.69
  -3   3   1 3527.35   47.10
   2  -3  -1  389.86   10.40
  -2   3   1  393.76   10.30
  -2   3   1  385.36   10.50
   1  -3  -1  796.32   15.40
  -1   3   1  809.52   12.50
  -1   3   1  765.32   14.60
  -1   3   1  816.42   15.60
   0  -3  -1    5.50    2.00
   0   3   1    3.50    2.20
   0   3   1    1.70    1.60
   0   3   1    2.30    2.20
  -1  -3  -1  199.18    4.70
  -1  -3  -1  197.08    6.70
   1   3   1  184.68    6.00
   1   3   1  211.48    7.40
  -2  -3  -1 1938.71   32.80
  -2  -3  -1 2020.20   29.50
   2   3   1 2028.90   34.30
   2   3   1 1963.40   30.80
  -3  -3  -1  337.07    8.60
  -3  -3  -1  359.66   11.10
   3   3   1  344.47   11.90
   3   3   1  344.47    9.20
  -4  -3  -1  355.46   10.00
  -4  -3  -1  353.66   12.20
   4   3   1  350.46   10.10
   4   3   1  357.66   13.50
  -5  -3  -1   75.89    6.40
  -5  -3  -1   59.59    7.00
   5   3   1   60.49    8.00
  -6  -3  -1 1143.59   27.40
   6   3   1 1126.19   30.10
  -7  -3  -1  129.19   11.50
   7   3   1   96.39   11.20
   7  -4  -1   64.29    9.20
   7  -4  -1   64.29    9.00
  -7   4   1   45.60    7.90
   6  -4  -1   36.40    6.90
   6  -4  -1   33.20    6.70
  -6   4   1   41.10    7.00
   5  -4  -1  784.22   21.50
   5  -4  -1  794.52   21.00
  -5   4   1  784.22   21.30
   4  -4  -1  593.34   16.80
   4  -4  -1  575.24   16.00
  -4   4   1  576.84   16.50
   3  -4  -1  941.81   20.20
  -3   4   1  945.31   20.80
  -3   4   1  959.20   20.50
   2  -4  -1   12.10    3.20
  -2   4   1   14.60    1.50
  -2   4   1    9.60    3.00
  -2   4   1   11.10    2.90
   1  -4  -1 2154.88   35.40
  -1   4   1 2222.38   34.10
  -1   4   1 2147.29   35.40
  -1   4   1 2181.98   31.80
   0  -4  -1 2597.64   38.60
   0   4   1 2563.34   40.70
   0   4   1 2541.65   39.80
   0   4   1 2550.44   37.90
  -1  -4  -1 2982.80   42.50
  -1  -4  -1 2963.10   45.60
   1   4   1 2993.50   47.00
   1   4   1 2937.51   44.80
  -2  -4  -1   11.00    2.10
  -2  -4  -1   11.40    3.30
   2   4   1    8.90    2.50
   2   4   1    9.10    3.30
  -3  -4  -1    3.40    3.10
  -3  -4  -1    0.10    1.90
   3   4   1    7.10    3.80
   3   4   1    0.50    2.10
  -4  -4  -1  292.57    9.00
  -4  -4  -1  309.57   12.00
   4   4   1  284.67    9.30
   4   4   1  300.47   13.20
  -5  -4  -1   18.30    5.50
   5   4   1   11.60    5.20
  -6  -4  -1  122.19   10.00
   6   4   1  105.49   10.90
  -7  -4  -1    4.70    5.40
   7   4   1    4.30    6.10
   7  -5  -1  170.28   12.90
  -7   5   1  162.58   12.20
   6  -5  -1    6.20    4.90
   6  -5  -1   -2.60    4.90
  -6   5   1    4.00    4.50
   5  -5  -1   93.59    9.60
   5  -5  -1   79.49    8.20
  -5   5   1   87.29    8.50
   4  -5  -1   12.30    4.50
   4  -5  -1    3.30    4.30
  -4   5   1   13.90    4.20
   3  -5  -1  479.85   14.00
  -3   5   1  474.55   14.00
  -3   5   1  468.95   14.40
   2  -5  -1  288.97   10.10
  -2   5   1  302.17    9.80
  -2   5   1  304.47   10.70
  -2   5   1  291.07    6.30
   1  -5  -1  841.92   18.50
  -1   5   1  850.31   18.50
  -1   5   1  846.42   17.00
   0  -5  -1    0.30    2.00
   0   5   1    1.90    2.40
   0   5   1    4.40    2.20
   0   5   1    1.80    2.50
  -1  -5  -1  798.12   17.30
  -1  -5  -1  823.72   14.80
   1   5   1  845.12   19.00
   1   5   1  800.12   16.90
  -2  -5  -1  508.95   10.50
  -2  -5  -1  499.75   14.00
   2   5   1  499.55   12.30
   2   5   1  505.95   15.00
  -3  -5  -1 1941.81   30.80
  -3  -5  -1 1956.10   36.30
   3   5   1 2001.60   33.10
   3   5   1 1938.11   37.90
  -4  -5  -1  167.08    9.90
   4   5   1  154.48   10.30
  -5  -5  -1  120.59    9.70
   5   5   1  123.59   10.60
  -6  -5  -1  428.76   17.20
   6   5   1  404.36   18.70
  -7  -5  -1  132.89   12.50
   7   5   1   91.59   11.30
   6  -6  -1  138.59   11.10
   6  -6  -1  166.38   12.60
  -6   6   1  153.48   11.50
   5  -6  -1  319.27   13.60
   5  -6  -1  339.37   15.60
  -5   6   1  309.17   14.10
   4  -6  -1   91.99    9.30
   4  -6  -1   89.99    8.30
  -4   6   1  100.49    9.10
   3  -6  -1  228.18   10.20
  -3   6   1  228.28   10.10
  -3   6   1  222.48   10.60
   2  -6  -1    9.80    3.90
  -2   6   1    6.70    3.10
  -2   6   1   11.60    3.90
   1  -6  -1  405.96   10.00
   1  -6  -1  395.36   12.80
  -1   6   1  414.36   11.40
  -1   6   1  413.56   12.80
   0  -6  -1 1330.37   24.20
   0   6   1 1307.97   23.40
   0   6   1 1276.27   26.40
   0   6   1 1374.96   26.00
  -1  -6  -1 1282.37   25.00
  -1  -6  -1 1279.47   21.90
   1   6   1 1259.07   26.80
   1   6   1 1286.57   24.60
  -2  -6  -1   47.30    3.70
  -2  -6  -1   28.30    4.90
   2   6   1   46.70    6.30
   2   6   1   46.40    5.00
  -3  -6  -1  278.87   12.00
   3   6   1  291.17    9.80
   3   6   1  288.67   13.00
  -4  -6  -1  706.13   20.60
   4   6   1  698.93   21.80
  -5  -6  -1 1065.29   27.70
   5   6   1 1030.30   29.30
  -6  -6  -1  110.29   11.10
   6   6   1   99.59   11.70
   6  -7  -1  640.24   23.00
  -6   7   1  595.54   21.60
   5  -7  -1   76.49    9.60
   5  -7  -1   88.29    9.00
  -5   7   1   71.89    8.90
   4  -7  -1   31.10    6.80
   4  -7  -1   41.40    6.60
  -4   7   1   35.30    6.00
   3  -7  -1  594.84   17.60
  -3   7   1  603.54   18.60
  -3   7   1  611.44   17.70
   2  -7  -1  687.63   18.60
  -2   7   1  686.43   17.80
  -2   7   1  679.53   19.10
   1  -7  -1  283.47   11.70
   1  -7  -1  273.67    8.70
  -1   7   1  285.97   11.40
  -1   7   1  266.37    9.80
   0  -7  -1   -0.10    2.70
   0   7   1    0.50    2.80
   0   7   1    2.80    3.20
   0   7   1   -0.40    2.50
  -1  -7  -1  132.69    7.70
  -1  -7  -1  124.79    6.00
   1   7   1  121.39    8.50
   1   7   1  129.99    7.60
  -2  -7  -1  227.88   10.90
   2   7   1  213.58   11.60
   2   7   1  241.28    9.60
  -3  -7  -1  757.42   21.20
   3   7   1  757.32   22.60
  -4  -7  -1   17.40    5.80
   4   7   1   14.40    5.70
  -5  -7  -1   87.79   10.00
   5   7   1   84.09   11.00
  -6  -7  -1  180.18   13.40
   6   7   1  207.38   14.80
   5  -8  -1  267.97   15.30
  -5   8   1  260.57   14.00
   4  -8  -1  880.01   26.10
   4  -8  -1  886.21   23.90
  -4   8   1  913.71   24.70
   3  -8  -1   64.49    7.70
  -3   8   1   62.09    7.50
  -3   8   1   55.59    7.60
   2  -8  -1   11.90    4.70
  -2   8   1    9.00    4.60
  -2   8   1    8.80    4.10
   1  -8  -1  764.92   21.20
  -1   8   1  777.42   18.70
  -1   8   1  784.72   21.00
   0  -8  -1 1208.98   24.60
   0   8   1 1192.48   26.40
   0   8   1 1164.78   27.40
   0   8   1 1186.48   23.40
  -1  -8  -1  755.72   19.40
   1   8   1  754.42   21.80
   1   8   1  749.82   19.40
  -2  -8  -1   11.80    4.70
   2   8   1   13.40    5.30
   2   8   1   17.70    4.40
  -3  -8  -1   21.70    6.00
   3   8   1   26.20    6.70
  -4  -8  -1   36.40    6.90
   4   8   1   32.30    7.60
  -5  -8  -1  316.87   16.30
   5   8   1  306.17   16.80
   5  -9  -1   17.90    7.30
  -5   9   1    8.70    5.80
   4  -9  -1    8.40    6.60
   4  -9  -1    5.80    5.70
  -4   9   1   -1.60    4.00
   3  -9  -1  279.47   13.70
  -3   9   1  303.97   13.70
  -3   9   1  297.07   14.90
   2  -9  -1  752.22   22.10
  -2   9   1  740.73   22.40
  -2   9   1  725.23   20.00
   1  -9  -1  482.05   17.60
  -1   9   1  473.35   17.00
  -1   9   1  506.45   15.20
   0  -9  -1   10.20    4.20
   0  -9  -1    7.70    5.00
   0   9   1   11.00    5.00
   0   9   1    7.20    4.40
  -1  -9  -1  289.27   12.50
   1   9   1  282.67   14.00
   1   9   1  296.67   12.70
  -2  -9  -1  256.27   12.90
   2   9   1  241.78   13.90
  -3  -9  -1  538.15   19.40
   3   9   1  575.74   21.40
  -4  -9  -1   18.10    6.50
   4   9   1   17.50    6.50
   4 -10  -1  158.58   14.30
  -4  10   1  152.18   11.80
   3 -10  -1    2.50    5.10
  -3  10   1    0.40    5.20
  -3  10   1   -5.00    4.30
   2 -10  -1   -3.80    4.50
  -2  10   1   14.20    5.10
  -2  10   1    2.20    4.70
   1 -10  -1   94.89   10.60
  -1  10   1  100.19   10.40
   0 -10  -1  597.24   21.20
   0  10   1  607.04   19.90
  -1 -10  -1  333.07   14.10
   1  10   1  313.97   14.00
   1  10   1  324.17   15.90
  -2 -10  -1    9.80    5.50
   2  10   1    7.80    5.30
  -3 -10  -1   78.39    9.90
   3  10   1   79.79   10.80
   2 -11  -1  417.76   18.60
  -2  11   1  414.36   18.30
   1 -11  -1    7.40    5.90
  -1  11   1    5.60    4.90
   0 -11  -1    0.20    5.20
   0  11   1   -3.30    4.40
   1  11   1   86.69   10.90
  -2 -11  -1  145.49   11.60
   2  11   1  151.38   12.80
   2  11  -2  415.16   18.70
  -2 -11   2  425.36   18.20
   1  11  -2   92.69   10.20
  -1 -11   2  103.59   10.10
   0  11  -2    4.90    5.00
   0 -11   2   11.40    5.70
   1 -11   2  141.39   12.00
  -2  11  -2  594.64   20.60
   2 -11   2  594.64   22.40
   3  10  -2    2.60    5.20
  -3 -10   2    8.90    5.90
   2  10  -2    9.20    5.60
  -2 -10   2    3.50    5.00
   1  10  -2   20.00    5.60
  -1 -10   2   20.10    5.60
   0  10  -2  585.74   18.80
   0 -10   2  524.75   19.70
   0 -10   2  551.54   19.00
  -1  10  -2  337.47   13.90
  -1  10  -2  325.27   14.90
   1 -10   2  300.57   14.10
  -2  10  -2   50.89    7.60
   2 -10   2   43.90    8.20
  -3  10  -2  165.78   11.80
   3 -10   2  147.69   12.30
   4   9  -2  122.39   12.70
  -4  -9   2  103.49   11.10
   3   9  -2  232.18   13.60
  -3  -9   2  238.28   13.60
   2   9  -2  250.67   13.40
  -2  -9   2  248.48   12.90
   1   9  -2   69.49    8.10
   1   9  -2   94.19    8.40
  -1  -9   2   77.09    8.20
  -1  -9   2   92.49    7.80
   0   9  -2    2.30    3.80
   0   9  -2    6.90    4.20
   0   9  -2   -2.50    3.30
   0   9  -2    0.00    4.00
  -1   9  -2    2.10    4.10
  -1   9  -2    6.20    4.40
   1  -9   2    3.50    4.20
  -2   9  -2  785.82   21.60
   2  -9   2  734.93   29.10
   2  -9   2  772.42   23.30
  -3   9  -2  191.88   11.50
   3  -9   2  183.08   12.90
  -4   9  -2   27.50    6.40
   4  -9   2   32.60    7.60
   5   8  -2  541.55   22.00
  -5  -8   2  565.14   21.10
   4   8  -2  368.16   17.10
  -4  -8   2  328.97   15.40
   3   8  -2   48.60    7.60
  -3  -8   2   75.39    9.20
   2   8  -2  209.88   11.50
  -2  -8   2  218.98    9.20
  -2  -8   2  221.28   11.50
   1   8  -2 1075.69   23.10
   1   8  -2 1010.70   25.00
   1   8  -2 1037.30   23.30
  -1  -8   2 1021.00   22.10
   0   8  -2  400.76   13.10
   0   8  -2  430.76   14.30
   0   8  -2  398.96   12.70
   0   8  -2  424.06   14.00
  -1   8  -2  275.97   11.40
  -1   8  -2  259.77    9.60
  -1   8  -2  272.57   12.00
   1  -8   2  294.37   11.80
  -2   8  -2   29.70    5.70
   2  -8   2   31.00    5.20
   2  -8   2   32.60    6.60
  -3   8  -2   26.40    5.90
   3  -8   2   32.90    6.90
  -4   8  -2  320.17   14.90
   4  -8   2  336.97   16.20
  -5   8  -2   44.40    7.80
   5  -8   2   52.89    9.40
   6   7  -2   56.19    9.40
  -6  -7   2   55.99    8.90
   5   7  -2   75.69    9.80
  -5  -7   2   70.69    8.90
   4   7  -2   -6.10    3.90
  -4  -7   2    5.90    4.70
   3   7  -2  616.14   19.40
  -3  -7   2  618.84   15.30
  -3  -7   2  615.84   18.70
   2   7  -2 1038.70   24.90
   2   7  -2 1033.20   20.90
  -2  -7   2 1031.20   21.00
  -2  -7   2 1028.80   24.20
   1   7  -2  543.95   16.20
   1   7  -2  533.55   15.00
   1   7  -2  553.44   14.50
  -1  -7   2  559.34   14.20
   0   7  -2    2.00    2.60
   0   7  -2    1.90    2.70
   0   7  -2    2.80    3.10
   0   7  -2   -0.40    2.70
  -1   7  -2  669.03   17.30
  -1   7  -2  671.83   15.30
  -1   7  -2  676.23   18.00
   1  -7   2  682.33   17.10
  -2   7  -2 1236.08   27.40
  -2   7  -2 1186.58   26.20
   2  -7   2 1211.58   24.70
   2  -7   2 1215.88   27.80
  -3   7  -2    8.70    4.20
   3  -7   2    4.40    4.50
   3  -7   2    4.60    3.50
  -4   7  -2   62.39    7.90
   4  -7   2   51.39    7.90
  -5   7  -2    2.60    4.70
   5  -7   2    3.30    5.30
  -6   7  -2  172.48   12.60
   6  -7   2  161.28   14.60
   6   6  -2   49.30    8.80
  -6  -6   2   56.59    8.70
   5   6  -2  324.07   16.20
  -5  -6   2  357.46   15.40
   4   6  -2    7.30    4.50
  -4  -6   2    3.90    4.10
  -4  -6   2    4.70    3.50
   3   6  -2   63.69    7.40
  -3  -6   2   56.79    6.80
  -3  -6   2   73.79    6.10
   2   6  -2    4.80    3.30
   2   6  -2    5.00    2.50
   2   6  -2    4.90    3.60
  -2  -6   2    6.60    2.70
   1   6  -2  432.66   12.50
   1   6  -2  443.76   11.70
   1   6  -2  430.96   13.20
  -1  -6   2  449.16   11.70
   0   6  -2 1647.04   29.80
   0   6  -2 1616.84   29.00
   0   6  -2 1596.94   29.30
   0   6  -2 1606.64   28.40
  -1   6  -2  157.58    7.70
  -1   6  -2  152.18    8.10
  -1   6  -2  147.49    6.30
   1  -6   2  150.58    7.20
  -2   6  -2   19.90    4.20
  -2   6  -2   21.30    3.10
   2  -6   2   18.50    3.70
   2  -6   2   20.90    5.00
  -3   6  -2  276.07   11.60
   3  -6   2  316.17   13.10
   3  -6   2  266.37   10.20
  -4   6  -2  851.01   22.70
   4  -6   2  816.62   23.50
   4  -6   2  879.91   21.20
  -5   6  -2  217.68   12.20
   5  -6   2  204.78   13.30
  -6   6  -2   51.89    8.40
   6  -6   2   43.50    8.50
   7   5  -2  596.04   23.80
  -7  -5   2  599.44   21.30
   6   5  -2  370.26   17.70
  -6  -5   2  423.56   16.70
   5   5  -2  208.28   12.70
  -5  -5   2  218.28    9.90
  -5  -5   2  220.98   12.00
   4   5  -2   50.19    7.00
  -4  -5   2   53.69    5.50
  -4  -5   2   54.19    6.70
   3   5  -2  769.12   20.20
  -3  -5   2  769.02   19.10
  -3  -5   2  776.92   16.70
   2   5  -2   62.29    4.10
   2   5  -2   60.09    6.10
   2   5  -2   69.59    6.00
  -2  -5   2   56.99    4.70
   1   5  -2  589.94   14.50
   1   5  -2  565.44   12.60
   1   5  -2  568.74   13.80
  -1  -5   2  565.84   12.90
   0   5  -2   10.80    2.90
   0   5  -2   13.90    3.00
   0   5  -2    9.80    2.60
   0   5  -2   10.10    2.80
  -1   5  -2  646.94   13.30
  -1   5  -2  671.53   15.40
  -1   5  -2  654.23   15.60
   1  -5   2  674.93   14.50
  -2   5  -2 1607.94   26.00
  -2   5  -2 1608.54   30.10
   2  -5   2 1653.43   31.10
   2  -5   2 1614.44   27.90
  -3   5  -2  499.65   14.80
   3  -5   2  507.55   13.20
   3  -5   2  502.35   15.90
  -4   5  -2  140.19    9.20
   4  -5   2  148.89    8.00
   4  -5   2  137.59    9.70
  -5   5  -2   -0.40    4.00
   5  -5   2   -1.60    4.60
  -6   5  -2  810.12   24.10
   6  -5   2  798.22   25.00
  -7   5  -2  106.69   11.10
   7  -5   2  127.29   12.80
   7   4  -2  102.29   12.30
  -7  -4   2   73.89    9.30
   6   4  -2   -2.50    5.00
  -6  -4   2   -1.10    4.10
  -6  -4   2    6.70    4.10
   5   4  -2 1536.65   34.90
  -5  -4   2 1637.94   30.30
  -5  -4   2 1513.35   32.20
   4   4  -2  370.36   14.00
  -4  -4   2  323.37   12.10
  -4  -4   2  330.17   10.60
   3   4  -2  754.62   13.30
   3   4  -2  746.43   19.10
  -3  -4   2  776.62   16.10
  -3  -4   2  755.12   18.00
   2   4  -2  399.36    8.40
   2   4  -2  376.76   11.70
   2   4  -2  383.06   10.90
  -2  -4   2  393.96    9.80
   1   4  -2 2555.84   40.20
   1   4  -2 2576.64   40.80
   1   4  -2 2583.64   38.40
  -1  -4   2 2595.14   39.20
   0   4  -2   20.40    3.10
   0   4  -2   15.90    2.70
   0   4  -2   19.00    3.00
   0   4  -2   14.70    2.80
  -1   4  -2 2650.83   42.10
  -1   4  -2 2694.83   39.60
  -1   4  -2 2638.44   41.70
   1  -4   2 2685.33   40.30
  -2   4  -2  501.95   10.20
  -2   4  -2  479.15   12.90
   2  -4   2  506.25   13.70
   2  -4   2  516.15   11.60
  -3   4  -2  434.46   12.90
  -3   4  -2  423.86    9.40
   3  -4   2  425.26   11.30
   3  -4   2  441.96   13.80
  -4   4  -2  540.55   16.10
   4  -4   2  544.75   14.50
   4  -4   2  561.84   17.00
  -5   4  -2  117.49    9.00
   5  -4   2  122.29    8.20
   5  -4   2  104.69    9.40
  -6   4  -2   60.09    7.80
   6  -4   2   52.19    8.10
  -7   4  -2   37.70    7.50
   7  -4   2   36.30    7.90
   7   3  -2   92.29   11.10
  -7  -3   2  125.09    9.80
  -7  -3   2  118.69   10.50
   6   3  -2  180.48   12.30
  -6  -3   2  186.28   10.70
  -6  -3   2  175.88    9.90
   5   3  -2  283.37   13.50
  -5  -3   2  294.37   11.90
  -5  -3   2  283.97   11.00
   4   3  -2   22.50    5.00
  -4  -3   2   13.50    3.80
  -4  -3   2   19.40    3.80
   3   3  -2 3480.25   56.19
   3   3  -2 3518.15   48.80
  -3  -3   2 3470.95   52.59
  -3  -3   2 3506.45   54.39
   2   3  -2  942.41   14.50
   2   3  -2  909.01   19.00
   2   3  -2  918.41   17.80
  -2  -3   2  917.61   16.90
   1   3  -2  589.94   12.70
   1   3  -2  585.74   10.50
   1   3  -2  570.04   12.10
  -1  -3   2  570.84   11.50
   0   3  -2    2.90    1.90
   0   3  -2    2.30    2.00
   0   3  -2    1.90    2.20
   0   3  -2    3.60    1.90
  -1   3  -2 1753.22   28.70
  -1   3  -2 1786.42   26.80
   1  -3   2 1809.82   27.00
   1  -3   2 1744.53   29.10
  -2   3  -2   13.70    3.10
  -2   3  -2   13.00    2.10
   2  -3   2    7.70    3.10
   2  -3   2   13.80    2.40
  -3   3  -2 1661.63   26.30
  -3   3  -2 1675.93   30.30
   3  -3   2 1656.43   30.90
   3  -3   2 1684.03   28.20
  -4   3  -2   22.20    4.40
  -4   3  -2   16.90    3.00
   4  -3   2   16.20    4.40
   4  -3   2   20.70    3.90
  -5   3  -2   63.29    7.40
   5  -3   2   44.20    6.80
   5  -3   2   69.99    7.50
  -6   3  -2   37.30    6.40
   6  -3   2   47.40    6.90
   6  -3   2   43.40    7.30
  -7   3  -2  217.28   13.30
   7  -3   2  205.48   13.30
   7   2  -2    0.30    5.60
  -7  -2   2    3.80    4.70
  -7  -2   2    1.60    4.50
   6   2  -2   52.49    7.90
  -6  -2   2   42.80    6.20
  -6  -2   2   51.99    6.80
   5   2  -2   78.89    8.40
  -5  -2   2   72.09    6.60
  -5  -2   2   85.89    7.00
   4   2  -2  916.81   16.30
   4   2  -2  954.10   22.40
  -4  -2   2  941.01   19.50
  -4  -2   2  925.01   19.80
   3   2  -2  683.73   11.50
   3   2  -2  663.83   16.50
  -3  -2   2  681.83   14.40
  -3  -2   2  689.23   15.10
   2   2  -2  440.76    7.20
   2   2  -2  450.05   10.40
   2   2  -2  475.95   11.70
  -2  -2   2  436.76   10.00
   1   2  -2 1070.99   15.80
   1   2  -2 1072.09   18.00
   1   2  -2 1101.59   18.60
  -1  -2   2 1064.69   17.60
   0   2  -2   72.39    3.90
   0   2  -2   75.29    3.30
   0   2  -2   76.39    3.60
   0  -2   2   74.89    3.60
  -1   2  -2 8296.97  116.29
  -1   2  -2 8635.84  114.89
   1  -2   2 8290.57  116.69
   1  -2   2 8684.53  115.19
  -2   2  -2  134.79    6.00
  -2   2  -2  148.49    4.80
   2  -2   2  143.19    5.10
  -3   2  -2  751.12   14.20
  -3   2  -2  757.92   16.60
   3  -2   2  748.53   17.10
   3  -2   2  733.53   15.20
  -4   2  -2   12.70    3.50
  -4   2  -2   12.70    2.80
   4  -2   2   18.60    4.30
   4  -2   2    9.00    3.40
  -5   2  -2 1675.43   29.10
  -5   2  -2 1650.93   32.90
   5  -2   2 1697.33   32.60
   5  -2   2 1651.13   33.40
  -6   2  -2    6.40    4.40
   6  -2   2    0.50    4.20
   6  -2   2   -0.50    4.20
  -7   2  -2  207.18   12.50
   7  -2   2  230.58   13.30
   8   1  -2  293.07   17.50
  -8  -1   2  287.37   14.90
   7   1  -2   60.79    9.10
  -7  -1   2   51.59    7.60
   6   1  -2 1080.09   28.50
  -6  -1   2 1112.59   25.80
  -6  -1   2 1168.88   24.80
   5   1  -2   -0.30    4.00
  -5  -1   2   -0.20    3.10
  -5  -1   2    4.70    3.20
   4   1  -2  258.47    7.50
   4   1  -2  252.07   10.50
  -4  -1   2  256.77    8.70
  -4  -1   2  248.78    9.30
   3   1  -2  478.65   12.90
   3   1  -2  492.35    9.50
  -3  -1   2  465.85   11.50
  -3  -1   2  472.15   11.20
   2   1  -2 1165.58   16.90
   2   1  -2 1181.08   20.80
   2   1  -2 1133.49   19.00
  -2  -1   2 1138.49   19.50
   1   1  -2    1.20    1.60
   1   1  -2    3.40    2.00
  -1  -1   2    2.50    1.90
   0   1  -2    2.70    1.40
   0   1  -2    2.40    1.40
   0   1  -2    1.70    1.00
   0  -1   2    1.30    1.30
  -1   1  -2  170.48    4.70
  -1   1  -2  156.08    5.00
   1  -1   2  183.38    4.00
   1  -1   2  183.88    5.70
  -2   1  -2  519.35   10.40
  -2   1  -2  536.65   11.40
   2  -1   2  527.35   12.00
   2  -1   2  543.95   10.80
  -3   1  -2 2112.99   33.40
  -3   1  -2 2118.59   34.90
   3  -1   2 2160.98   35.70
   3  -1   2 2189.58   34.80
  -4   1  -2    9.70    3.30
  -4   1  -2   14.90    3.20
   4  -1   2   11.60    3.50
   4  -1   2   12.20    3.70
  -5   1  -2  374.96   12.90
  -5   1  -2  347.07   11.00
   5  -1   2  338.97   12.70
   5  -1   2  351.86   12.90
  -6   1  -2    0.50    3.70
   6  -1   2    4.90    4.60
   6  -1   2   -1.00    4.00
  -7   1  -2 1175.18   29.00
   7  -1   2 1204.68   30.70
   8   0  -2  336.27   18.10
  -8   0   2  311.67   15.50
   7   0  -2    3.00    5.70
  -7   0   2    1.00    4.90
   6   0  -2  435.06   17.00
  -6   0   2  411.26   15.10
   5   0  -2    0.30    2.70
   5   0  -2    2.80    3.70
  -5   0   2    1.60    3.30
  -5   0   2    2.70    2.90
   4   0  -2 2443.56   38.20
   4   0  -2 2455.15   42.30
  -4   0   2 2368.56   40.30
  -4   0   2 2407.86   38.10
   3   0  -2    3.90    2.80
   3   0  -2    7.80    2.20
  -3   0   2    4.30    2.50
  -3   0   2    4.30    2.10
   2   0  -2  124.89    4.10
   2   0  -2  117.89    5.60
   2   0  -2  119.79    4.00
  -2   0   2  120.09    5.30
   1   0  -2   38.60    3.10
   1   0  -2   40.20    2.20
  -1   0   2   42.00    2.00
  -1   0   2   37.60    2.90
   0   0  -2 3711.23   49.99
   0   0  -2 3728.83   50.39
   0   0   2 3721.33   50.59
   0   0   2 3629.84   50.09
  -1   0  -2   15.20    1.80
  -1   0  -2   17.00    2.20
   1   0   2   14.10    2.00
   1   0   2   12.10    2.30
  -2   0  -2  908.21   15.90
  -2   0  -2  918.11   16.30
   2   0   2  902.71   16.80
   2   0   2  927.61   16.60
  -3   0  -2  166.38    6.40
  -3   0  -2  154.08    6.40
   3   0   2  160.48    7.00
   3   0   2  163.48    7.00
  -4   0  -2   94.29    6.10
  -4   0  -2   91.39    6.00
   4   0   2   95.99    6.40
   4   0   2  101.39    6.90
  -5   0  -2 1711.53   31.30
  -5   0  -2 1720.23   31.90
   5   0   2 1649.33   33.40
   5   0   2 1611.64   32.10
  -6   0  -2    9.30    4.40
  -6   0  -2   19.00    4.90
   6   0   2    3.80    4.20
   6   0   2   16.90    5.80
  -7   0  -2   34.70    6.60
   7   0   2   54.09    8.70
   8  -1  -2    0.60    5.70
  -8   1   2   11.90    6.10
   7  -1  -2   10.60    6.00
  -7   1   2    2.00    4.60
   6  -1  -2  934.71   22.10
   6  -1  -2  923.21   24.90
  -6   1   2  910.41   23.40
   5  -1  -2    4.00    3.80
   5  -1  -2    5.20    3.40
  -5   1   2    4.50    2.80
  -5   1   2   12.40    4.30
   4  -1  -2  141.89    6.60
   4  -1  -2  134.09    7.70
  -4   1   2  139.29    5.60
  -4   1   2  153.68    7.60
   3  -1  -2   14.60    2.80
   3  -1  -2   12.20    3.30
  -3   1   2   16.60    3.40
  -3   1   2   22.50    2.50
   2  -1  -2 6248.17   88.49
  -2   1   2 6278.57   88.09
  -2   1   2 6384.36   84.89
  -2   1   2 6257.17   87.09
   1  -1  -2  165.18    3.10
  -1   1   2  168.68    4.80
  -1   1   2  168.48    4.90
   0  -1  -2    3.70    1.40
   0   1   2    4.10    1.00
   0   1   2    3.90    1.50
   0   1   2    5.10    1.50
  -1  -1  -2    7.20    2.20
  -1  -1  -2    7.70    1.30
   1   1   2    7.60    2.10
   1   1   2    6.10    2.00
  -2  -1  -2 4005.30   58.09
  -2  -1  -2 4063.79   56.19
   2   1   2 3965.70   57.59
   2   1   2 3973.70   58.69
  -3  -1  -2  594.44   13.70
  -3  -1  -2  593.24   12.50
   3   1   2  591.34   13.30
   3   1   2  573.64   14.40
  -4  -1  -2  112.29    6.60
  -4  -1  -2  111.89    6.20
   4   1   2  102.19    6.30
   4   1   2  105.59    7.20
  -5  -1  -2  394.46   13.20
  -5  -1  -2  408.26   12.60
   5   1   2  411.06   13.10
   5   1   2  409.96   14.70
  -6  -1  -2  205.18   10.20
  -6  -1  -2  200.48   10.40
   6   1   2  212.98   12.20
   6   1   2  210.18   14.00
  -7  -1  -2  243.58   12.40
  -7  -1  -2  265.57   14.20
   7   1   2  250.87   14.60
   7  -2  -2   43.60    7.90
  -7   2   2   21.80    6.30
   6  -2  -2   32.40    5.80
   6  -2  -2   17.90    5.80
  -6   2   2   23.60    5.70
   5  -2  -2  295.77   12.40
   5  -2  -2  300.37   11.40
  -5   2   2  277.47   11.70
   4  -2  -2 1248.18   25.50
   4  -2  -2 1251.87   24.30
  -4   2   2 1231.08   25.10
  -4   2   2 1230.28   19.80
   3  -2  -2  224.78    8.50
  -3   2   2  214.88    4.80
  -3   2   2  221.68    8.30
  -3   2   2  231.68    7.80
   2  -2  -2    7.30    2.80
  -2   2   2    6.60    2.40
  -2   2   2    5.70    2.60
   1  -2  -2  517.65    7.80
   1  -2  -2  538.95   11.30
  -1   2   2  526.15   10.70
  -1   2   2  501.55   10.10
   0  -2  -2 8189.48  115.39
   0   2   2 8371.66  117.99
   0   2   2 8302.77  114.49
   0   2   2 8741.23  117.79
  -1  -2  -2  213.38    6.50
  -1  -2  -2  205.68    3.80
   1   2   2  212.48    6.20
   1   2   2  228.48    7.10
  -2  -2  -2   -0.30    2.30
  -2  -2  -2    2.70    1.60
   2   2   2    7.20    2.80
   2   2   2    0.70    2.20
  -3  -2  -2   85.39    5.80
  -3  -2  -2   89.39    4.50
   3   2   2   92.29    5.20
   3   2   2   94.69    6.60
  -4  -2  -2 2355.36   37.70
  -4  -2  -2 2339.07   40.20
   4   2   2 2357.86   42.10
   4   2   2 2342.17   38.80
  -5  -2  -2   50.69    6.50
  -5  -2  -2   54.89    5.80
   5   2   2   60.59    7.60
   5   2   2   46.90    5.70
  -6  -2  -2  135.19    8.40
  -6  -2  -2  138.99    9.50
   6   2   2  146.39   11.10
  -7  -2  -2   -1.00    4.80
   7   2   2   -4.30    5.00
   7  -3  -2  903.01   26.70
  -7   3   2  867.11   25.50
   6  -3  -2   18.00    5.50
   6  -3  -2   16.70    5.80
  -6   3   2   25.20    6.10
   5  -3  -2 1198.58   27.10
   5  -3  -2 1239.08   26.70
  -5   3   2 1150.68   26.60
   4  -3  -2   45.80    5.70
   4  -3  -2   40.80    5.30
  -4   3   2   42.50    5.50
   3  -3  -2  656.63   15.90
  -3   3   2  674.73   15.70
  -3   3   2  657.03   15.40
   2  -3  -2 1931.91   32.40
  -2   3   2 1943.41   32.10
  -2   3   2 1934.71   31.60
   1  -3  -2  264.87    5.50
   1  -3  -2  268.57    8.20
  -1   3   2  263.07    8.00
  -1   3   2  265.87    7.10
   0  -3  -2   16.20    2.40
   0   3   2   15.60    2.90
   0   3   2   15.10    1.90
   0   3   2   12.10    2.80
  -1  -3  -2  762.42   15.20
  -1  -3  -2  790.32   11.90
   1   3   2  778.12   16.10
   1   3   2  773.52   14.90
  -2  -3  -2 1999.40   28.90
  -2  -3  -2 1970.50   33.30
   2   3   2 1964.60   34.30
   2   3   2 2067.79   32.10
  -3  -3  -2  711.43   13.50
  -3  -3  -2  723.93   17.10
   3   3   2  741.53   15.40
   3   3   2  719.63   18.10
  -4  -3  -2  208.68    9.90
  -4  -3  -2  214.38    7.40
   4   3   2  194.58    8.20
   4   3   2  210.08   10.50
  -5  -3  -2   46.50    5.70
  -5  -3  -2   55.89    7.00
   5   3   2   48.50    7.20
   5   3   2   47.90    7.20
  -6  -3  -2  737.23   21.50
   6   3   2  750.62   23.70
  -7  -3  -2  152.68   11.50
   7   3   2  158.58   13.00
   7  -4  -2   26.60    7.20
   7  -4  -2   17.10    6.20
  -7   4   2   16.50    5.90
   6  -4  -2   80.79    8.80
   6  -4  -2  102.69    9.80
  -6   4   2   81.49    9.10
   5  -4  -2 2067.69   39.70
   5  -4  -2 2036.00   39.60
  -5   4   2 2028.40   39.70
   4  -4  -2  125.19    8.60
   4  -4  -2  133.69    8.10
  -4   4   2  130.49    8.10
   3  -4  -2  536.25   14.70
  -3   4   2  558.84   14.40
  -3   4   2  508.95   14.30
   2  -4  -2   15.50    3.50
  -2   4   2   14.20    3.10
  -2   4   2   11.10    3.20
   1  -4  -2 2379.76   34.40
   1  -4  -2 2387.96   38.60
  -1   4   2 2358.56   36.40
  -1   4   2 2338.77   38.20
   0  -4  -2  533.35   11.30
   0   4   2  555.34   13.20
   0   4   2  527.85   10.30
   0   4   2  513.55   12.40
  -1  -4  -2  541.45   12.90
  -1  -4  -2  583.44   10.00
   1   4   2  569.34   12.90
   1   4   2  595.44   14.40
  -2  -4  -2  191.08    4.90
  -2  -4  -2  175.88    8.00
   2   4   2  189.68    8.60
   2   4   2  180.58    7.00
  -3  -4  -2   67.59    6.40
  -3  -4  -2   65.19    3.90
   3   4   2   66.09    7.00
   3   4   2   65.29    4.90
  -4  -4  -2  999.70   23.70
   4   4   2 1030.50   20.90
   4   4   2 1039.60   25.60
  -5  -4  -2   37.60    6.40
   5   4   2   37.00    7.00
  -6  -4  -2   71.19    8.60
   6   4   2   80.49   10.20
  -7  -4  -2   16.80    6.60
   7   4   2   36.90    8.20
   7  -5  -2  231.18   14.00
   7  -5  -2  222.58   14.20
  -7   5   2  217.58   13.60
   6  -5  -2   12.80    5.60
   6  -5  -2   21.90    6.10
  -6   5   2    6.70    4.80
   5  -5  -2  256.77   12.80
   5  -5  -2  246.08   12.10
  -5   5   2  257.37   12.40
   4  -5  -2   83.29    7.80
  -4   5   2   59.69    6.50
  -4   5   2   68.09    7.30
   3  -5  -2 1825.02   33.90
  -3   5   2 1803.02   34.10
  -3   5   2 1790.42   33.30
   2  -5  -2  945.81   20.60
   2  -5  -2  936.61   14.70
  -2   5   2  931.01   20.70
  -2   5   2  954.40   19.70
   1  -5  -2 1112.99   18.80
   1  -5  -2 1083.19   22.70
  -1   5   2 1113.79   20.40
  -1   5   2 1138.99   22.60
   0  -5  -2   10.40    2.70
   0   5   2    7.60    2.20
   0   5   2   10.90    3.20
   0   5   2    6.70    2.90
  -1  -5  -2  708.63   12.70
  -1  -5  -2  715.23   16.00
   1   5   2  701.63   15.80
   1   5   2  721.43   17.50
  -2  -5  -2  442.46    9.00
  -2  -5  -2  419.56   12.90
   2   5   2  440.56   14.00
   2   5   2  464.95   12.10
  -3  -5  -2  892.91   21.50
   3   5   2  884.21   22.80
   3   5   2  925.71   19.10
  -4  -5  -2    3.90    4.40
   4   5   2    0.30    3.10
   4   5   2    4.00    4.60
  -5  -5  -2    6.80    5.20
   5   5   2   13.20    5.80
  -6  -5  -2  323.57   15.50
   6   5   2  310.87   16.50
   6  -6  -2    7.50    5.60
   6  -6  -2    9.10    5.60
  -6   6   2   -5.50    4.20
   5  -6  -2  356.46   15.80
   5  -6  -2  349.67   14.70
  -5   6   2  407.06   15.80
   4  -6  -2    2.10    4.00
  -4   6   2    3.80    3.90
  -4   6   2   -2.30    3.30
   3  -6  -2  900.81   21.80
  -3   6   2  872.51   22.10
  -3   6   2  936.51   21.60
   2  -6  -2   80.39    7.50
  -2   6   2   77.49    7.20
  -2   6   2   70.29    5.80
   1  -6  -2 1226.58   21.40
   1  -6  -2 1276.27   26.20
  -1   6   2 1220.78   23.00
  -1   6   2 1208.38   25.20
   0  -6  -2  805.52   16.90
   0   6   2  802.42   19.40
   0   6   2  781.82   18.30
   0   6   2  773.72   15.50
  -1  -6  -2  789.32   14.80
  -1  -6  -2  816.22   18.30
   1   6   2  808.92   20.30
   1   6   2  813.32   18.40
  -2  -6  -2   37.40    5.40
   2   6   2   43.00    5.00
   2   6   2   41.90    6.20
  -3  -6  -2  913.31   22.60
   3   6   2  850.21   23.30
   3   6   2  898.01   19.70
  -4  -6  -2  585.14   18.90
   4   6   2  572.94   19.90
  -5  -6  -2  613.54   20.50
   5   6   2  610.44   21.90
  -6  -6  -2   42.00    8.10
   6   6   2   45.10    9.20
   6  -7  -2  427.86   19.00
   6  -7  -2  396.16   19.10
  -6   7   2  415.96   18.10
   5  -7  -2   93.89   10.40
   5  -7  -2   72.69    8.60
  -5   7   2   72.09    8.90
   4  -7  -2    2.50    4.20
  -4   7   2    3.30    4.00
  -4   7   2   -2.70    4.20
   3  -7  -2  688.83   19.80
  -3   7   2  728.93   19.30
  -3   7   2  753.02   20.90
   2  -7  -2   33.00    5.80
  -2   7   2   31.80    5.50
  -2   7   2   37.00    5.10
   1  -7  -2  159.58    9.40
   1  -7  -2  154.28    6.60
  -1   7   2  172.28    7.80
  -1   7   2  149.09    8.80
   0  -7  -2    1.70    2.80
   0   7   2    3.60    3.50
   0   7   2    0.90    3.20
   0   7   2    2.70    2.60
  -1  -7  -2  107.69    7.20
   1   7   2  107.69    8.40
   1   7   2  110.29    7.50
  -2  -7  -2  587.24   17.10
   2   7   2  553.94   18.30
   2   7   2  582.74   15.80
  -3  -7  -2  996.20   25.30
   3   7   2 1035.60   22.60
   3   7   2 1031.80   27.10
  -4  -7  -2  140.89   11.10
   4   7   2  143.99   11.30
  -5  -7  -2   13.20    5.90
   5   7   2   18.20    6.80
  -6  -7  -2  572.34   21.50
   6   7   2  515.35   22.30
   5  -8  -2  234.58   13.20
   5  -8  -2  258.27   15.00
  -5   8   2  244.98   13.50
   4  -8  -2  253.67   13.00
  -4   8   2  224.88   12.90
  -4   8   2  237.48   12.60
   3  -8  -2  500.05   17.30
  -3   8   2  476.45   16.00
  -3   8   2  470.65   17.30
   2  -8  -2   30.30    6.20
  -2   8   2   38.10    6.50
  -2   8   2   35.00    5.40
   1  -8  -2  551.14   18.00
  -1   8   2  558.04   17.60
  -1   8   2  577.74   15.30
   0  -8  -2  336.97   11.40
   0   8   2  341.47   13.00
   0   8   2  319.17   13.60
  -1  -8  -2  399.56   13.70
   1   8   2  372.66   15.30
   1   8   2  449.06   14.70
  -2  -8  -2    4.10    4.40
   2   8   2    7.00    3.90
   2   8   2    4.80    5.10
  -3  -8  -2  102.59    9.90
   3   8   2   89.19   10.00
  -4  -8  -2   54.09    8.30
   4   8   2   56.29    9.10
  -5  -8  -2  307.07   16.30
   5   8   2  328.27   17.70
   5  -9  -2   79.59   10.60
  -5   9   2   68.79    9.10
   4  -9  -2   82.89    9.60
  -4   9   2   90.69    9.70
  -4   9   2   64.09    8.90
   3  -9  -2  569.34   19.60
  -3   9   2  527.25   19.60
  -3   9   2  539.65   18.00
   2  -9  -2  795.22   23.40
  -2   9   2  799.92   23.40
  -2   9   2  796.32   20.80
   1  -9  -2  282.87   14.00
  -1   9   2  307.77   13.80
   0  -9  -2   -1.50    3.30
   0  -9  -2   -1.70    4.30
   0   9   2    4.60    4.30
  -1  -9  -2  380.66   14.30
   1   9   2  417.06   16.80
   1   9   2  389.56   14.70
  -2  -9  -2  470.85   17.00
   2   9   2  463.95   16.10
   2   9   2  457.95   18.90
  -3  -9  -2  110.09   10.80
   3   9   2  103.99   11.30
  -4  -9  -2   11.90    6.70
   4   9   2    4.50    5.80
   4 -10  -2  152.78   14.20
  -4  10   2  143.89   11.60
   3 -10  -2  133.99   11.50
  -3  10   2  153.88   11.90
  -3  10   2  145.09   10.70
   2 -10  -2    4.10    5.30
  -2  10   2    2.90    4.70
   1 -10  -2  249.28   14.40
  -1  10   2  269.57   13.70
   0 -10  -2  218.08   13.40
   0  10   2  191.08   11.90
  -1 -10  -2  681.03   20.20
   1  10   2  675.23   23.00
   1  10   2  705.03   21.30
  -2 -10  -2    2.40    4.80
   2  10   2   -4.20    4.10
  -3 -10  -2  115.59   11.60
   3  10   2  105.29   12.10
   2 -11  -2  213.78   14.40
  -2  11   2  242.78   14.80
   1 -11  -2  159.18   13.10
  -1  11   2  155.18   11.80
   0 -11  -2   -2.00    5.00
   0  11   2    1.20    4.90
   1  11   2  214.48   14.70
   2  11  -3 1075.59   30.60
  -2 -11   3 1061.59   29.40
   1  11  -3  147.59   11.70
  -1 -11   3  155.68   11.40
   0 -11   3   -0.70    4.80
  -1  11  -3  140.89   11.10
   1 -11   3  132.59   12.10
  -2  11  -3  138.09   12.20
   2 -11   3  126.29   12.60
   3  10  -3    0.30    5.50
  -3 -10   3   -2.00    4.90
   2  10  -3    7.00    5.50
  -2 -10   3    2.70    5.10
   1  10  -3  386.96   16.10
  -1 -10   3  402.66   15.90
   0  10  -3  449.26   16.50
   0  10  -3  448.96   16.00
   0 -10   3  447.26   16.70
  -1  10  -3  714.23   20.90
   1 -10   3  685.93   22.10
  -2  10  -3  116.09   10.70
   2 -10   3  124.69   12.00
  -3  10  -3   58.59    8.40
   3 -10   3   53.69    9.00
   4   9  -3    8.00    5.50
  -4  -9   3    6.40    5.80
   3   9  -3    0.30    4.90
  -3  -9   3    2.30    4.90
   2   9  -3  618.84   20.30
  -2  -9   3  615.44   19.70
   1   9  -3   11.50    4.70
   1   9  -3   18.80    4.90
  -1  -9   3    8.80    4.00
   0   9  -3   -0.80    3.90
   0   9  -3   -1.10    4.00
   0   9  -3   12.70    4.30
   0   9  -3    2.20    3.70
  -1   9  -3  159.48   10.10
   1  -9   3  172.78   10.00
   1  -9   3  188.88   11.20
  -2   9  -3  629.04   19.60
   2  -9   3  638.04   21.00
  -3   9  -3  332.07   15.00
   3  -9   3  327.77   16.10
  -4   9  -3   37.20    7.30
   4  -9   3   33.70    8.00
   5   8  -3  237.48   15.50
  -5  -8   3  240.18   14.20
   4   8  -3  776.32   24.60
  -4  -8   3  770.22   23.50
   3   8  -3   95.09    9.80
  -3  -8   3  124.69   10.80
   2   8  -3    6.40    4.40
   2   8  -3    2.80    3.90
  -2  -8   3    2.50    3.20
   1   8  -3  288.07   11.50
   1   8  -3  293.87   12.50
   1   8  -3  287.17   10.90
  -1  -8   3  285.27   10.90
   0   8  -3  456.05   13.80
   0   8  -3  455.55   14.50
   0   8  -3  478.25   14.90
   0   8  -3  466.55   14.80
  -1   8  -3    6.20    3.30
  -1   8  -3    5.90    4.20
  -1   8  -3   13.80    4.40
   1  -8   3    8.30    4.30
   1  -8   3    9.40    3.90
  -2   8  -3   -3.00    3.50
   2  -8   3    4.00    4.40
  -3   8  -3   80.79    8.70
   3  -8   3   97.69   10.10
  -4   8  -3  333.77   15.40
   4  -8   3  373.56   17.30
  -5   8  -3  433.86   18.50
   5  -8   3  451.25   20.10
   6   7  -3  210.98   15.00
  -6  -7   3  219.58   14.00
   5   7  -3   48.40    8.80
  -5  -7   3   36.00    7.20
   4   7  -3  118.29   11.20
  -4  -7   3  114.39   10.70
   3   7  -3  419.36   16.10
  -3  -7   3  432.26   15.80
  -3  -7   3  447.06   13.10
   2   7  -3  948.91   22.20
   2   7  -3  937.21   23.10
  -2  -7   3  940.11   20.30
   1   7  -3  734.93   17.00
   1   7  -3  695.13   17.70
   1   7  -3  738.43   18.80
  -1  -7   3  717.13   17.20
   0   7  -3   15.40    3.80
   0   7  -3   16.00    3.80
   0   7  -3    9.80    3.70
   0   7  -3   15.50    3.80
  -1   7  -3  758.62   19.30
  -1   7  -3  758.82   18.80
  -1   7  -3  758.22   16.90
   1  -7   3  779.82   18.00
  -2   7  -3  922.01   22.30
   2  -7   3  924.41   23.40
   2  -7   3  900.91   19.80
  -3   7  -3   69.09    7.80
   3  -7   3   56.79    7.70
  -4   7  -3   31.50    6.10
   4  -7   3   35.80    7.10
  -5   7  -3   14.70    5.80
   5  -7   3    7.70    5.80
  -6   7  -3  370.16   17.60
   6  -7   3  393.16   19.30
   6   6  -3  -10.50    4.50
  -6  -6   3    3.30    5.10
   5   6  -3  541.25   20.50
  -5  -6   3  535.15   18.70
   4   6  -3  106.79   10.20
  -4  -6   3  116.59    7.50
  -4  -6   3  115.89    9.20
   3   6  -3  237.28   11.60
   3   6  -3  224.88   10.50
  -3  -6   3  240.38    9.20
  -3  -6   3  244.08   11.10
   2   6  -3   25.30    4.60
   2   6  -3   29.30    3.60
   2   6  -3   33.00    5.30
  -2  -6   3   20.50    3.80
   1   6  -3  104.59    5.90
   1   6  -3  113.19    7.10
   1   6  -3  109.69    6.60
  -1  -6   3  108.79    6.30
   0   6  -3 4083.49   62.59
   0   6  -3 4052.69   61.79
   0   6  -3 4113.89   62.79
   0   6  -3 4094.99   62.49
  -1   6  -3  397.56   12.40
  -1   6  -3  365.06   10.30
  -1   6  -3  396.66   12.60
   1  -6   3  402.26   11.10
   1  -6   3  400.06   13.00
  -2   6  -3   66.19    6.50
  -2   6  -3   72.09    4.70
   2  -6   3   71.29    7.30
   2  -6   3   67.79    5.30
  -3   6  -3  125.49    8.50
   3  -6   3  121.29    9.20
   3  -6   3  119.49    6.90
  -4   6  -3  968.40   24.90
   4  -6   3  998.80   26.20
  -5   6  -3   64.49    8.30
   5  -6   3   45.30    8.20
  -6   6  -3   76.49    9.50
   6  -6   3   87.79   11.20
   7   5  -3  459.75   21.30
  -7  -5   3  480.75   19.10
   6   5  -3   47.40    8.80
  -6  -5   3   34.90    7.10
   5   5  -3  106.19   10.30
  -5  -5   3  125.49    9.90
  -5  -5   3  137.19    8.30
   4   5  -3   63.49    7.90
  -4  -5   3   80.99    6.40
  -4  -5   3   63.79    7.10
   3   5  -3  857.21   21.70
   3   5  -3  904.61   20.40
  -3  -5   3  864.01   18.60
   2   5  -3  344.27   11.60
   2   5  -3  351.46   11.00
   2   5  -3  324.57    8.20
  -2  -5   3  306.37    9.60
   1   5  -3  615.74   13.10
   1   5  -3  620.94   14.60
   1   5  -3  616.44   14.80
  -1  -5   3  620.84   14.10
   0   5  -3    2.70    2.20
   0   5  -3    1.30    2.30
   0   5  -3   -1.30    2.10
   0   5  -3   -2.60    2.20
  -1   5  -3  250.37    7.60
  -1   5  -3  256.37    9.20
   1  -5   3  256.47    7.80
   1  -5   3  246.08    9.40
  -2   5  -3 1170.78   20.70
  -2   5  -3 1199.48   24.30
   2  -5   3 1180.68   25.00
   2  -5   3 1171.58   21.40
  -3   5  -3  213.28    7.00
  -3   5  -3  201.08    9.60
   3  -5   3  187.28   10.30
   3  -5   3  192.88    7.70
  -4   5  -3   84.09    8.10
   4  -5   3   78.59    8.20
   4  -5   3   51.29    7.30
  -5   5  -3   22.00    5.60
   5  -5   3   13.30    5.50
  -6   5  -3  612.74   21.10
   6  -5   3  630.54   22.70
   7   4  -3  126.19   13.20
  -7  -4   3  117.19   10.80
   6   4  -3   19.30    6.80
  -6  -4   3   35.30    6.80
  -6  -4   3   26.70    5.40
   5   4  -3 1412.66   33.20
  -5  -4   3 1374.86   30.20
  -5  -4   3 1491.15   28.80
   4   4  -3  619.14   18.60
  -4  -4   3  615.94   15.30
  -4  -4   3  596.44   16.70
   3   4  -3  354.16   11.30
   3   4  -3  338.67   12.30
  -3  -4   3  357.16   10.50
   2   4  -3  404.26    8.00
   2   4  -3  390.96   11.20
   2   4  -3  371.46   11.60
  -2  -4   3  382.26   10.20
   1   4  -3 2493.75   39.20
   1   4  -3 2471.25   36.90
   1   4  -3 2448.06   39.20
  -1  -4   3 2487.15   38.60
   0   4  -3   80.39    4.50
   0   4  -3   86.29    4.80
   0   4  -3   76.89    5.00
   0   4  -3   77.49    4.60
  -1   4  -3   97.89    5.70
  -1   4  -3  107.59    4.90
   1  -4   3  120.89    4.80
   1  -4   3  100.89    6.10
  -2   4  -3   17.20    2.70
  -2   4  -3   19.40    3.70
   2  -4   3   21.20    2.80
   2  -4   3   20.40    4.00
  -3   4  -3   58.99    5.70
  -3   4  -3   60.59    4.30
   3  -4   3   68.89    7.00
   3  -4   3   68.49    4.80
  -4   4  -3 1346.87   28.40
   4  -4   3 1321.37   29.40
   4  -4   3 1338.37   25.30
  -5   4  -3  275.97   12.50
   5  -4   3  266.37   13.30
  -6   4  -3   79.89    9.00
   6  -4   3   86.79   10.10
  -7   4  -3    5.40    5.40
   7  -4   3   -1.80    5.70
   7   3  -3  441.16   19.90
  -7  -3   3  445.26   16.40
  -7  -3   3  423.16   16.50
   6   3  -3    9.50    5.60
  -6  -3   3    9.50    4.80
  -6  -3   3    9.70    4.60
   5   3  -3 1116.79   28.00
  -5  -3   3 1109.19   24.10
  -5  -3   3 1142.69   25.00
   4   3  -3   38.50    6.00
  -4  -3   3   47.70    5.50
  -4  -3   3   37.30    4.90
   3   3  -3 1981.90   35.90
   3   3  -3 1963.40   33.50
  -3  -3   3 1987.20   32.90
   2   3  -3  616.84   13.90
   2   3  -3  652.03   10.00
   2   3  -3  629.24   14.90
  -2  -3   3  649.93   13.60
   1   3  -3 1695.53   27.90
   1   3  -3 1728.43   25.70
   1   3  -3 1780.52   28.30
  -1  -3   3 1738.23   27.80
   0   3  -3   -0.70    2.10
   0   3  -3   -1.90    1.90
   0   3  -3    1.30    1.70
   0  -3   3    1.30    2.00
  -1   3  -3 3120.79   47.20
  -1   3  -3 3135.89   45.40
   1  -3   3 3121.69   44.20
   1  -3   3 3139.09   47.60
  -2   3  -3   70.19    4.00
  -2   3  -3   70.69    5.10
   2  -3   3   77.79    5.70
   2  -3   3   72.79    3.80
  -3   3  -3  155.18    5.80
  -3   3  -3  161.58    7.80
   3  -3   3  168.58    8.60
   3  -3   3  177.58    6.60
  -4   3  -3   21.40    4.70
  -4   3  -3   16.90    3.20
   4  -3   3   22.00    5.00
   4  -3   3   24.30    4.00
  -5   3  -3  116.69    8.80
   5  -3   3  131.39    9.90
   5  -3   3  127.39    8.20
  -6   3  -3  300.97   13.80
   6  -3   3  277.17   14.20
  -7   3  -3  138.79   11.40
   7  -3   3  122.99   11.80
   7   2  -3   -2.50    5.00
  -7  -2   3   -4.20    4.20
  -7  -2   3   -0.20    4.60
   6   2  -3    6.90    5.20
  -6  -2   3    0.00    4.10
  -6  -2   3    5.80    4.00
   5   2  -3  338.97   14.40
  -5  -2   3  356.26   12.10
  -5  -2   3  317.67   11.80
   4   2  -3  203.88    9.80
   4   2  -3  174.58    6.60
  -4  -2   3  180.28    8.10
  -4  -2   3  188.28    8.10
   3   2  -3  399.76   10.40
   3   2  -3  376.66   11.90
  -3  -2   3  388.76   10.50
   2   2  -3   82.99    4.60
   2   2  -3   73.69    5.40
  -2  -2   3   83.89    4.80
   1   2  -3 9999.00  134.29
   1   2  -3 9810.82  133.89
  -1  -2   3 9667.43  132.99
  -1  -2   3 9818.82  136.59
   0   2  -3 4891.61   68.19
   0   2  -3 4875.41   67.69
   0   2  -3 4915.61   66.19
   0  -2   3 4721.43   67.39
  -1   2  -3 3433.56   51.19
  -1   2  -3 3585.74   50.19
   1  -2   3 3489.95   51.69
   1  -2   3 3567.44   48.10
  -2   2  -3   77.19    4.90
  -2   2  -3   86.29    4.20
   2  -2   3   96.89    4.00
   2  -2   3   96.29    5.80
  -3   2  -3 1165.48   22.60
  -3   2  -3 1155.98   20.50
   3  -2   3 1151.28   23.40
   3  -2   3 1178.98   20.90
  -4   2  -3  105.09    7.00
  -4   2  -3   90.99    5.60
   4  -2   3  109.19    6.50
   4  -2   3   95.99    7.30
  -5   2  -3  781.52   20.40
  -5   2  -3  767.82   17.60
   5  -2   3  847.22   20.10
   5  -2   3  772.72   21.00
  -6   2  -3    7.00    4.20
   6  -2   3   -0.40    4.20
   6  -2   3    5.00    5.00
  -7   2  -3   79.69    9.40
   7  -2   3  103.19   10.70
   8   1  -3  371.86   19.60
  -8  -1   3  363.36   16.50
   7   1  -3   44.90    8.60
  -7  -1   3   53.39    7.50
   6   1  -3 1394.36   32.80
  -6  -1   3 1332.77   29.50
  -6  -1   3 1414.56   28.20
   5   1  -3    8.70    4.40
  -5  -1   3    5.20    3.40
  -5  -1   3    2.70    3.50
   4   1  -3  179.68    6.00
   4   1  -3  165.68    9.00
  -4  -1   3  203.18    8.30
  -4  -1   3  176.48    7.30
   3   1  -3  865.01   13.90
   3   1  -3  830.82   15.90
   3   1  -3  865.41   18.70
  -3  -1   3  817.22   16.80
   2   1  -3  865.21   12.40
   2   1  -3  862.51   16.90
   2   1  -3  851.91   15.10
  -2  -1   3  846.72   15.80
   1   1  -3  362.76    8.10
   1   1  -3  364.06    7.80
  -1  -1   3  371.16    8.20
  -1  -1   3  365.66    5.90
   0   1  -3   -0.80    1.70
   0   1  -3    0.30    1.60
   0   1  -3    1.60    1.10
   0  -1   3    1.20    1.70
  -1   1  -3 4618.34   64.49
  -1   1  -3 4566.54   64.89
   1  -1   3 4570.74   62.49
   1  -1   3 4784.62   65.79
  -2   1  -3   16.30    2.80
  -2   1  -3   11.50    2.50
   2  -1   3    9.10    3.00
   2  -1   3   15.90    2.50
  -3   1  -3 3409.96   51.79
  -3   1  -3 3372.66   50.69
   3  -1   3 3383.36   52.89
   3  -1   3 3419.16   51.09
  -4   1  -3   62.79    5.70
  -4   1  -3   63.49    5.10
   4  -1   3   70.19    6.10
   4  -1   3   58.99    6.20
  -5   1  -3    8.70    3.50
  -5   1  -3    7.30    3.70
   5  -1   3    1.20    3.80
   5  -1   3    3.80    4.00
  -6   1  -3   41.80    6.30
  -6   1  -3   49.50    8.10
   6  -1   3   35.60    6.70
   6  -1   3   44.70    6.70
  -7   1  -3  673.03   20.90
   7  -1   3  649.54   21.30
   8   0  -3  592.74   23.70
  -8   0   3  621.14   21.40
   7   0  -3    1.90    5.20
  -7   0   3   -9.20    4.40
   6   0  -3  648.24   20.90
  -6   0   3  676.33   19.40
   5   0  -3    1.20    3.70
   5   0  -3   -1.10    2.70
  -5   0   3   -1.20    3.20
  -5   0   3   -3.80    2.60
   4   0  -3 1199.08   25.40
   4   0  -3 1215.88   21.20
  -4   0   3 1171.28   23.80
  -4   0   3 1220.18   21.50
   3   0  -3  343.27   10.50
   3   0  -3  330.77    7.90
  -3   0   3  333.37    8.20
  -3   0   3  324.77    9.60
   2   0  -3    0.90    2.40
   2   0  -3    4.10    1.70
  -2   0   3    5.20    1.70
  -2   0   3    4.60    2.30
   1   0  -3    2.20    1.50
   1   0  -3    2.30    2.00
  -1   0   3    1.50    1.30
  -1   0   3    4.40    2.00
   0   0  -3 1296.57   18.90
   0   0  -3 1292.07   19.50
   0   0   3 1282.77   19.10
   0   0   3 1301.97   19.70
  -1   0  -3  573.44   10.10
  -1   0  -3  573.74   11.00
   1   0   3  615.84   11.70
   1   0   3  562.44   10.00
  -2   0  -3  854.61   15.30
  -2   0  -3  870.81   16.20
   2   0   3  865.31   16.90
   2   0   3  881.91   15.90
  -3   0  -3 1362.16   24.40
  -3   0  -3 1391.86   23.90
   3   0   3 1369.76   25.40
   3   0   3 1379.06   24.80
  -4   0  -3   42.10    5.00
  -4   0  -3   45.50    4.70
   4   0   3   32.70    4.70
   4   0   3   43.30    5.20
  -5   0  -3 1144.99   24.30
  -5   0  -3 1162.38   24.30
   5   0   3 1161.28   26.00
   5   0   3 1150.08   25.40
  -6   0  -3   84.49    8.30
  -6   0  -3   78.79    7.80
   6   0   3   95.09    9.50
   6   0   3   71.19    8.00
  -7   0  -3  129.69    9.80
   7   0   3  120.29   11.40
   8  -1  -3   24.40    8.00
  -8   1   3   26.40    6.70
   7  -1  -3    4.10    5.80
  -7   1   3    7.40    5.20
   6  -1  -3 1304.27   31.10
  -6   1   3 1299.97   29.60
   5  -1  -3    8.10    4.40
   5  -1  -3   18.10    3.90
  -5   1   3   15.70    4.40
  -5   1   3    8.10    3.40
   4  -1  -3  108.69    6.00
   4  -1  -3  112.29    7.30
  -4   1   3  119.59    7.00
  -4   1   3  113.69    5.00
   3  -1  -3  152.08    7.20
  -3   1   3  151.78    6.80
  -3   1   3  142.49    4.60
  -3   1   3  144.89    5.60
   2  -1  -3 6014.60   85.19
   2  -1  -3 6010.70   80.99
  -2   1   3 5974.90   84.39
  -2   1   3 5982.90   83.09
   1  -1  -3   -1.20    2.10
   1  -1  -3    1.00    1.10
  -1   1   3    3.40    1.90
  -1   1   3    1.70    1.90
   0  -1  -3    1.30    2.00
   0  -1  -3    6.40    1.80
   0   1   3    5.90    1.90
   0   1   3    2.60    1.20
   0   1   3    3.90    1.80
  -1  -1  -3   57.39    2.30
  -1  -1  -3   57.59    4.00
   1   1   3   52.89    4.10
   1   1   3   56.79    3.70
  -2  -1  -3 2431.66   35.20
  -2  -1  -3 2445.66   37.80
   2   1   3 2378.36   37.60
   2   1   3 2435.16   37.60
  -3  -1  -3  459.35   12.00
  -3  -1  -3  446.36   10.40
   3   1   3  461.45   12.40
   3   1   3  440.76   11.80
  -4  -1  -3   17.20    4.00
  -4  -1  -3   19.80    3.60
   4   1   3   17.70    4.30
   4   1   3   15.50    3.80
  -5  -1  -3   59.29    6.50
  -5  -1  -3   69.29    6.40
   5   1   3   54.99    6.80
   5   1   3   52.79    6.20
  -6  -1  -3    5.30    3.90
  -6  -1  -3    7.30    4.70
   6   1   3   10.20    4.60
   6   1   3   17.10    5.70
  -7  -1  -3  586.44   19.20
   7   1   3  604.44   21.60
   7  -2  -3    1.10    5.10
  -7   2   3   -3.40    4.70
   6  -2  -3    3.50    4.00
   6  -2  -3   -4.90    4.00
  -6   2   3   -1.90    4.30
   5  -2  -3    6.00    3.50
   5  -2  -3    6.90    4.10
  -5   2   3    3.80    3.90
   4  -2  -3 1253.87   25.90
   4  -2  -3 1241.68   24.00
  -4   2   3 1247.08   25.30
  -4   2   3 1205.18   19.40
   3  -2  -3   16.00    3.40
  -3   2   3   16.50    3.00
  -3   2   3   17.80    1.60
  -3   2   3   23.90    3.80
   2  -2  -3   15.40    3.30
  -2   2   3   22.10    3.10
  -2   2   3   21.80    3.30
   1  -2  -3  231.98    4.70
   1  -2  -3  248.18    7.50
  -1   2   3  233.18    7.00
  -1   2   3  235.98    6.30
   0  -2  -3 5183.28   71.39
   0   2   3 5229.98   72.59
   0   2   3 5076.59   72.79
   0   2   3 5148.88   69.59
  -1  -2  -3 1386.06   22.90
   1   2   3 1389.16   23.40
   1   2   3 1371.06   22.90
  -2  -2  -3   43.60    2.70
  -2  -2  -3   46.40    4.70
   2   2   3   36.10    4.10
   2   2   3   45.20    4.10
  -3  -2  -3   64.09    5.70
  -3  -2  -3   55.99    3.80
   3   2   3   59.39    4.90
   3   2   3   60.09    5.70
  -4  -2  -3 1467.65   28.90
  -4  -2  -3 1453.85   25.60
   4   2   3 1485.55   27.80
   4   2   3 1503.75   30.10
  -5  -2  -3  196.98   10.10
  -5  -2  -3  162.18    8.00
   5   2   3  173.68   10.50
   5   2   3  187.38    9.50
  -6  -2  -3   54.39    7.20
   6   2   3   85.19    9.50
  -7  -2  -3   39.10    7.40
   7   2   3   38.50    7.80
   7  -3  -3  548.35   20.90
  -7   3   3  581.14   20.40
   6  -3  -3   25.80    5.70
   6  -3  -3   26.60    6.30
  -6   3   3   28.20    6.10
   5  -3  -3    6.30    4.00
   5  -3  -3    3.20    4.00
  -5   3   3    7.50    4.20
   4  -3  -3   68.49    6.70
  -4   3   3   53.69    5.50
  -4   3   3   62.89    6.50
   3  -3  -3  156.08    7.90
  -3   3   3  150.68    7.30
  -3   3   3  159.88    7.30
   2  -3  -3 1532.45   27.50
  -2   3   3 1536.65   26.10
  -2   3   3 1523.55   26.60
   1  -3  -3  783.72   16.20
   1  -3  -3  779.12   12.50
  -1   3   3  758.32   15.50
  -1   3   3  788.12   14.20
   0  -3  -3    2.80    2.00
   0   3   3    0.90    1.30
   0   3   3    1.90    2.40
   0   3   3    0.40    2.50
  -1  -3  -3  201.08    7.30
   1   3   3  220.88    7.30
   1   3   3  221.68    7.80
  -2  -3  -3 5092.29   69.29
  -2  -3  -3 5158.28   75.29
   2   3   3 5063.69   76.09
   2   3   3 5113.09   73.99
  -3  -3  -3  252.77    6.70
  -3  -3  -3  272.37   10.10
   3   3   3  270.77   10.50
   3   3   3  246.68    8.80
  -4  -3  -3  577.24   12.80
  -4  -3  -3  567.24   16.40
   4   3   3  579.14   14.90
   4   3   3  606.84   17.80
  -5  -3  -3   87.79    8.50
   5   3   3   81.39    8.90
   5   3   3   88.69    7.00
  -6  -3  -3  713.73   21.40
   6   3   3  751.02   23.60
  -7  -3  -3  193.08   12.20
   7   3   3  171.48   13.40
   7  -4  -3   95.39   10.10
   7  -4  -3   85.69   10.40
  -7   4   3   74.89    9.30
   6  -4  -3    4.90    4.50
   6  -4  -3    3.60    4.80
  -6   4   3    7.00    4.70
   5  -4  -3 1142.69   26.50
   5  -4  -3 1152.08   27.30
  -5   4   3 1171.78   27.10
   4  -4  -3  317.07   12.10
  -4   4   3  309.47   11.40
  -4   4   3  292.27   11.60
   3  -4  -3  162.88    8.30
  -3   4   3  146.89    7.50
  -3   4   3  147.39    7.60
   2  -4  -3    6.60    3.00
  -2   4   3   10.20    3.00
  -2   4   3   12.30    3.00
   1  -4  -3  635.34   11.60
   1  -4  -3  657.03   15.40
  -1   4   3  647.94   13.00
  -1   4   3  622.04   14.60
   0  -4  -3 4672.93   66.89
   0   4   3 4741.93   69.79
   0   4   3 4694.73   64.99
   0   4   3 4590.84   68.69
  -1  -4  -3   18.10    3.30
  -1  -4  -3   22.30    1.70
   1   4   3   23.40    3.50
   1   4   3   22.60    4.00
  -2  -4  -3   13.70    3.60
  -2  -4  -3   14.30    1.60
   2   4   3   16.10    3.80
   2   4   3   21.30    3.40
  -3  -4  -3   87.29    6.10
  -3  -4  -3   95.29    7.10
   3   4   3   89.49    5.90
   3   4   3   85.99    7.70
  -4  -4  -3  559.74   17.00
   4   4   3  578.84   18.20
   4   4   3  611.94   15.30
  -5  -4  -3  514.85   17.20
   5   4   3  474.55   18.00
  -6  -4  -3  153.68   11.00
   6   4   3  143.69   11.90
  -7  -4  -3    3.40    5.30
   7   4   3    1.30    5.10
   7  -5  -3  459.55   19.00
   7  -5  -3  520.65   20.40
  -7   5   3  503.75   19.80
   6  -5  -3  128.29   10.40
   6  -5  -3  127.29   10.90
  -6   5   3  128.99   10.40
   5  -5  -3  469.25   16.80
   5  -5  -3  469.05   16.70
  -5   5   3  467.65   16.50
   4  -5  -3   -0.30    3.90
  -4   5   3   -0.90    3.20
  -4   5   3   -2.00    3.00
   3  -5  -3 1967.40   36.70
  -3   5   3 1970.80   35.60
  -3   5   3 2019.50   36.70
   2  -5  -3  383.46    7.00
   2  -5  -3  376.26   12.20
  -2   5   3  381.26   11.00
  -2   5   3  374.56   12.10
   1  -5  -3  664.23   16.90
   1  -5  -3  685.53   13.10
  -1   5   3  716.53   14.50
  -1   5   3  709.23   16.70
   0  -5  -3    3.50    2.40
   0   5   3    1.50    1.70
   0   5   3    3.80    2.90
   0   5   3    4.70    2.80
  -1  -5  -3  373.26   11.10
  -1  -5  -3  385.36    7.60
   1   5   3  369.56   11.10
   1   5   3  389.36   12.50
  -2  -5  -3  738.73   18.00
   2   5   3  735.53   17.00
   2   5   3  740.23   19.10
  -3  -5  -3   70.99    7.20
   3   5   3   70.69    6.20
   3   5   3   66.89    7.30
  -4  -5  -3   18.50    5.50
   4   5   3   15.80    4.10
   4   5   3   20.90    5.60
  -5  -5  -3   -0.60    4.60
   5   5   3   -0.10    5.00
  -6  -5  -3  209.98   13.00
   6   5   3  210.38   14.40
   6  -6  -3   22.40    6.40
   6  -6  -3   17.40    6.10
  -6   6   3   17.70    5.70
   5  -6  -3  441.26   16.60
   5  -6  -3  442.76   17.30
  -5   6   3  441.66   16.50
   4  -6  -3  186.68   10.70
  -4   6   3  190.98   10.60
  -4   6   3  153.18    9.40
   3  -6  -3  705.73   19.30
  -3   6   3  691.03   19.20
  -3   6   3  721.73   18.30
   2  -6  -3   78.49    7.60
  -2   6   3   78.99    6.00
  -2   6   3   85.59    7.80
   1  -6  -3  638.74   17.50
   1  -6  -3  628.94   13.20
  -1   6   3  650.03   16.90
  -1   6   3  633.74   14.40
   0  -6  -3 1393.86   25.20
   0   6   3 1361.66   23.20
   0   6   3 1368.76   27.10
   0   6   3 1391.36   28.40
  -1  -6  -3 1209.88   24.40
  -1  -6  -3 1225.58   22.00
   1   6   3 1209.38   24.50
  -2  -6  -3  148.79    8.50
   2   6   3  144.39    9.30
   2   6   3  138.49    7.70
  -3  -6  -3  325.77   13.10
   3   6   3  356.06   11.80
   3   6   3  284.97   13.40
  -4  -6  -3  336.97   14.30
   4   6   3  312.47   14.90
  -5  -6  -3   59.89    8.50
   5   6   3   71.79    9.90
  -6  -6  -3   18.40    6.60
   6   6   3   31.20    8.20
   6  -7  -3  138.29   12.40
   6  -7  -3  135.59   12.60
  -6   7   3  149.88   11.90
   5  -7  -3  158.58   11.30
   5  -7  -3  168.18   12.30
  -5   7   3  176.98   11.30
   4  -7  -3    0.20    4.10
  -4   7   3   -4.40    3.50
  -4   7   3    0.10    3.90
   3  -7  -3  223.18   11.30
  -3   7   3  232.18   10.70
  -3   7   3  217.08   11.40
   2  -7  -3  413.46   15.00
  -2   7   3  430.76   14.90
  -2   7   3  437.06   13.20
   1  -7  -3  286.27   12.50
   1  -7  -3  259.77    8.50
  -1   7   3  265.17   11.30
  -1   7   3  273.97    9.40
   0  -7  -3    8.90    3.30
   0   7   3   15.50    3.80
   0   7   3    4.80    3.70
   0   7   3    9.20    4.20
  -1  -7  -3  866.51   20.10
   1   7   3  834.22   20.20
   1   7   3  813.92   22.20
  -2  -7  -3  801.82   20.90
   2   7   3  816.82   22.90
   2   7   3  818.32   20.00
  -3  -7  -3 1010.50   25.50
   3   7   3  960.70   26.70
   3   7   3 1051.09   23.20
  -4  -7  -3   74.79    9.00
   4   7   3   61.39    8.80
  -5  -7  -3    4.50    5.90
   5   7   3    1.00    4.90
   5  -8  -3  445.96   19.20
   5  -8  -3  477.05   18.50
  -5   8   3  468.55   18.10
   4  -8  -3  409.56   16.50
  -4   8   3  356.16   14.90
  -4   8   3  349.77   15.80
   3  -8  -3  149.09   10.60
  -3   8   3  167.88    9.70
  -3   8   3  165.98   10.90
   2  -8  -3   33.60    6.40
  -2   8   3   41.90    5.90
  -2   8   3   41.70    6.60
   1  -8  -3  304.27   13.90
  -1   8   3  312.87   10.70
  -1   8   3  277.07   12.70
   0  -8  -3    4.90    3.10
   0  -8  -3   -1.30    4.40
   0   8   3    2.80    4.10
   0   8   3    3.10    4.30
  -1  -8  -3  534.45   16.10
   1   8   3  532.15   16.40
   1   8   3  514.55   18.10
  -2  -8  -3  115.59    8.80
   2   8   3  100.29   10.20
   2   8   3  127.19    8.70
  -3  -8  -3  273.77   13.80
   3   8   3  283.47   14.90
  -4  -8  -3  459.75   18.60
   4   8   3  437.66   19.20
  -5  -8  -3  561.64   21.40
   5   8   3  548.45   22.50
   5  -9  -3   67.59    9.30
   5  -9  -3   74.09   10.40
  -5   9   3   86.29   10.40
   4  -9  -3  113.29   11.40
  -4   9   3   81.99    9.00
  -4   9   3   96.79   10.70
   3  -9  -3  726.93   23.00
  -3   9   3  761.82   21.40
  -3   9   3  759.82   23.50
   2  -9  -3  352.76   16.00
  -2   9   3  387.36   15.90
  -2   9   3  378.06   13.60
   1  -9  -3  630.34   21.20
  -1   9   3  606.54   19.70
   0  -9  -3    6.60    5.90
   0  -9  -3    5.40    5.10
   0   9   3    2.40    4.10
  -1  -9  -3  108.99    8.60
   1   9   3   87.19    8.70
   1   9   3   89.69   10.40
  -2  -9  -3   11.00    5.40
   2   9   3   13.10    5.70
   2   9   3   13.60    5.00
  -3  -9  -3  232.78   13.80
   3   9   3  233.78   14.90
  -4  -9  -3   -0.90    5.60
   4   9   3    6.30    5.80
   4 -10  -3  401.66   17.90
  -4  10   3  375.66   18.10
  -4  10   3  364.86   16.60
   3 -10  -3  183.28   13.00
  -3  10   3  212.08   13.40
   2 -10  -3   34.50    7.60
  -2  10   3   19.60    6.10
   1 -10  -3  671.43   23.00
  -1  10   3  695.63   22.30
   0 -10  -3  228.48   13.90
   0  10   3  220.48   12.70
  -1 -10  -3  741.73   21.20
   1  10   3  724.33   24.40
   1  10   3  769.92   22.60
  -2 -10  -3    3.60    5.20
   2  10   3    5.30    5.40
  -3 -10  -3  253.27   14.90
   3  10   3  232.88   15.90
   2 -11  -3  172.68   13.70
  -2  11   3  166.68   13.00
   1 -11  -3  201.78   14.40
  -1  11   3  202.48   13.40
   0 -11  -3    8.50    5.90
   0  11   3   12.40    5.80
  -1 -11  -3   88.59   11.50
   1  11   3   93.39    9.90
   2  11  -4  372.76   17.60
  -2 -11   4  370.76   17.20
  -1 -11   4   96.49   10.30
   0 -11   4   -1.40    4.30
  -1  11  -4  227.98   13.40
   1 -11   4  233.08   14.10
   3  10  -4   30.40    7.40
  -3 -10   4   36.10    7.80
   2  10  -4   99.49   10.50
  -2 -10   4  114.99   11.00
   1  10  -4  692.13   21.40
   1  10  -4  650.03   19.80
  -1 -10   4  712.43   20.00
   0  10  -4  719.13   20.80
   0  10  -4  705.03   20.60
   0 -10   4  716.93   21.30
  -1  10  -4   84.29    9.00
   1 -10   4   76.19    9.20
  -2  10  -4   18.50    6.10
   2 -10   4   30.10    7.20
  -3  10  -4  144.19   11.30
   3 -10   4   99.89   11.40
   4   9  -4   45.50    8.20
  -4  -9   4   41.20    7.80
   3   9  -4   21.90    6.20
  -3  -9   4    7.50    5.10
   2   9  -4  828.02   23.70
   2   9  -4  850.01   22.80
  -2  -9   4  817.32   20.70
   1   9  -4  176.38   10.10
   1   9  -4  160.28   10.40
  -1  -9   4  162.28    9.50
   0   9  -4   13.10    4.80
   0   9  -4    5.20    4.20
   0   9  -4    8.00    4.30
   0  -9   4   13.70    4.70
  -1   9  -4  268.07   12.60
   1  -9   4  250.47   12.80
  -2   9  -4  653.73   20.50
   2  -9   4  669.43   21.90
  -3   9  -4  293.47   14.30
   3  -9   4  306.37   15.80
  -4   9  -4   15.80    6.10
   4  -9   4   10.40    6.70
   5   8  -4  387.76   18.40
  -5  -8   4  395.66   17.70
   4   8  -4  442.36   18.40
  -4  -8   4  425.56   17.30
   3   8  -4   43.30    7.30
  -3  -8   4   34.60    5.50
  -3  -8   4   36.10    6.80
   2   8  -4   49.10    6.50
   2   8  -4   51.09    7.20
  -2  -8   4   47.70    6.00
   1   8  -4    1.60    3.20
   1   8  -4    4.80    3.80
   1   8  -4    1.30    3.70
  -1  -8   4    2.60    3.40
   0   8  -4  640.44   16.80
   0   8  -4  606.44   17.30
   0   8  -4  594.14   16.70
   0  -8   4  616.94   17.60
  -1   8  -4  107.59    8.60
  -1   8  -4  113.09    7.10
   1  -8   4  102.39    8.70
   1  -8   4  111.89    7.40
  -2   8  -4    2.80    4.20
   2  -8   4    9.80    5.30
  -3   8  -4  282.27   13.60
   3  -8   4  293.07   14.70
  -4   8  -4  735.13   23.10
   4  -8   4  765.92   24.80
  -5   8  -4  375.26   17.60
   5  -8   4  425.16   20.00
   6   7  -4  504.35   21.80
  -6  -7   4  502.15   20.20
   5   7  -4   52.09    8.40
  -5  -7   4   55.39    8.20
   4   7  -4   18.50    5.70
  -4  -7   4   20.80    4.70
  -4  -7   4    9.50    5.00
   3   7  -4  140.59    9.70
   3   7  -4  125.59    8.80
  -3  -7   4  139.59    8.00
   2   7  -4 1256.87   27.80
   2   7  -4 1253.77   27.00
  -2  -7   4 1273.57   25.50
   1   7  -4  574.54   15.80
   1   7  -4  556.84   14.30
   1   7  -4  580.64   16.10
  -1  -7   4  546.75   15.10
   0   7  -4    0.70    3.40
   0   7  -4    2.90    2.90
   0   7  -4   -0.10    2.40
   0  -7   4    7.10    3.50
  -1   7  -4   12.70    4.20
  -1   7  -4   21.60    4.00
   1  -7   4   17.30    4.70
   1  -7   4   14.10    3.40
  -2   7  -4  510.15   13.00
  -2   7  -4  516.65   16.30
   2  -7   4  505.15   17.10
  -3   7  -4   55.09    7.00
   3  -7   4   41.40    6.90
  -4   7  -4    2.30    4.20
   4  -7   4   14.40    6.30
  -5   7  -4    3.10    4.40
   5  -7   4   -4.30    5.20
  -6   7  -4  192.88   13.50
   6  -7   4  205.88   15.30
   6   6  -4   64.99    9.60
  -6  -6   4   74.09    9.30
   5   6  -4  263.17   14.50
  -5  -6   4  269.77   11.70
  -5  -6   4  276.57   13.70
   4   6  -4  700.83   21.60
  -4  -6   4  690.13   20.20
  -4  -6   4  721.83   18.20
   3   6  -4  175.38   10.20
   3   6  -4  146.99    8.60
  -3  -6   4  140.49    7.80
   2   6  -4   56.19    4.70
   2   6  -4   62.29    6.50
   2   6  -4   62.89    6.10
  -2  -6   4   59.79    5.80
   1   6  -4  639.54   16.10
   1   6  -4  643.74   16.00
   1   6  -4  666.73   14.60
  -1  -6   4  620.24   15.50
   0   6  -4 2471.35   40.40
   0   6  -4 2439.56   40.40
   0   6  -4 2444.86   41.50
   0  -6   4 2506.95   41.50
  -1   6  -4  378.76   10.60
  -1   6  -4  367.56   12.10
   1  -6   4  371.16   12.60
   1  -6   4  368.96   10.30
  -2   6  -4  114.39    7.60
  -2   6  -4  117.49    6.00
   2  -6   4  114.79    8.30
   2  -6   4  117.79    5.90
  -3   6  -4  122.99    8.50
   3  -6   4  123.59    9.60
  -4   6  -4  647.04   19.90
   4  -6   4  640.34   20.90
  -5   6  -4   -1.20    4.10
   5  -6   4    5.30    5.40
  -6   6  -4    0.60    4.70
   6  -6   4    7.10    6.50
   7   5  -4  377.16   19.30
  -7  -5   4  343.97   16.40
   6   5  -4   36.10    7.80
  -6  -5   4   54.59    7.20
  -6  -5   4   62.39    8.40
   5   5  -4   -0.90    4.30
  -5  -5   4   -3.40    4.00
  -5  -5   4   -2.10    3.60
   4   5  -4   58.49    7.70
  -4  -5   4   51.79    6.70
  -4  -5   4   56.69    6.00
   3   5  -4  402.66   14.00
   3   5  -4  416.56   13.30
  -3  -5   4  408.86   12.10
   2   5  -4 1213.88   24.90
   2   5  -4 1200.48   19.90
   2   5  -4 1218.88   24.20
  -2  -5   4 1211.08   23.10
   1   5  -4  146.89    5.90
   1   5  -4  149.19    7.00
   1   5  -4  145.19    7.00
  -1  -5   4  160.78    7.00
   0   5  -4    8.50    2.50
   0   5  -4    8.30    2.70
   0   5  -4    8.90    3.00
   0  -5   4    7.90    2.80
  -1   5  -4  274.47    9.70
  -1   5  -4  278.77    8.50
   1  -5   4  277.17    7.80
   1  -5   4  250.37    9.70
  -2   5  -4 2607.54   40.60
  -2   5  -4 2620.84   44.30
   2  -5   4 2598.94   39.90
   2  -5   4 2617.24   45.30
  -3   5  -4  330.67    9.40
  -3   5  -4  319.87   12.20
   3  -5   4  321.17    9.50
   3  -5   4  320.77   12.90
  -4   5  -4  129.59    9.00
   4  -5   4  129.09    9.90
  -5   5  -4    4.90    4.70
   5  -5   4    1.40    4.70
  -6   5  -4  381.46   16.90
   6  -5   4  386.76   18.10
   7   4  -4    6.20    5.80
  -7  -4   4    5.90    4.90
  -7  -4   4    4.00    4.90
   6   4  -4  216.18   13.70
  -6  -4   4  200.18   11.70
  -6  -4   4  194.48   10.90
   5   4  -4  499.65   18.30
  -5  -4   4  525.95   15.30
  -5  -4   4  528.25   16.80
   4   4  -4   99.79    8.40
  -4  -4   4   85.09    6.60
  -4  -4   4   97.29    7.70
   3   4  -4  675.63   16.50
   3   4  -4  699.63   18.20
  -3  -4   4  685.73   15.80
   2   4  -4  326.07   10.70
   2   4  -4  328.97   10.30
  -2  -4   4  327.67    9.60
   1   4  -4  105.99    5.70
   1   4  -4  107.39    5.80
  -1  -4   4  111.79    4.70
  -1  -4   4  105.49    5.80
   0   4  -4  476.75   10.40
   0   4  -4  472.95   11.30
   0   4  -4  483.05   12.00
   0  -4   4  490.55   11.50
  -1   4  -4  102.29    5.00
  -1   4  -4   93.69    5.80
   1  -4   4   97.19    4.20
   1  -4   4   89.39    5.90
  -2   4  -4   72.69    4.60
  -2   4  -4   74.69    5.90
   2  -4   4   83.39    6.30
   2  -4   4   73.09    4.00
  -3   4  -4  160.88    6.50
  -3   4  -4  163.78    8.40
   3  -4   4  160.78    6.40
   3  -4   4  166.58    9.20
  -4   4  -4 2286.07   37.40
  -4   4  -4 2292.67   42.10
   4  -4   4 2363.16   43.80
  -5   4  -4   66.39    7.60
   5  -4   4   77.39    8.90
  -6   4  -4  224.48   12.60
   6  -4   4  213.78   13.30
  -7   4  -4   -4.30    4.40
   7  -4   4    1.50    5.90
   7   3  -4  652.33   24.50
  -7  -3   4  709.73   21.40
  -7  -3   4  734.73   21.50
   6   3  -4  111.79   11.20
  -6  -3   4  116.29    9.00
  -6  -3   4  128.99    9.00
   5   3  -4  331.07   14.80
  -5  -3   4  338.77   12.50
  -5  -3   4  321.77   12.10
   4   3  -4   10.80    4.20
  -4  -3   4    8.40    3.50
  -4  -3   4    8.10    3.50
   3   3  -4 3012.10   47.20
   3   3  -4 2914.41   49.40
  -3  -3   4 3018.30   47.00
   2   3  -4    5.00    2.70
   2   3  -4   11.10    3.20
  -2  -3   4    6.30    2.40
   1   3  -4 2691.83   42.10
   1   3  -4 2812.72   42.00
  -1  -3   4 2827.02   42.40
  -1  -3   4 2789.92   39.80
   0   3  -4    1.30    1.60
   0   3  -4    0.70    2.10
   0   3  -4    2.30    2.30
   0  -3   4    5.60    2.10
  -1   3  -4  881.81   17.30
  -1   3  -4  881.31   16.00
   1  -3   4  860.51   13.60
   1  -3   4  835.12   17.30
  -2   3  -4  169.08    7.30
  -2   3  -4  175.78    6.20
   2  -3   4  175.68    7.90
   2  -3   4  168.88    5.10
  -3   3  -4   73.39    4.60
  -3   3  -4   78.89    6.10
   3  -3   4   80.09    6.70
   3  -3   4   71.49    4.50
  -4   3  -4   65.19    5.40
  -4   3  -4   57.29    6.20
   4  -3   4   60.19    7.40
   4  -3   4   66.69    5.50
  -5   3  -4    4.30    4.10
   5  -3   4    1.70    4.60
  -6   3  -4  982.10   25.70
   6  -3   4  957.80   26.40
  -7   3  -4   24.80    6.70
   7  -3   4   30.30    7.40
   7   2  -4    0.50    5.30
  -7  -2   4   10.80    5.30
   6   2  -4   34.10    6.90
  -6  -2   4   48.10    6.50
  -6  -2   4   32.60    6.00
   5   2  -4  995.20   25.50
  -5  -2   4 1016.70   22.30
  -5  -2   4 1010.20   22.80
   4   2  -4  259.67   11.20
  -4  -2   4  270.87    9.50
  -4  -2   4  269.57    9.90
   3   2  -4 1258.37   22.80
   3   2  -4 1265.17   25.10
  -3  -2   4 1256.37   23.40
   2   2  -4   18.00    2.90
   2   2  -4   26.60    3.80
  -2  -2   4   17.80    3.30
   1   2  -4 2421.16   35.30
   1   2  -4 2276.27   35.30
  -1  -2   4 2326.67   32.90
  -1  -2   4 2298.37   35.40
   0   2  -4 2179.98   33.20
   0   2  -4 2220.68   31.10
   0   2  -4 2198.98   33.70
   0  -2   4 2220.08   33.20
  -1   2  -4 1989.80   31.80
  -1   2  -4 2050.39   31.10
  -2   2  -4   17.00    3.10
  -2   2  -4   19.60    3.00
   2  -2   4   12.80    3.50
   2  -2   4   20.80    2.30
  -3   2  -4  276.57    9.50
  -3   2  -4  294.07    8.70
   3  -2   4  300.17    8.30
   3  -2   4  304.37   10.70
  -4   2  -4   34.10    4.90
  -4   2  -4   50.79    5.00
   4  -2   4   49.10    6.10
   4  -2   4   48.90    5.00
  -5   2  -4  290.57   11.90
  -5   2  -4  285.77   10.40
   5  -2   4  295.47   11.60
   5  -2   4  296.87   12.90
  -6   2  -4   44.10    6.70
   6  -2   4   32.00    6.70
  -7   2  -4    4.00    4.80
   7  -2   4   -4.70    5.00
   8   1  -4   29.40    8.60
  -8  -1   4   50.69    8.70
   7   1  -4    7.60    5.90
  -7  -1   4   -4.00    4.50
   6   1  -4  328.77   15.40
  -6  -1   4  329.17   13.70
  -6  -1   4  355.16   12.40
   5   1  -4  110.79    9.10
  -5  -1   4  109.29    7.60
  -5  -1   4  115.59    6.90
   4   1  -4  153.78    8.80
   4   1  -4  160.58    5.30
  -4  -1   4  160.58    7.90
  -4  -1   4  153.98    6.80
   3   1  -4 1176.98   24.00
   3   1  -4 1241.18   18.40
   3   1  -4 1243.98   21.40
  -3  -1   4 1232.28   22.70
   2   1  -4  391.26    9.00
   2   1  -4  399.76   10.40
  -2  -1   4  396.06    9.80
  -2  -1   4  398.56    6.40
   1   1  -4 5001.80   69.59
   1   1  -4 4972.00   69.39
  -1  -1   4 4959.00   69.89
  -1  -1   4 4973.70   67.59
   0   1  -4   -0.10    1.90
   0   1  -4    1.00    1.20
   0   1  -4    0.90    1.90
   0  -1   4    0.30    1.80
  -1   1  -4 4236.08   58.99
  -1   1  -4 4194.08   58.99
   1  -1   4 4020.60   55.79
  -2   1  -4   75.19    4.40
  -2   1  -4   87.29    4.80
   2  -1   4   85.59    4.00
   2  -1   4   88.59    5.70
  -3   1  -4 1503.75   26.20
  -3   1  -4 1489.65   26.50
   3  -1   4 1517.85   25.80
   3  -1   4 1531.55   28.30
  -4   1  -4   46.90    5.00
  -4   1  -4   57.29    5.70
   4  -1   4   43.30    5.00
   4  -1   4   40.30    5.60
  -5   1  -4  452.15   14.30
  -5   1  -4  435.76   13.40
   5  -1   4  461.45   14.70
   5  -1   4  452.45   15.50
  -6   1  -4   53.39    7.00
  -6   1  -4   70.99    7.30
   6  -1   4   50.49    7.10
   6  -1   4   67.79    8.10
  -7   1  -4  377.06   15.50
   7  -1   4  361.26   16.40
   8   0  -4  760.32   27.00
  -8   0   4  787.92   24.60
   7   0  -4    4.70    5.60
  -7   0   4    4.60    4.80
   6   0  -4  224.88   12.70
  -6   0   4  232.78   11.50
   5   0  -4   25.00    5.40
   5   0  -4   40.90    5.60
  -5   0   4   28.70    5.10
  -5   0   4   34.80    4.50
   4   0  -4 1581.84   26.50
   4   0  -4 1647.84   31.60
  -4   0   4 1650.23   30.30
  -4   0   4 1641.44   27.30
   3   0  -4    6.30    3.00
   3   0  -4    8.70    2.10
  -3   0   4    8.60    2.90
  -3   0   4    6.40    1.90
   2   0  -4 1233.68   19.60
   2   0  -4 1274.47   22.30
  -2   0   4 1232.28   19.10
  -2   0   4 1244.08   21.40
   1   0  -4  856.41   15.00
   1   0  -4  857.01   14.10
  -1   0   4  846.82   13.90
  -1   0   4  856.31   14.90
   0   0  -4   23.10    2.70
   0   0  -4   23.70    2.30
   0   0   4   21.40    2.20
   0   0   4   25.30    2.80
  -1   0  -4 2255.97   33.80
  -1   0  -4 2216.88   32.50
   1   0   4 2223.88   32.10
   1   0   4 2266.67   34.50
  -2   0  -4  152.48    6.20
  -2   0  -4  151.78    5.30
   2   0   4  151.98    5.60
   2   0   4  165.48    6.90
  -3   0  -4 1267.67   23.50
  -3   0  -4 1256.57   22.40
   3   0   4 1269.97   23.20
   3   0   4 1270.17   24.50
  -4   0  -4    3.30    2.60
  -4   0  -4   -1.20    2.80
   4   0   4   -1.20    3.00
   4   0   4    3.00    3.40
  -5   0  -4 1355.86   27.40
  -5   0  -4 1352.96   27.20
   5   0   4 1333.07   28.80
   5   0   4 1349.07   28.60
  -6   0  -4   -1.90    3.60
  -6   0  -4   -0.50    3.80
   6   0   4   -1.30    4.00
   6   0   4    1.60    4.50
   8  -1  -4  267.57   16.80
  -8   1   4  273.37   15.00
   7  -1  -4   23.10    6.70
  -7   1   4   10.60    5.70
   6  -1  -4 1273.67   31.30
  -6   1   4 1301.27   29.50
   5  -1  -4   16.20    3.80
   5  -1  -4   18.80    5.20
  -5   1   4   11.90    4.50
   4  -1  -4   42.80    4.30
   4  -1  -4   51.29    6.20
  -4   1   4   53.59    5.30
  -4   1   4   46.10    3.70
   3  -1  -4    2.70    2.90
   3  -1  -4    1.60    1.50
  -3   1   4    2.20    2.50
  -3   1   4    1.10    1.90
   2  -1  -4 3603.34   53.59
   2  -1  -4 3513.25   49.30
  -2   1   4 3610.54   52.59
  -2   1   4 3555.74   51.29
   1  -1  -4   42.70    3.70
   1  -1  -4   43.60    2.60
  -1   1   4   40.10    3.20
  -1   1   4   43.30    3.30
   0  -1  -4   -0.50    1.90
   0  -1  -4   -0.80    1.80
   0   1   4    0.10    2.10
   0   1   4    1.60    1.50
  -1  -1  -4   27.60    2.10
  -1  -1  -4   34.20    3.40
   1   1   4   30.70    3.10
   1   1   4   29.80    3.40
  -2  -1  -4  201.38    7.40
  -2  -1  -4  193.28    5.30
   2   1   4  191.28    6.80
   2   1   4  196.98    7.40
  -3  -1  -4 1590.14   25.80
  -3  -1  -4 1608.94   28.40
   3   1   4 1575.04   28.40
   3   1   4 1531.05   28.30
  -4  -1  -4   31.40    4.00
  -4  -1  -4   19.30    4.40
   4   1   4   30.00    4.90
   4   1   4   24.50    4.60
  -5  -1  -4  267.07   11.30
  -5  -1  -4  281.97   10.20
   5   1   4  258.37   11.90
   5   1   4  268.37   11.60
  -6  -1  -4    9.30    4.70
  -6  -1  -4    3.30    4.20
   6   1   4    2.20    4.70
   6   1   4    4.70    4.50
  -7  -1  -4  937.41   25.00
   7   1   4  971.30   27.60
   7  -2  -4   -3.00    4.70
  -7   2   4    4.40    5.50
   6  -2  -4  449.95   14.50
   6  -2  -4  429.06   16.90
  -6   2   4  406.46   15.70
   5  -2  -4  102.09    8.40
   5  -2  -4  114.39    7.30
  -5   2   4  123.59    8.40
   4  -2  -4 3073.29   51.59
  -4   2   4 3126.79   48.50
  -4   2   4 2995.90   50.09
   3  -2  -4    1.20    2.80
  -3   2   4    2.60    2.20
  -3   2   4    2.30    1.20
  -3   2   4    3.80    2.80
   2  -2  -4   31.20    1.60
   2  -2  -4   33.40    4.20
  -2   2   4   43.30    4.10
  -2   2   4   31.50    3.60
   1  -2  -4 1415.16   24.20
   1  -2  -4 1419.86   20.80
  -1   2   4 1400.16   22.20
  -1   2   4 1386.76   23.40
   0  -2  -4 8400.16  113.99
   0   2   4 8239.88  112.39
   0   2   4 8374.86  115.39
   0   2   4 8358.76  115.39
  -1  -2  -4  253.07    7.70
   1   2   4  251.17    7.80
   1   2   4  245.88    7.80
  -2  -2  -4  550.94    9.50
  -2  -2  -4  550.34   13.30
   2   2   4  581.94   13.40
   2   2   4  553.64   13.00
  -3  -2  -4  116.39    6.90
  -3  -2  -4  117.79    4.70
   3   2   4  115.49    7.10
   3   2   4  111.99    6.40
  -4  -2  -4  451.25   11.30
  -4  -2  -4  464.45   14.30
   4   2   4  483.45   14.80
   4   2   4  467.45   13.80
  -5  -2  -4  573.64   17.30
   5   2   4  584.54   18.30
   5   2   4  570.54   16.70
  -6  -2  -4    1.70    4.70
   6   2   4    3.40    4.70
  -7  -2  -4  157.78   11.60
   7   2   4  170.38   13.10
   7  -3  -4  255.47   15.00
  -7   3   4  255.07   13.80
   6  -3  -4  382.86   14.30
   6  -3  -4  357.36   15.50
  -6   3   4  383.66   15.40
   5  -3  -4   21.20    4.90
   5  -3  -4   14.30    5.00
  -5   3   4   18.20    5.00
   4  -3  -4   82.49    7.60
  -4   3   4   78.69    6.10
  -4   3   4   86.79    7.10
   3  -3  -4  743.43   18.00
  -3   3   4  755.92   17.10
  -3   3   4  738.93   16.70
   2  -3  -4 2940.21   47.00
  -2   3   4 2966.60   45.20
  -2   3   4 2916.11   45.80
   1  -3  -4  276.47    6.10
   1  -3  -4  263.97    8.80
  -1   3   4  267.97    8.40
  -1   3   4  270.87    7.10
   0  -3  -4    3.50    2.10
   0   3   4    6.00    1.40
   0   3   4    5.30    2.30
   0   3   4   10.30    2.80
  -1  -3  -4  106.79    5.60
   1   3   4  112.09    5.70
   1   3   4   92.09    5.60
  -2  -3  -4 3622.94   55.59
   2   3   4 3598.24   54.89
   2   3   4 3589.24   56.29
  -3  -3  -4  131.59    4.50
  -3  -3  -4  146.69    7.90
   3   3   4  137.69    8.20
   3   3   4  125.29    6.90
  -4  -3  -4  443.66   14.50
   4   3   4  422.96   13.30
   4   3   4  454.95   15.20
  -5  -3  -4   44.90    6.70
   5   3   4   57.19    6.60
   5   3   4   52.79    7.40
  -6  -3  -4  322.97   14.50
   6   3   4  309.67   15.50
  -7  -3  -4  151.68   11.90
   7   3   4  163.18   13.00
   7  -4  -4  170.38   12.90
  -7   4   4  162.78   12.10
   6  -4  -4   13.70    5.30
   6  -4  -4   10.90    5.50
  -6   4   4   16.20    6.10
   5  -4  -4  668.53   20.10
   5  -4  -4  674.43   19.00
  -5   4   4  663.93   19.30
   4  -4  -4  173.48    9.80
  -4   4   4  168.08    8.70
  -4   4   4  158.98    8.90
   3  -4  -4   25.10    4.80
  -3   4   4   22.00    4.00
  -3   4   4   16.20    3.80
   2  -4  -4  288.27   10.50
  -2   4   4  293.87    9.10
  -2   4   4  291.67    9.90
   1  -4  -4    1.60    1.80
   1  -4  -4    2.20    2.90
  -1   4   4    5.80    2.10
  -1   4   4    2.80    2.60
   0  -4  -4 3789.42   55.89
   0   4   4 3799.62   58.09
   0   4   4 3841.62   58.89
   0   4   4 3870.21   53.49
  -1  -4  -4    4.00    2.80
   1   4   4    3.30    2.50
   1   4   4    2.40    2.80
  -2  -4  -4    4.10    3.30
   2   4   4    3.00    3.10
   2   4   4    2.90    2.70
  -3  -4  -4  442.46   13.80
   3   4   4  411.96   12.40
   3   4   4  428.46   14.40
  -4  -4  -4 2997.70   52.99
   4   4   4 3084.79   54.69
   4   4   4 3138.79   50.79
  -5  -4  -4  233.68   12.10
   5   4   4  251.07   13.20
  -6  -4  -4  117.39   10.60
   6   4   4  106.89   10.90
   7  -5  -4  596.54   21.30
   7  -5  -4  573.44   21.80
  -7   5   4  601.54   21.90
   6  -5  -4  429.16   17.10
   6  -5  -4  436.46   17.90
  -6   5   4  451.05   17.70
   5  -5  -4  314.47   14.00
   5  -5  -4  324.87   14.20
  -5   5   4  332.77   13.90
   4  -5  -4   68.39    8.10
  -4   5   4   53.79    6.50
  -4   5   4   56.19    6.80
   3  -5  -4 1853.31   35.60
  -3   5   4 1882.41   35.10
  -3   5   4 1851.71   33.90
   2  -5  -4  536.45   15.40
  -2   5   4  532.15   14.80
  -2   5   4  511.95   13.10
   1  -5  -4  417.86    9.50
   1  -5  -4  430.36   13.40
  -1   5   4  441.66   10.50
  -1   5   4  443.76   12.80
   0  -5  -4    2.30    2.60
   0   5   4    2.70    1.60
   0   5   4    3.50    2.70
   0   5   4    0.70    2.70
  -1  -5  -4   36.50    2.10
  -1  -5  -4   34.60    4.50
   1   5   4   32.80    4.60
   1   5   4   30.10    4.80
  -2  -5  -4  866.31   20.00
   2   5   4  864.21   19.30
   2   5   4  850.01   21.10
  -3  -5  -4   79.69    7.70
   3   5   4   90.79    6.70
   3   5   4   78.39    7.90
  -4  -5  -4   22.50    5.80
   4   5   4    8.10    3.90
   4   5   4   16.30    5.30
  -5  -5  -4    8.40    5.30
   5   5   4   15.60    6.10
  -6  -5  -4  468.15   18.60
   6   5   4  465.35   19.70
   6  -6  -4   15.80    6.30
   6  -6  -4   32.60    7.20
  -6   6   4   25.40    6.50
   5  -6  -4  597.44   19.80
   5  -6  -4  601.44   20.20
  -5   6   4  612.34   19.50
  -5   6   4  624.14   19.80
   4  -6  -4   79.79    8.30
  -4   6   4   81.79    7.90
  -4   6   4   92.99    8.90
   3  -6  -4  347.37   13.70
  -3   6   4  383.26   13.90
  -3   6   4  377.16   12.70
   2  -6  -4   29.20    5.30
  -2   6   4   33.10    5.10
  -2   6   4   25.70    4.00
   1  -6  -4 1310.17   22.80
   1  -6  -4 1354.56   28.40
  -1   6   4 1316.97   23.80
  -1   6   4 1332.17   27.30
   0  -6  -4 1585.04   27.90
   0   6   4 1517.85   30.00
   0   6   4 1560.84   25.20
   0   6   4 1583.34   31.40
  -1  -6  -4  412.86   12.70
   1   6   4  437.76   13.40
   1   6   4  424.96   14.60
  -2  -6  -4  200.38    9.90
   2   6   4  217.88    9.70
   2   6   4  200.28   10.90
  -3  -6  -4    2.60    4.10
   3   6   4    3.00    3.30
   3   6   4    0.60    4.00
  -4  -6  -4  371.76   15.20
   4   6   4  384.56   16.30
   4   6   4  364.76   16.30
  -5  -6  -4   28.20    6.80
   5   6   4   39.20    7.90
  -6  -6  -4   21.60    7.10
   6   6   4   38.80    8.60
   6  -7  -4   17.40    6.60
   6  -7  -4    9.70    5.90
  -6   7   4   16.00    5.90
   5  -7  -4  240.18   13.50
   5  -7  -4  227.78   13.30
  -5   7   4  220.88   12.70
  -5   7   4  202.58   12.40
   4  -7  -4   21.00    5.80
  -4   7   4   17.10    5.10
  -4   7   4   24.60    5.90
   3  -7  -4  831.82   23.10
  -3   7   4  856.51   23.00
  -3   7   4  866.21   21.10
   2  -7  -4  449.16   16.20
  -2   7   4  477.25   16.00
  -2   7   4  510.75   14.00
   1  -7  -4  926.41   18.50
   1  -7  -4  931.91   23.90
  -1   7   4  965.30   19.40
  -1   7   4  887.11   22.50
   0  -7  -4    1.20    3.10
   0   7   4   -0.80    3.40
   0   7   4    4.90    4.10
  -1  -7  -4  542.65   15.50
   1   7   4  519.45   17.40
   1   7   4  544.25   16.20
  -2  -7  -4 1504.65   31.50
   2   7   4 1576.74   31.20
   2   7   4 1489.05   34.00
  -3  -7  -4  428.96   16.20
   3   7   4  435.36   17.30
   3   7   4  411.46   14.30
  -4  -7  -4   83.29    9.80
   4   7   4   57.49    9.10
  -5  -7  -4    6.40    5.90
   5   7   4   -2.80    5.10
   5  -8  -4  126.09   12.30
   5  -8  -4  171.58   12.30
  -5   8   4  168.98   12.40
  -5   8   4  173.08   11.90
   4  -8  -4   -2.50    4.40
  -4   8   4    1.20    4.40
  -4   8   4    4.60    4.30
   3  -8  -4   99.79   10.00
  -3   8   4   96.39    8.60
  -3   8   4   89.49    9.30
   2  -8  -4  108.09   10.50
  -2   8   4   80.89    8.40
  -2   8   4   88.29    7.40
   1  -8  -4  428.66   16.70
  -1   8   4  426.76   15.50
   0  -8  -4  241.78   12.80
   0  -8  -4  239.18   10.00
   0   8   4  258.67   12.00
  -1  -8  -4  290.97   12.10
   1   8   4  290.67   12.50
   1   8   4  286.87   13.70
  -2  -8  -4    9.20    4.90
   2   8   4    3.60    4.00
   2   8   4    4.70    5.00
  -3  -8  -4   65.29    8.50
   3   8   4   78.09    9.90
   3   8   4   73.59    9.50
  -4  -8  -4  458.05   18.40
   4   8   4  445.26   20.00
  -5  -8  -4  201.68   14.40
   5   8   4  211.48   15.40
   5  -9  -4  152.18   12.60
   5  -9  -4  153.48   14.10
  -5   9   4  151.68   11.50
   4  -9  -4   46.30    8.20
  -4   9   4   37.00    6.90
  -4   9   4   40.20    7.80
   3  -9  -4  193.38   12.80
  -3   9   4  185.78   10.90
  -3   9   4  171.38   12.10
   2  -9  -4  438.26   18.00
  -2   9   4  434.86   17.30
   1  -9  -4  137.19   11.40
  -1   9   4  138.39   10.30
   0  -9  -4    9.00    5.50
   0   9   4    2.60    4.40
  -1  -9  -4  195.58   10.90
   1   9   4  208.38   12.80
   1   9   4  196.58   11.40
  -2  -9  -4  210.98   12.20
   2   9   4  198.88   11.30
   2   9   4  201.18   13.20
  -3  -9  -4  359.26   16.50
   3   9   4  381.36   18.50
  -4  -9  -4  127.29   12.30
   4   9   4  154.88   13.50
   3 -10  -4  127.99   12.60
  -3  10   4  114.79   11.70
   2 -10  -4    3.00    5.40
  -2  10   4    3.70    4.90
   1 -10  -4  411.16   18.30
  -1  10   4  444.06   17.90
   0 -10  -4  287.07   15.60
   0  10   4  287.17   14.40
  -1 -10  -4  428.36   16.00
   1  10   4  447.36   17.50
   1  10   4  412.16   18.80
  -2 -10  -4   18.40    6.40
   2  10   4   20.30    6.70
  -3 -10  -4   79.49   10.20
   3  10   4   74.29   10.50
   1 -11  -4  128.69   13.10
  -1  11   4  128.39   12.20
   0 -11  -4   -6.00    5.10
   0  11   4   -0.90    4.80
  -1 -11  -4  214.28   15.20
   1  11   4  211.58   13.40
   1  11  -5  127.59   11.30
   0 -11   5    0.70    4.70
  -1  11  -5  232.58   13.90
   1 -11   5  256.07   14.60
   3  10  -5   69.49    9.50
  -3 -10   5   67.19    9.30
   2  10  -5  243.18   13.10
   2  10  -5  251.87   13.90
   1  10  -5  117.69    9.50
  -1 -10   5  122.19    9.40
   0  10  -5  386.96   14.60
   0  10  -5  386.86   15.40
   0 -10   5  389.36   15.60
  -1  10  -5  251.27   13.10
   1 -10   5  261.77   13.90
  -2  10  -5    6.30    5.10
   2 -10   5   11.60    6.00
  -3  10  -5   98.49   10.60
   3 -10   5  119.29   12.60
   4   9  -5   26.00    6.70
  -4  -9   5   26.10    6.70
   3   9  -5  262.57   14.20
  -3  -9   5  270.67   14.50
   2   9  -5  557.44   18.90
   2   9  -5  575.04   18.40
  -2  -9   5  548.35   17.00
   1   9  -5  179.58   10.60
   1   9  -5  186.28   10.60
  -1  -9   5  187.48   10.50
   0   9  -5   -5.10    3.70
   0   9  -5   -2.40    3.50
   0  -9   5   -5.60    3.30
  -1   9  -5  349.67   14.20
   1  -9   5  352.76   15.00
  -2   9  -5  617.34   20.00
   2  -9   5  614.24   21.10
  -3   9  -5  451.95   17.90
   3  -9   5  440.16   19.00
  -4   9  -5  109.09   11.10
   4  -9   5  115.49   12.40
   5   8  -5  115.59   12.30
  -5  -8   5   89.79   10.00
   4   8  -5  447.16   18.30
  -4  -8   5  457.15   17.90
   3   8  -5   91.39    9.20
   3   8  -5   65.79    8.40
  -3  -8   5   61.69    6.90
   2   8  -5   21.00    5.30
   2   8  -5   19.50    5.00
  -2  -8   5   19.90    4.70
   1   8  -5   76.19    7.50
   1   8  -5   73.39    7.40
  -1  -8   5   76.29    7.00
  -1  -8   5   82.39    7.70
   0   8  -5  267.57   10.70
   0   8  -5  270.77   10.80
   0   8  -5  257.67   11.80
   0  -8   5  263.97   11.30
  -1   8  -5  391.16   12.80
  -1   8  -5  412.46   14.80
   1  -8   5  393.06   15.00
  -2   8  -5    2.20    3.90
   2  -8   5    3.20    4.90
  -3   8  -5  237.88   12.70
   3  -8   5  235.18   13.60
  -4   8  -5  314.47   15.20
   4  -8   5  308.17   16.50
  -5   8  -5  569.34   21.40
   5  -8   5  571.64   23.00
   6   7  -5  574.94   23.40
  -6  -7   5  554.84   21.00
   5   7  -5   11.70    5.80
  -5  -7   5    8.20    5.30
   4   7  -5   18.70    5.80
  -4  -7   5   21.70    5.90
  -4  -7   5   22.90    5.10
   3   7  -5   55.89    7.00
   3   7  -5   69.09    8.20
  -3  -7   5   67.39    6.80
   2   7  -5  575.24   17.10
   2   7  -5  608.94   17.50
  -2  -7   5  619.04   16.40
   1   7  -5    6.10    3.60
   1   7  -5   10.50    3.80
  -1  -7   5    1.00    3.10
  -1  -7   5    8.20    3.20
   0   7  -5    8.70    3.20
   0   7  -5   15.90    4.60
   0   7  -5   13.60    3.70
   0  -7   5   16.00    4.10
  -1   7  -5  154.78    7.80
  -1   7  -5  154.78    9.10
   1  -7   5  155.88    7.30
   1  -7   5  155.48    9.40
  -2   7  -5  652.33   18.90
  -2   7  -5  666.43   15.80
   2  -7   5  661.73   19.70
  -3   7  -5  109.29    9.10
   3  -7   5   94.99    9.90
  -4   7  -5   19.00    5.80
   4  -7   5   18.10    6.30
  -5   7  -5   85.89    9.90
   5  -7   5  109.29   11.80
   6   6  -5  247.68   15.60
  -6  -6   5  270.77   14.50
   5   6  -5  452.15   18.50
  -5  -6   5  470.65   15.40
  -5  -6   5  455.15   17.20
   4   6  -5 1171.88   27.00
   4   6  -5 1151.18   28.70
  -4  -6   5 1137.39   24.90
   3   6  -5  236.58   10.70
   3   6  -5  225.38   11.10
  -3  -6   5  217.08    9.60
   2   6  -5  132.49    7.80
   2   6  -5  120.89    8.00
  -2  -6   5  119.19    7.30
   1   6  -5  324.67   11.20
   1   6  -5  333.97   11.00
  -1  -6   5  365.16   11.60
  -1  -6   5  341.07   10.20
   0   6  -5 2543.85   42.40
   0   6  -5 2584.74   41.50
   0   6  -5 2610.54   43.90
   0  -6   5 2596.94   43.10
  -1   6  -5  283.87    9.60
  -1   6  -5  288.37   11.00
   1  -6   5  291.87   11.30
   1  -6   5  286.27    8.60
  -2   6  -5   15.50    3.50
  -2   6  -5   11.30    4.10
   2  -6   5   15.60    4.70
  -3   6  -5    4.50    3.80
   3  -6   5   -4.20    4.00
  -4   6  -5  508.45   17.60
   4  -6   5  510.55   18.70
  -5   6  -5   99.39   10.00
   5  -6   5  106.39   11.40
  -6   6  -5    9.60    5.90
   6  -6   5    6.60    6.60
   7   5  -5  129.89   13.20
  -7  -5   5  128.69   11.90
   6   5  -5  114.69   12.60
  -6  -5   5   96.99    9.80
  -6  -5   5  104.09    9.20
   5   5  -5   61.59    8.70
  -5  -5   5   51.29    7.10
  -5  -5   5   62.69    7.00
   4   5  -5  122.79    9.20
   4   5  -5  112.99    8.10
  -4  -5   5  101.89    7.60
   3   5  -5  580.64   16.00
   3   5  -5  580.64   17.10
  -3  -5   5  601.14   15.40
   2   5  -5 1463.05   27.50
   2   5  -5 1397.76   27.60
  -2  -5   5 1434.26   26.60
  -2  -5   5 1374.96   22.50
   1   5  -5  349.17   10.40
   1   5  -5  372.96   11.20
  -1  -5   5  354.96    9.50
  -1  -5   5  354.96   10.90
   0   5  -5    1.80    2.20
   0   5  -5    4.40    2.40
   0   5  -5    3.30    2.90
   0  -5   5    1.70    2.40
  -1   5  -5  443.06   12.80
  -1   5  -5  411.06   11.10
   1  -5   5  404.86    9.50
   1  -5   5  411.86   12.70
  -2   5  -5 3505.35   56.49
  -2   5  -5 3463.85   53.09
   2  -5   5 3431.56   50.69
   2  -5   5 3528.15   57.59
  -3   5  -5  191.28    7.60
  -3   5  -5  178.78    9.50
   3  -5   5  189.38   10.60
  -4   5  -5   16.00    4.90
   4  -5   5   16.30    5.50
  -5   5  -5   38.10    6.80
   5  -5   5   27.90    6.90
  -6   5  -5  317.57   15.50
   6  -5   5  297.47   16.20
   7   4  -5   22.10    7.50
  -7  -4   5   48.60    7.90
  -7  -4   5   33.90    6.70
   6   4  -5   33.30    7.60
  -6  -4   5   25.00    6.00
  -6  -4   5   38.10    6.60
   5   4  -5  454.25   17.60
  -5  -4   5  497.65   15.90
  -5  -4   5  475.95   15.10
   4   4  -5   31.60    5.20
   4   4  -5   39.60    6.40
  -4  -4   5   32.30    5.00
   3   4  -5  205.28    9.80
   3   4  -5  203.98    8.80
  -3  -4   5  195.58    8.40
   2   4  -5   37.60    4.40
   2   4  -5   43.80    5.00
  -2  -4   5   45.30    2.70
  -2  -4   5   43.70    4.90
   1   4  -5   91.49    5.30
   1   4  -5   90.39    5.50
  -1  -4   5  102.09    5.80
  -1  -4   5   97.79    4.50
   0   4  -5 1706.43   26.90
   0   4  -5 1716.33   29.90
   0   4  -5 1718.13   29.00
   0  -4   5 1755.82   29.00
  -1   4  -5 1172.58   21.20
  -1   4  -5 1172.98   22.70
   1  -4   5 1148.19   22.70
   1  -4   5 1129.19   18.20
  -2   4  -5  341.67    9.60
  -2   4  -5  340.57   11.30
   2  -4   5  338.17   11.80
   2  -4   5  347.97    7.50
  -3   4  -5   12.10    3.00
  -3   4  -5    8.40    3.40
   3  -4   5   11.90    4.20
  -4   4  -5 2944.21   46.70
  -4   4  -5 2988.60   51.49
   4  -4   5 2877.41   52.99
  -5   4  -5  127.19    9.70
   5  -4   5  110.79   10.70
  -6   4  -5   52.89    7.70
   6  -4   5   70.29    9.50
   7   3  -5 1052.89   31.50
  -7  -3   5 1072.39   27.00
  -7  -3   5 1073.39   27.40
   6   3  -5   53.89    8.60
  -6  -3   5   39.90    6.30
  -6  -3   5   53.99    7.30
   5   3  -5  573.74   19.40
  -5  -3   5  592.64   16.80
  -5  -3   5  587.24   16.70
   4   3  -5   23.50    4.30
   4   3  -5   31.30    5.60
  -4  -3   5   28.10    4.70
   3   3  -5  840.22   19.70
   3   3  -5  845.22   18.10
  -3  -3   5  819.72   18.20
   2   3  -5   47.60    4.90
   2   3  -5   37.80    4.00
  -2  -3   5   40.80    4.20
   1   3  -5  599.34   12.80
   1   3  -5  603.74   13.40
  -1  -3   5  601.84   11.40
  -1  -3   5  641.84   13.80
   0   3  -5    3.40    1.70
   0   3  -5    5.50    2.40
   0   3  -5    1.70    2.50
   0  -3   5    2.70    2.10
  -1   3  -5  658.43   14.40
  -1   3  -5  642.14   13.40
   1  -3   5  606.64   14.40
  -2   3  -5 1300.37   23.00
  -2   3  -5 1290.57   24.50
   2  -3   5 1295.27   19.60
   2  -3   5 1313.37   25.60
  -3   3  -5    2.70    2.90
  -3   3  -5    3.30    2.30
   3  -3   5    5.20    2.20
   3  -3   5    5.10    3.70
  -4   3  -5  296.97    9.80
  -4   3  -5  304.07   11.60
   4  -3   5  269.87   12.40
  -5   3  -5   64.89    7.30
   5  -3   5   67.99    8.30
  -6   3  -5  677.73   20.90
   6  -3   5  674.73   22.40
  -7   3  -5   35.60    6.90
   7  -3   5   26.50    7.40
   7   2  -5   57.09    9.30
  -7  -2   5   58.49    8.10
   6   2  -5    8.80    5.60
  -6  -2   5    8.20    4.50
  -6  -2   5   10.10    4.60
   5   2  -5 1977.70   39.90
  -5  -2   5 1905.51   36.50
  -5  -2   5 2013.70   35.90
   4   2  -5  222.08    8.60
   4   2  -5  238.98   10.90
  -4  -2   5  235.88    9.50
   3   2  -5  598.74   13.70
   3   2  -5  615.24   15.60
  -3  -2   5  589.24   14.40
   2   2  -5   57.69    4.30
   2   2  -5   51.99    4.70
  -2  -2   5   58.69    4.80
   1   2  -5 2853.31   42.80
   1   2  -5 2873.11   42.20
  -1  -2   5 2829.12   40.40
   0   2  -5  104.29    3.30
   0   2  -5  109.49    5.30
   0   2  -5  104.19    5.00
   0  -2   5  101.59    4.90
  -1   2  -5 1739.33   28.20
  -1   2  -5 1743.93   28.70
   1  -2   5 1768.52   29.40
  -2   2  -5   21.10    3.10
  -2   2  -5   18.70    3.40
   2  -2   5   18.70    2.00
   2  -2   5   19.40    3.90
  -3   2  -5   15.30    3.50
  -3   2  -5   18.00    3.30
   3  -2   5   17.50    2.80
   3  -2   5    7.20    3.50
  -4   2  -5  974.90   21.80
  -4   2  -5  978.10   20.40
   4  -2   5  995.20   20.00
   4  -2   5  985.00   23.40
  -5   2  -5  179.48    9.90
  -5   2  -5  170.48    8.50
   5  -2   5  159.28   10.50
  -6   2  -5   26.70    5.80
   6  -2   5   25.00    6.50
  -7   2  -5    3.60    4.80
   7  -2   5    3.00    5.60
   8   1  -5   16.70    7.70
  -8  -1   5   14.40    6.70
   7   1  -5   38.40    8.20
  -7  -1   5   43.20    7.00
   6   1  -5  210.88   12.90
  -6  -1   5  210.28   11.00
  -6  -1   5  195.08    9.40
   5   1  -5  153.78   10.10
  -5  -1   5  171.88    8.00
  -5  -1   5  174.68    9.40
   4   1  -5   -3.60    1.90
   4   1  -5   -0.20    1.90
   4   1  -5    5.30    3.50
  -4  -1   5    3.10    2.90
   3   1  -5 2828.42   46.70
   3   1  -5 2930.21   40.00
   3   1  -5 2846.22   43.50
  -3  -1   5 2853.01   45.30
   2   1  -5   55.49    4.70
   2   1  -5   59.99    3.90
  -2  -1   5   59.59    2.40
  -2  -1   5   57.89    4.70
   1   1  -5 3989.80   57.59
   1   1  -5 3997.00   57.39
  -1  -1   5 4063.39   55.99
  -1  -1   5 4086.69   58.09
   0   1  -5   -1.90    1.80
   0   1  -5    0.80    1.40
   0   1  -5   -0.30    2.00
   0  -1   5   -0.20    2.10
  -1   1  -5 3640.54   53.29
  -1   1  -5 3653.33   53.59
   1  -1   5 3773.02   54.99
   1  -1   5 3707.73   49.90
  -2   1  -5    4.30    2.60
  -2   1  -5    0.60    2.10
   2  -1   5    5.10    1.80
   2  -1   5    1.80    2.70
  -3   1  -5 2409.86   39.50
  -3   1  -5 2420.86   39.40
   3  -1   5 2484.15   38.30
   3  -1   5 2507.95   42.10
  -4   1  -5  120.89    7.00
  -4   1  -5  109.59    6.90
   4  -1   5  124.09    8.20
   4  -1   5  101.59    6.50
  -5   1  -5  128.39    8.00
  -5   1  -5  131.49    8.30
   5  -1   5  145.69    8.70
   5  -1   5  134.09    9.80
  -6   1  -5  101.49    8.30
  -6   1  -5  119.29    9.00
   6  -1   5   92.49    9.30
  -7   1  -5   66.69    8.40
   7  -1   5   63.99    8.90
   8   0  -5  338.67   18.70
  -8   0   5  354.16   17.00
   7   0  -5    1.80    5.10
  -7   0   5    8.50    5.10
   6   0  -5  104.89   10.50
  -6   0   5   94.79    9.00
   5   0  -5   71.49    8.10
  -5   0   5   61.29    5.30
  -5   0   5   59.19    6.70
   4   0  -5 1026.00   23.50
   4   0  -5 1066.29   18.80
  -4   0   5 1041.40   19.50
  -4   0   5 1087.49   22.50
   3   0  -5  501.45   13.70
   3   0  -5  504.95   10.60
  -3   0   5  512.45   12.70
  -3   0   5  500.15   10.00
   2   0  -5  503.85   12.20
   2   0  -5  486.75    9.90
  -2   0   5  488.05    9.40
  -2   0   5  507.25   11.60
   1   0  -5 2175.98   32.70
   1   0  -5 2117.69   31.70
  -1   0   5 2112.29   31.60
  -1   0   5 2142.29   32.50
   0   0  -5    0.10    2.10
   0   0  -5    0.60    1.70
   0   0   5    2.20    1.80
   0   0   5    1.60    2.00
  -1   0  -5 1179.58   18.80
  -1   0  -5 1142.09   20.20
   1   0   5 1158.98   18.30
   1   0   5 1190.78   21.00
  -2   0  -5   12.20    3.00
  -2   0  -5    9.10    2.20
   2   0   5   13.70    2.40
   2   0   5    8.40    3.00
  -3   0  -5 1921.71   32.80
  -3   0  -5 1892.91   31.20
   3   0   5 1929.41   34.10
   3   0   5 1887.51   31.70
  -4   0  -5   80.19    6.50
  -4   0  -5   84.89    6.00
   4   0   5   79.89    6.40
   4   0   5   80.79    7.50
  -5   0  -5 1461.85   29.50
  -5   0  -5 1463.85   28.60
   5   0   5 1412.36   30.90
   5   0   5 1456.55   29.90
  -6   0  -5   -3.90    4.10
  -6   0  -5    1.80    3.70
   6   0   5    0.50    4.80
   6   0   5   -1.30    4.00
   7   0   5    9.80    7.10
   8  -1  -5  409.66   19.90
  -8   1   5  384.96   18.00
   7  -1  -5   12.40    6.10
  -7   1   5   10.80    5.70
   6  -1  -5 1386.46   33.30
  -6   1   5 1483.55   32.10
   5  -1  -5   -3.80    2.60
   5  -1  -5    0.80    3.80
  -5   1   5    5.80    3.90
   4  -1  -5   88.29    7.10
  -4   1   5  108.09    5.40
  -4   1   5  103.49    6.90
  -4   1   5  111.49    4.80
   3  -1  -5  761.92   13.20
   3  -1  -5  762.32   17.70
  -3   1   5  778.92   14.90
  -3   1   5  756.72   16.70
   2  -1  -5 2039.80   33.60
   2  -1  -5 2042.10   29.60
  -2   1   5 2026.20   31.20
  -2   1   5 1999.60   32.20
   1  -1  -5   44.30    4.20
   1  -1  -5   37.70    2.90
  -1   1   5   42.40    3.50
  -1   1   5   36.50    3.30
   0  -1  -5    0.30    2.20
   0  -1  -5    1.00    2.00
   0   1   5   -0.50    1.60
   0   1   5   -0.90    2.30
  -1  -1  -5   56.99    4.50
  -1  -1  -5   59.59    2.80
   1   1   5   62.09    4.90
   1   1   5   52.79    3.90
  -2  -1  -5  181.28    5.30
  -2  -1  -5  186.08    7.40
   2   1   5  180.18    6.60
   2   1   5  176.48    7.50
  -3  -1  -5 1422.76   23.80
  -3  -1  -5 1424.16   26.90
   3   1   5 1454.85   26.50
   3   1   5 1447.76   27.50
  -4  -1  -5   83.29    5.50
  -4  -1  -5   79.69    7.00
   4   1   5   82.59    7.30
   4   1   5   95.49    7.10
  -5  -1  -5   47.20    5.50
  -5  -1  -5   41.10    6.40
   5   1   5   42.30    6.30
   5   1   5   38.50    6.20
  -6  -1  -5   59.99    7.50
   6   1   5   45.30    7.00
   6   1   5   66.59    8.40
  -7  -1  -5  955.30   25.70
   7  -2  -5   12.40    6.30
  -7   2   5   -1.60    4.90
   6  -2  -5  437.26   17.30
  -6   2   5  461.35   16.60
   5  -2  -5   41.00    6.30
   5  -2  -5   48.40    5.50
  -5   2   5   45.80    6.10
   4  -2  -5 2553.44   44.70
  -4   2   5 2538.75   41.00
  -4   2   5 2459.15   43.10
   3  -2  -5   90.69    3.00
   3  -2  -5   85.89    6.50
  -3   2   5   90.29    5.20
  -3   2   5   73.19    5.60
   2  -2  -5  185.08    4.40
   2  -2  -5  187.68    7.90
  -2   2   5  182.38    6.70
  -2   2   5  196.18    6.90
   1  -2  -5  172.38    7.00
   1  -2  -5  183.98    5.10
  -1   2   5  180.08    6.60
  -1   2   5  177.08    5.60
   0  -2  -5 1203.98   21.90
   0  -2  -5 1236.68   20.50
   0   2   5 1247.78   22.00
   0   2   5 1259.27   18.40
  -1  -2  -5 1150.68   21.00
   1   2   5 1160.48   21.60
   1   2   5 1192.48   21.20
  -2  -2  -5   16.20    3.40
  -2  -2  -5   23.60    1.90
   2   2   5   19.20    3.50
   2   2   5   15.40    3.20
  -3  -2  -5   10.60    3.50
  -3  -2  -5    8.70    2.10
   3   2   5   17.80    3.90
   3   2   5    6.10    3.30
  -4  -2  -5   80.59    7.30
  -4  -2  -5   94.59    5.20
   4   2   5   94.89    7.40
   4   2   5   93.19    7.50
  -5  -2  -5  332.97   13.40
   5   2   5  338.67   14.00
   5   2   5  332.77   13.10
  -6  -2  -5   22.80    6.10
   6   2   5   17.80    5.50
   6   2   5   18.10    5.90
  -7  -2  -5  130.99   12.00
   7   2   5  115.09   11.70
   7  -3  -5   29.90    7.60
  -7   3   5   19.50    6.40
   6  -3  -5  299.57   12.80
   6  -3  -5  272.47   14.20
  -6   3   5  307.37   14.10
   5  -3  -5   -1.10    3.60
   5  -3  -5    5.80    3.90
  -5   3   5   -1.10    3.50
   4  -3  -5  312.77   12.30
  -4   3   5  311.97   11.60
  -4   3   5  327.37   11.00
   3  -3  -5  308.77   11.30
  -3   3   5  309.17   10.00
  -3   3   5  297.97   10.20
   2  -3  -5 5236.18   71.49
   2  -3  -5 5490.15   79.39
  -2   3   5 5269.67   77.49
  -2   3   5 5191.38   76.29
   1  -3  -5  101.89    6.00
   1  -3  -5  100.19    4.00
  -1   3   5   93.49    4.50
  -1   3   5   94.69    5.60
   0  -3  -5   10.10    2.50
   0   3   5   12.60    1.70
   0   3   5   16.10    3.30
   0   3   5    8.00    2.90
  -1  -3  -5  184.18    7.30
   1   3   5  178.98    7.50
   1   3   5  173.28    7.20
  -2  -3  -5 3057.79   48.70
   2   3   5 3033.10   48.90
   2   3   5 3030.30   48.40
  -3  -3  -5   70.39    6.60
   3   3   5   69.59    6.30
   3   3   5   73.99    6.40
  -4  -3  -5   -4.00    3.40
   4   3   5   -2.20    3.40
   4   3   5   -3.80    3.30
  -5  -3  -5  156.78   10.30
   5   3   5  141.69    9.30
   5   3   5  140.19   10.30
  -6  -3  -5   10.40    5.50
   6   3   5    6.40    5.20
  -7  -3  -5  363.16   16.80
   7   3   5  356.66   17.50
   7  -4  -5   53.69    8.90
  -7   4   5   66.19    9.50
   6  -4  -5  130.39   10.80
   6  -4  -5  115.79    9.40
  -6   4   5  114.09   10.30
   5  -4  -5   63.99    7.80
  -5   4   5   75.99    7.50
  -5   4   5   70.49    7.50
   4  -4  -5  575.14   17.50
  -4   4   5  583.64   16.20
  -4   4   5  556.34   16.30
   3  -4  -5   71.99    6.80
  -3   4   5   74.29    5.90
  -3   4   5   80.79    6.30
   2  -4  -5    7.30    1.30
   2  -4  -5    5.70    3.20
  -2   4   5   10.20    2.90
  -2   4   5    4.50    2.90
   1  -4  -5    4.10    2.00
   1  -4  -5    6.00    3.00
  -1   4   5    4.30    2.10
  -1   4   5    0.50    2.70
   0  -4  -5 1395.16   23.90
   0   4   5 1359.26   25.60
   0   4   5 1366.36   20.80
   0   4   5 1396.46   26.30
  -1  -4  -5  212.58    8.30
   1   4   5  206.08    8.50
   1   4   5  231.18    9.20
  -2  -4  -5  233.68    9.50
   2   4   5  237.98    9.30
   2   4   5  233.18    9.80
  -3  -4  -5   31.70    5.40
   3   4   5   48.90    5.70
   3   4   5   39.80    5.80
  -4  -4  -5 2335.67   43.60
   4   4   5 2349.36   41.70
   4   4   5 2360.46   44.80
  -5  -4  -5  310.47   14.00
   5   4   5  269.77   12.20
   5   4   5  314.47   14.80
  -6  -4  -5   49.30    7.90
   6   4   5   60.59    9.00
   7  -5  -5  658.63   22.20
   7  -5  -5  655.93   23.60
  -7   5   5  658.23   23.10
   6  -5  -5  312.87   14.50
   6  -5  -5  326.47   15.90
  -6   5   5  314.27   15.00
   5  -5  -5  223.38   12.60
  -5   5   5  214.38   11.50
  -5   5   5  196.78   10.70
   4  -5  -5   30.60    6.10
  -4   5   5   34.00    5.60
  -4   5   5   40.50    6.20
   3  -5  -5  442.66   14.90
  -3   5   5  454.55   14.40
  -3   5   5  446.36   13.40
   2  -5  -5  605.24   17.00
  -2   5   5  647.04   14.90
  -2   5   5  627.24   16.60
   1  -5  -5   23.40    4.70
   1  -5  -5   38.40    3.50
  -1   5   5   27.20    4.30
  -1   5   5   38.10    3.80
   0  -5  -5    6.30    2.80
   0   5   5    4.90    3.20
   0   5   5    5.70    1.80
   0   5   5    7.70    3.30
  -1  -5  -5   35.20    4.70
   1   5   5   24.60    4.30
   1   5   5   30.00    5.20
  -2  -5  -5 1376.86   27.90
   2   5   5 1416.96   29.50
   2   5   5 1381.96   27.50
  -3  -5  -5  494.65   16.10
   3   5   5  530.05   17.30
   3   5   5  555.04   15.70
  -4  -5  -5  189.38   11.00
   4   5   5  185.08   11.70
   4   5   5  183.18    9.70
  -5  -5  -5   82.39    9.20
   5   5   5   84.49    9.90
  -6  -5  -5  770.32   24.30
   6   5   5  754.72   25.40
   6  -6  -5   71.89    9.20
   6  -6  -5   54.19    8.70
  -6   6   5   54.59    8.30
   5  -6  -5  652.43   21.10
  -5   6   5  682.43   20.80
  -5   6   5  655.83   20.50
   4  -6  -5  907.71   24.40
  -4   6   5  978.60   24.50
  -4   6   5  923.51   23.00
   3  -6  -5 1039.00   25.60
  -3   6   5 1068.59   23.30
  -3   6   5 1043.20   24.80
   2  -6  -5  102.09    8.20
  -2   6   5   96.49    6.30
  -2   6   5   66.19    6.70
   1  -6  -5  271.17   11.90
   1  -6  -5  264.47    8.10
  -1   6   5  263.67    8.30
  -1   6   5  260.87   10.80
   0  -6  -5 1201.88   22.90
   0  -6  -5 1180.08   26.90
   0   6   5 1186.78   25.40
   0   6   5 1185.08   26.40
  -1  -6  -5  114.59    7.50
   1   6   5  125.59    8.10
   1   6   5  111.09    8.10
  -2  -6  -5   64.09    7.00
   2   6   5   64.29    6.60
   2   6   5   71.89    7.80
  -3  -6  -5    4.10    4.50
   3   6   5    0.30    4.00
   3   6   5   -3.40    3.20
  -4  -6  -5  309.67   14.30
   4   6   5  331.47   15.80
   4   6   5  338.27   13.20
  -5  -6  -5  117.09   11.40
   5   6   5  101.69   11.00
  -6  -6  -5   61.39    9.30
   6   6   5   74.49   10.30
   6  -7  -5   26.40    7.00
   6  -7  -5   36.10    7.90
  -6   7   5   26.20    6.50
   5  -7  -5  177.98   12.40
  -5   7   5  188.88   12.20
  -5   7   5  187.58   11.50
   4  -7  -5   17.60    5.70
  -4   7   5   27.80    5.80
  -4   7   5   28.90    6.00
   3  -7  -5  999.20   26.30
  -3   7   5 1047.10   26.20
  -3   7   5 1077.49   24.10
   2  -7  -5 1068.19   27.00
  -2   7   5 1110.49   26.40
  -2   7   5 1192.48   23.60
   1  -7  -5  666.33   20.30
  -1   7   5  697.53   21.10
  -1   7   5  680.63   19.10
   0  -7  -5    6.00    4.60
   0  -7  -5    5.10    3.50
   0   7   5    7.20    3.90
  -1  -7  -5 1159.68   24.90
   1   7   5 1172.08   26.20
  -2  -7  -5  217.38   11.20
   2   7   5  200.88   11.80
   2   7   5  213.58   10.60
  -3  -7  -5   60.39    7.90
   3   7   5   77.89    9.60
   3   7   5   58.59    7.30
  -4  -7  -5   44.70    7.80
   4   7   5   46.20    8.10
  -5  -7  -5   17.10    6.40
   5   7   5   13.00    6.70
   5  -8  -5  101.19   10.80
  -5   8   5   88.09   10.20
  -5   8   5  106.89   10.70
   4  -8  -5   15.90    5.90
  -4   8   5    7.80    5.00
  -4   8   5   26.10    5.90
   3  -8  -5  275.47   14.10
  -3   8   5  269.47   11.70
  -3   8   5  246.48   13.20
   2  -8  -5  116.29   11.00
  -2   8   5  103.59    7.60
  -2   8   5   98.89    9.40
   1  -8  -5  169.38   11.50
  -1   8   5  192.48   10.90
   0  -8  -5 1624.04   36.50
   0  -8  -5 1641.34   30.90
   0   8   5 1667.03   34.60
  -1  -8  -5  414.96   14.30
   1   8   5  413.06   15.30
   1   8   5  432.56   17.00
  -2  -8  -5    7.90    5.00
   2   8   5    7.00    4.50
   2   8   5    8.80    4.90
  -3  -8  -5  153.38   11.00
   3   8   5  157.38   10.30
   3   8   5  136.49   11.70
  -4  -8  -5  833.52   25.50
   4   8   5  831.72   27.40
   4  -9  -5    0.20    5.10
  -4   9   5    0.00    4.30
  -4   9   5   -1.60    4.90
   3  -9  -5   93.29   10.30
  -3   9   5   90.49    9.80
   2  -9  -5    9.90    5.90
  -2   9   5    3.30    4.70
   1  -9  -5  320.67   15.80
  -1   9   5  304.87   14.50
   0  -9  -5    4.60    5.20
   0   9   5    1.60    4.20
  -1  -9  -5  120.79    9.90
   1   9   5  107.69   11.40
   1   9   5   93.69    9.50
  -2  -9  -5  413.66   16.30
   2   9   5  400.26   18.10
   2   9   5  437.86   16.50
  -3  -9  -5  283.07   14.50
   3   9   5  280.57   16.30
  -4  -9  -5   80.79   10.60
   4   9   5   92.29   12.40
   3 -10  -5  208.88   14.30
  -3  10   5  212.48   13.70
   2 -10  -5    4.30    5.80
  -2  10   5   -1.80    4.70
   1 -10  -5  437.06   19.20
  -1  10   5  393.56   17.40
   0 -10  -5    2.30    5.30
   0  10   5    2.80    4.80
  -1 -10  -5  322.27   17.40
   1  10   5  355.86   15.80
   1  10   5  310.07   16.80
  -2 -10  -5    0.30    5.10
   2  10   5    4.30    4.60
   2  10   5    0.80    5.40
   1 -11  -5  297.47   16.90
  -1  11   5  315.67   16.30
   0 -11  -5    2.80    5.90
   0  11   5   -2.20    5.10
   1  11  -6  232.38   13.00
  -1 -11   6  218.48   12.80
   0 -11   6   -4.10    4.50
  -1  11  -6  223.38   13.80
   1 -11   6  229.28   14.10
   3  10  -6   43.50    8.30
  -3 -10   6   44.50    8.40
   2  10  -6   17.70    5.80
  -2 -10   6    6.10    4.80
   1  10  -6  260.47   13.00
  -1 -10   6  245.78   12.60
   0  10  -6  287.47   13.80
   0  10  -6  291.37   13.00
  -1  10  -6  261.57   14.00
   1 -10   6  241.68   13.60
  -2  10  -6   21.70    6.40
   2 -10   6   17.40    6.80
  -3  10  -6   60.59    9.30
   3 -10   6   62.49    9.80
   4   9  -6   98.49   11.00
   3   9  -6  299.37   14.80
   3   9  -6  309.57   14.50
  -3  -9   6  298.87   12.90
   2   9  -6  669.93   20.40
   2   9  -6  679.03   20.60
  -2  -9   6  669.93   19.50
   1   9  -6  208.48   11.40
  -1  -9   6  214.68   11.40
   0   9  -6    1.90    3.90
   0   9  -6    4.10    4.50
   0  -9   6    3.10    4.00
  -1   9  -6  247.88   11.20
  -1   9  -6  209.88   11.80
   1  -9   6  222.38   12.50
  -2   9  -6  338.67   15.20
   2  -9   6  363.56   16.20
  -3   9  -6   97.09   10.50
   3  -9   6   92.09   10.90
  -4   9  -6   34.70    7.70
   4  -9   6    5.30    6.30
   5   8  -6   16.90    6.30
  -5  -8   6    9.90    6.00
   4   8  -6  271.67   14.80
  -4  -8   6  277.87   12.40
   3   8  -6   46.70    7.40
   3   8  -6   35.80    6.70
  -3  -8   6   49.20    6.60
   2   8  -6    7.70    4.50
   2   8  -6   11.40    4.80
  -2  -8   6    3.20    3.90
   1   8  -6  607.04   17.20
   1   8  -6  596.04   17.50
  -1  -8   6  597.54   23.10
  -1  -8   6  591.44   17.50
   0   8  -6  734.83   19.10
   0   8  -6  753.62   20.50
   0  -8   6  738.83   19.70
  -1   8  -6  471.65   14.30
  -1   8  -6  450.95   15.90
   1  -8   6  468.35   16.40
  -2   8  -6    3.30    4.30
   2  -8   6   -3.40    4.30
  -3   8  -6  197.28   11.90
   3  -8   6  202.18   13.40
  -4   8  -6  279.07   15.00
   4  -8   6  306.07   16.30
  -5   8  -6  434.86   19.00
   5  -8   6  451.75   21.20
  -6  -7   6  610.44   22.00
   5   7  -6   15.50    6.60
  -5  -7   6   10.30    4.70
  -5  -7   6   24.40    6.70
   4   7  -6  151.58   11.40
   4   7  -6  161.68   10.50
  -4  -7   6  159.68    9.60
   3   7  -6   16.50    5.10
   3   7  -6   12.20    4.70
  -3  -7   6   16.60    4.50
   2   7  -6  732.43   19.20
   2   7  -6  676.53   18.80
  -2  -7   6  692.23   18.30
   1   7  -6  190.28    8.80
   1   7  -6  181.98    9.40
  -1  -7   6  165.08    9.20
  -1  -7   6  171.48    8.10
   0   7  -6    0.90    2.40
   0   7  -6    3.60    3.80
   0   7  -6    1.00    3.00
   0  -7   6   -0.20    3.00
  -1   7  -6  621.14   18.10
  -1   7  -6  650.93   16.30
   1  -7   6  617.24   18.10
  -2   7  -6  141.99    7.90
  -2   7  -6  148.09    9.50
   2  -7   6  131.99    9.70
  -3   7  -6  505.75   17.60
   3  -7   6  508.55   18.60
  -4   7  -6   11.20    5.30
   4  -7   6    6.60    5.40
  -5   7  -6   28.80    7.00
   5  -7   6    9.30    6.90
   6   6  -6  226.18   15.10
  -6  -6   6  188.38   12.30
  -6  -6   6  195.68   11.40
   5   6  -6  552.74   20.40
  -5  -6   6  542.85   17.20
  -5  -6   6  527.55   18.50
   4   6  -6  738.13   20.50
   4   6  -6  742.43   22.00
  -4  -6   6  719.23   19.20
   3   6  -6  152.08    9.00
   3   6  -6  133.29    9.30
  -3  -6   6  147.69    8.60
   2   6  -6  191.78    9.20
   2   6  -6  189.98    9.30
  -2  -6   6  186.18    9.10
   1   6  -6  261.67   10.10
   1   6  -6  259.47    9.40
  -1  -6   6  253.17    8.70
  -1  -6   6  239.28   10.00
   0   6  -6  709.83   16.90
   0   6  -6  728.93   15.50
   0   6  -6  675.03   17.70
   0  -6   6  708.33   17.10
  -1   6  -6  183.78    8.00
  -1   6  -6  168.98    9.10
   1  -6   6  182.98    9.40
  -2   6  -6  127.79    7.10
  -2   6  -6  128.49    8.40
   2  -6   6  119.49    9.20
  -3   6  -6  102.69    9.20
  -3   6  -6   79.79    6.20
   3  -6   6   71.89    8.30
  -4   6  -6  243.18   12.70
   4  -6   6  235.28   13.90
  -5   6  -6  264.57   14.00
   5  -6   6  284.07   15.80
  -6   6  -6   11.10    6.20
   6  -6   6   11.40    6.90
   7   5  -6  117.79   12.80
  -7  -5   6  127.19   12.00
  -7  -5   6  117.39   10.80
   6   5  -6  613.24   22.90
  -6  -5   6  629.04   19.30
  -6  -5   6  627.84   20.50
   5   5  -6   77.79    9.80
  -5  -5   6   52.29    7.20
  -5  -5   6   59.39    7.00
   4   5  -6  103.49    7.80
   4   5  -6   90.19    8.90
  -4  -5   6  105.49    7.80
   3   5  -6  238.28   10.30
   3   5  -6  242.18   11.10
  -3  -5   6  246.78   10.10
   2   5  -6 2542.85   42.90
   2   5  -6 2580.04   43.20
  -2  -5   6 2425.36   37.30
  -2  -5   6 2599.04   42.80
   1   5  -6  405.76   11.90
   1   5  -6  405.36   11.20
  -1  -5   6  422.56   10.50
  -1  -5   6  415.16   12.40
   0   5  -6    6.00    3.30
   0   5  -6    7.70    2.30
   0   5  -6    9.60    3.00
   0  -5   6    6.10    2.90
  -1   5  -6  235.98    8.60
  -1   5  -6  246.78    9.90
   1  -5   6  241.08    9.80
   1  -5   6  229.98    6.40
  -2   5  -6 1259.27   26.80
  -2   5  -6 1347.47   24.70
   2  -5   6 1308.97   28.00
  -3   5  -6   37.10    4.80
  -3   5  -6   29.20    5.10
   3  -5   6   36.60    6.50
  -4   5  -6    6.30    4.40
   4  -5   6   -1.30    4.50
  -5   5  -6    4.50    4.50
   5  -5   6   15.30    6.50
  -6   5  -6  304.27   15.70
   6  -5   6  324.87   17.20
   7   4  -6   56.39    9.60
  -7  -4   6   55.99    8.30
  -7  -4   6   58.09    8.40
   6   4  -6   27.50    7.20
  -6  -4   6   10.90    5.00
  -6  -4   6   21.60    5.60
   5   4  -6  175.98   11.90
  -5  -4   6  200.58   10.60
  -5  -4   6  210.58   10.70
   4   4  -6  769.62   21.50
   4   4  -6  797.52   19.60
  -4  -4   6  809.52   19.60
   3   4  -6   61.39    6.60
   3   4  -6   55.69    5.60
  -3  -4   6   60.99    6.10
   2   4  -6  287.67    9.90
   2   4  -6  302.67   10.30
  -2  -4   6  295.97    6.30
  -2  -4   6  299.07    9.90
   1   4  -6 1567.94   26.80
   1   4  -6 1576.14   28.00
  -1  -4   6 1587.44   25.70
  -1  -4   6 1595.24   28.50
   0   4  -6  545.05   13.20
   0   4  -6  534.95   13.80
   0   4  -6  548.65   10.70
   0  -4   6  526.85   12.70
  -1   4  -6   36.10    4.10
  -1   4  -6   41.80    4.80
   1  -4   6   37.90    2.40
   1  -4   6   38.80    4.70
  -2   4  -6   13.40    3.10
  -2   4  -6   14.90    3.80
   2  -4   6   17.20    4.50
  -3   4  -6  172.08    9.10
  -3   4  -6  175.28    7.60
   3  -4   6  149.88    9.70
  -4   4  -6 1083.39   25.50
  -4   4  -6 1076.79   22.00
   4  -4   6 1018.60   26.20
  -5   4  -6   55.89    7.50
   5  -4   6   45.10    7.60
  -6   4  -6   80.69    9.40
   6  -4   6  100.09   11.10
   7   3  -6  867.81   28.60
  -7  -3   6  947.81   24.80
  -7  -3   6  929.51   25.60
   6   3  -6  170.58   12.30
  -6  -3   6  158.38    9.80
  -6  -3   6  159.88   10.60
   5   3  -6   93.79    9.40
  -5  -3   6   97.19    8.50
  -5  -3   6   98.49    8.40
   4   3  -6   11.20    3.70
   4   3  -6   10.00    4.20
  -4  -3   6   10.70    3.80
   3   3  -6  182.48    8.00
   3   3  -6  202.28    9.10
  -3  -3   6  194.48    8.40
   2   3  -6  223.58    8.10
   2   3  -6  214.48    8.30
  -2  -3   6  209.88    8.20
   1   3  -6  669.23   13.60
   1   3  -6  642.94   14.50
  -1  -3   6  674.53   14.90
  -1  -3   6  674.13   12.60
   0   3  -6    2.20    2.70
   0   3  -6   -1.30    1.40
   0   3  -6    2.20    2.40
   0  -3   6   -3.20    2.10
  -1   3  -6  727.73   15.90
  -1   3  -6  701.93   15.00
   1  -3   6  701.53   16.10
  -2   3  -6 3343.77   53.09
  -2   3  -6 3412.16   51.89
   2  -3   6 3415.26   54.49
  -3   3  -6   12.10    3.80
  -3   3  -6   12.80    3.10
   3  -3   6   14.90    4.40
  -4   3  -6  587.74   17.00
  -4   3  -6  572.84   14.80
   4  -3   6  581.14   18.10
  -5   3  -6    8.10    4.20
  -5   3  -6    5.90    3.50
   5  -3   6    5.80    4.90
  -6   3  -6  878.01   24.30
   6  -3   6  856.01   25.90
   7   2  -6   37.00    8.20
  -7  -2   6   49.80    7.90
   6   2  -6   22.60    6.40
  -6  -2   6   14.30    5.40
  -6  -2   6   16.70    4.90
   5   2  -6 1677.53   36.20
  -5  -2   6 1698.33   33.40
  -5  -2   6 1717.03   32.10
   4   2  -6   30.70    5.30
   4   2  -6   29.00    4.30
  -4  -2   6   32.00    4.90
   3   2  -6 1073.39   22.50
   3   2  -6 1057.49   20.50
  -3  -2   6 1056.89   21.60
   2   2  -6   -0.60    2.20
   2   2  -6    0.40    2.10
  -2  -2   6   -2.00    2.50
  -2  -2   6    3.10    1.00
   1   2  -6 1219.18   21.80
   1   2  -6 1239.48   20.90
  -1  -2   6 1258.27   22.20
  -1  -2   6 1286.47   20.00
   0   2  -6 1014.10   18.80
   0   2  -6 1015.60   15.50
   0   2  -6 1006.00   18.60
   0  -2   6 1016.90   18.50
  -1   2  -6 1486.45   25.70
  -1   2  -6 1502.15   25.50
   1  -2   6 1469.85   26.40
  -2   2  -6   29.40    3.90
  -2   2  -6   38.90    4.10
   2  -2   6   45.10    5.40
  -3   2  -6   69.29    5.30
  -3   2  -6   69.69    6.10
   3  -2   6   61.19    6.50
   3  -2   6   59.99    4.10
  -4   2  -6 1240.38   25.90
  -4   2  -6 1218.38   24.60
   4  -2   6 1253.67   28.00
  -5   2  -6   36.40    5.90
  -5   2  -6   28.90    5.20
   5  -2   6   30.50    6.40
  -6   2  -6  136.39    9.90
   6  -2   6  136.69   11.40
  -7   2  -6    3.10    4.80
   7  -2   6   -4.10    5.20
   7   1  -6  378.76   18.10
  -7  -1   6  392.06   16.60
   6   1  -6    5.60    5.00
  -6  -1   6   -0.20    3.80
  -6  -1   6    5.10    4.00
   5   1  -6  241.68   12.20
  -5  -1   6  244.18    9.50
  -5  -1   6  247.98   11.20
   4   1  -6   32.90    4.10
   4   1  -6   31.60    5.20
  -4  -1   6   34.80    4.80
   3   1  -6 2747.63   42.50
   3   1  -6 2776.92   45.70
  -3  -1   6 2767.02   38.80
  -3  -1   6 2790.82   44.70
   2   1  -6  113.49    6.00
   2   1  -6  108.99    5.10
  -2  -1   6  118.59    6.00
  -2  -1   6  103.69    3.60
   1   1  -6 3655.03   54.99
   1   1  -6 3922.91   54.99
  -1  -1   6 3861.01   53.89
  -1  -1   6 3793.92   55.69
   0   1  -6    1.10    1.40
   0   1  -6   -0.80    2.10
   0  -1   6   -1.90    2.00
   0  -1   6   -0.60    2.00
  -1   1  -6 1889.71   29.60
  -1   1  -6 1853.21   25.90
  -1   1  -6 1825.32   29.90
   1  -1   6 1824.22   30.90
  -2   1  -6    2.20    2.60
  -2   1  -6    0.90    2.00
   2  -1   6    0.40    2.70
   2  -1   6    2.40    1.60
  -3   1  -6  580.14   13.90
  -3   1  -6  584.24   14.50
   3  -1   6  584.64   12.50
   3  -1   6  561.94   15.90
  -4   1  -6    3.40    2.90
  -4   1  -6    8.20    3.60
   4  -1   6    0.40    3.50
   4  -1   6    5.90    3.20
  -5   1  -6   18.80    4.70
  -5   1  -6   14.70    4.40
   5  -1   6   13.50    5.10
  -6   1  -6  407.26   14.80
  -6   1  -6  396.96   14.60
   6  -1   6  366.16   16.30
   7  -1   6   -3.40    5.40
   8   0  -6  358.46   18.90
  -8   0   6  334.07   16.70
   7   0  -6  106.29   11.90
  -7   0   6  131.79   10.80
   6   0  -6   21.80    6.20
  -6   0   6   25.30    5.70
   5   0  -6  702.03   20.70
  -5   0   6  735.23   19.50
  -5   0   6  714.03   16.00
   4   0  -6   15.10    4.30
   4   0  -6   23.10    3.20
   4   0  -6   27.50    3.20
  -4   0   6   19.30    4.00
   3   0  -6 1209.68   24.40
   3   0  -6 1243.98   20.90
  -3   0   6 1228.68   23.50
  -3   0   6 1238.58   20.00
   2   0  -6  129.99    4.90
   2   0  -6  132.19    6.50
  -2   0   6  125.19    6.00
  -2   0   6  119.09    4.50
   1   0  -6 1223.78   20.90
   1   0  -6 1223.98   20.30
  -1   0   6 1201.78   20.70
  -1   0   6 1205.18   20.10
   0   0  -6  341.77    8.70
   0   0  -6  348.67    7.90
   0   0   6  356.46    8.20
   0   0   6  358.96    9.10
  -1   0  -6 2875.61   44.70
  -1   0  -6 2997.00   43.00
   1   0   6 2948.91   45.70
   1   0   6 2993.50   42.40
  -2   0  -6   20.80    2.80
  -2   0  -6   22.50    3.50
   2   0   6   22.70    2.70
   2   0   6   16.80    3.60
  -3   0  -6  930.71   18.00
  -3   0  -6  928.11   19.70
   3   0   6  887.21   18.00
   3   0   6  915.11   20.80
  -4   0  -6  149.19    8.30
  -4   0  -6  137.59    7.00
   4   0   6  142.99    9.00
   4   0   6  152.98    7.80
  -5   0  -6 1181.78   24.70
  -5   0  -6 1168.88   26.00
   5   0   6 1176.78   27.80
   5   0   6 1180.08   25.80
  -6   0  -6   -1.40    4.20
   6   0   6    7.20    5.40
   7   0   6   41.40    7.90
   7  -1  -6    0.60    5.20
  -7   1   6    5.00    5.00
   6  -1  -6  675.63   22.00
  -6   1   6  675.73   20.30
   5  -1  -6  711.43   16.10
   5  -1  -6  661.03   19.80
  -5   1   6  703.83   19.10
   4  -1  -6   34.20    5.40
   4  -1  -6   47.00    3.60
  -4   1   6   44.40    4.20
  -4   1   6   39.90    5.30
   3  -1  -6  363.96   11.80
   3  -1  -6  373.46    8.20
  -3   1   6  375.46   11.00
  -3   1   6  368.16    9.30
   2  -1  -6   40.50    3.10
   2  -1  -6   28.90    4.10
  -2   1   6   38.50    3.50
  -2   1   6   41.40    4.10
   1  -1  -6  177.58    5.50
   1  -1  -6  184.78    7.00
  -1   1   6  176.68    5.90
  -1   1   6  171.68    6.20
   0  -1  -6    2.80    2.30
   0  -1  -6    1.80    2.10
   0   1   6    3.90    1.80
   0   1   6    2.20    2.60
  -1  -1  -6 4297.77   63.79
  -1  -1  -6 4348.06   60.49
   1   1   6 4331.77   64.79
   1   1   6 4524.95   62.99
  -2  -1  -6   70.99    3.60
  -2  -1  -6   63.69    5.10
   2   1   6   62.09    4.40
   2   1   6   55.09    5.20
  -3  -1  -6 1403.56   27.00
  -3  -1  -6 1361.06   23.40
   3   1   6 1375.16   25.70
   3   1   6 1436.36   27.90
  -4  -1  -6   19.40    3.50
  -4  -1  -6   19.50    4.80
   4   1   6   22.70    4.80
   4   1   6   19.90    4.50
  -5  -1  -6   75.49    7.90
   5   1   6   89.59    7.90
   5   1   6   69.79    7.80
  -6  -1  -6    4.50    4.80
   6   1   6    5.90    5.20
   6   1   6    7.70    5.10
  -7  -1  -6  647.14   21.20
   7  -2  -6    1.00    5.40
  -7   2   6    5.90    5.50
   6  -2  -6  118.89   11.30
  -6   2   6  101.19    9.60
   5  -2  -6    5.40    4.40
   5  -2  -6   11.70    4.00
  -5   2   6   13.20    4.20
   4  -2  -6 2361.06   42.90
  -4   2   6 2319.97   41.20
  -4   2   6 2405.46   39.00
   3  -2  -6   84.29    3.20
   3  -2  -6   96.79    6.80
  -3   2   6   92.99    5.40
  -3   2   6   91.09    6.00
   2  -2  -6  294.57   10.00
   2  -2  -6  280.67    6.40
  -2   2   6  289.77    8.80
  -2   2   6  301.07    8.90
   1  -2  -6 1091.89   18.10
   1  -2  -6 1124.99   21.10
  -1   2   6 1105.19   20.50
  -1   2   6 1096.19   18.60
   0  -2  -6 2222.88   34.70
   0  -2  -6 2265.47   36.30
   0   2   6 2250.37   32.30
   0   2   6 2291.87   36.40
  -1  -2  -6 1704.73   29.20
   1   2   6 1723.03   29.90
   1   2   6 1739.53   24.30
   1   2   6 1766.12   29.30
  -2  -2  -6  150.98    7.30
  -2  -2  -6  142.69    4.00
   2   2   6  142.89    7.20
   2   2   6  139.39    6.70
  -3  -2  -6  221.78    6.30
  -3  -2  -6  215.28    9.50
   3   2   6  223.88    9.60
   3   2   6  220.68    9.10
  -4  -2  -6  496.75   15.40
   4   2   6  467.05   15.00
   4   2   6  489.45   15.20
  -5  -2  -6 1257.97   28.60
   5   2   6 1246.58   28.50
   5   2   6 1248.38   28.80
  -6  -2  -6   38.60    7.20
   6   2   6   55.69    8.10
   6   2   6   56.69    8.10
  -7  -2  -6    3.00    5.50
   7  -3  -6   -2.00    4.70
  -7   3   6    1.40    5.20
   6  -3  -6  929.71   26.50
   6  -3  -6  911.31   22.90
  -6   3   6  922.61   25.00
   5  -3  -6   36.40    6.70
  -5   3   6   51.19    6.80
  -5   3   6   47.20    5.70
   4  -3  -6  225.88   10.80
  -4   3   6  206.38    9.60
  -4   3   6  197.98    8.80
   3  -3  -6  235.78   10.20
  -3   3   6  229.18    8.80
  -3   3   6  237.38    9.10
   2  -3  -6 3498.05   48.90
   2  -3  -6 3496.15   55.89
  -2   3   6 3489.55   54.19
  -2   3   6 3567.24   53.19
   1  -3  -6  262.57    6.90
   1  -3  -6  280.07    9.60
  -1   3   6  260.47    7.30
  -1   3   6  258.47    8.90
   0  -3  -6    0.90    2.30
   0  -3  -6    2.20    2.90
   0   3   6    0.40    1.30
   0   3   6    5.70    2.80
  -1  -3  -6  435.76   11.70
   1   3   6  451.75   12.50
   1   3   6  438.86   12.20
  -2  -3  -6  995.40   20.90
   2   3   6  956.70   20.90
   2   3   6  965.10   20.80
  -3  -3  -6  489.95   14.80
   3   3   6  495.85   14.90
   3   3   6  526.65   14.90
  -4  -3  -6    3.20    3.90
   4   3   6    4.60    3.90
   4   3   6    3.60    3.80
  -5  -3  -6   31.90    6.40
   5   3   6   50.79    7.10
   5   3   6   36.20    6.70
  -6  -3  -6   54.99    8.10
   6   3   6   40.10    8.00
   7  -4  -6    3.80    5.70
  -7   4   6    7.00    5.50
   6  -4  -6  123.49   11.50
   6  -4  -6  122.19    9.60
  -6   4   6  128.99   10.20
   5  -4  -6   22.10    6.00
  -5   4   6   19.70    5.20
  -5   4   6   20.60    5.00
   4  -4  -6 1067.09   25.50
  -4   4   6 1034.00   23.80
  -4   4   6 1071.19   23.60
   3  -4  -6  169.28    9.20
  -3   4   6  159.88    8.10
  -3   4   6  164.98    8.00
   2  -4  -6   24.80    2.20
   2  -4  -6   14.60    3.90
  -2   4   6   18.20    3.40
  -2   4   6   13.30    3.40
   1  -4  -6  249.88    6.90
   1  -4  -6  244.18    9.90
  -1   4   6  258.97    9.50
  -1   4   6  249.48    7.20
   0  -4  -6 2026.00   33.20
   0  -4  -6 2070.29   36.50
   0   4   6 2035.10   29.50
   0   4   6 2030.80   35.70
  -1  -4  -6  283.77    9.80
   1   4   6  276.07   10.00
   1   4   6  271.47   10.30
  -2  -4  -6  186.38    9.20
   2   4   6  203.78    9.60
   2   4   6  195.88    8.80
  -3  -4  -6  180.18    9.70
   3   4   6  175.48    9.10
   3   4   6  173.38    9.80
  -4  -4  -6  857.51   22.60
   4   4   6  851.31   21.30
   4   4   6  824.12   22.80
  -5  -4  -6  302.87   14.00
   5   4   6  283.07   14.20
   5   4   6  297.87   13.10
  -6  -4  -6   33.30    7.40
   6   4   6   23.90    7.10
   7  -5  -6  378.86   18.70
  -7   5   6  375.96   17.60
   6  -5  -6  415.36   16.50
   6  -5  -6  408.06   17.90
  -6   5   6  424.96   17.10
   5  -5  -6   92.79    9.50
  -5   5   6  102.39    9.20
  -5   5   6   92.29    9.10
   4  -5  -6   22.40    5.60
  -4   5   6   25.30    5.10
  -4   5   6   30.50    5.40
   3  -5  -6  151.88    9.40
  -3   5   6  168.58    8.40
  -3   5   6  168.88    9.10
   2  -5  -6 1200.78   26.40
  -2   5   6 1220.18   23.20
  -2   5   6 1202.98   25.40
   1  -5  -6   22.90    3.20
   1  -5  -6   26.70    4.80
  -1   5   6   20.50    3.00
  -1   5   6   14.40    3.70
   0  -5  -6    5.10    2.90
   0  -5  -6    8.00    3.90
   0   5   6    7.20    3.50
   0   5   6    6.60    2.10
  -1  -5  -6   11.30    3.60
   1   5   6    7.70    3.30
   1   5   6   11.20    3.60
  -2  -5  -6 1982.40   36.80
   2   5   6 2010.90   38.40
   2   5   6 2014.60   36.80
  -3  -5  -6  603.04   18.00
   3   5   6  625.14   17.60
   3   5   6  579.24   18.40
  -4  -5  -6   82.59    8.80
   4   5   6   76.39    7.60
   4   5   6   78.89    9.00
  -5  -5  -6   25.60    6.50
   5   5   6   21.80    6.50
  -6  -5  -6  454.45   19.10
   6   5   6  447.26   19.80
   6  -6  -6   73.89    9.90
   6  -6  -6   47.20    7.90
  -6   6   6   66.89    8.80
   5  -6  -6 1138.59   29.60
  -5   6   6 1116.89   27.90
  -5   6   6 1121.99   28.00
   4  -6  -6  276.07   13.50
  -4   6   6  257.57   12.20
  -4   6   6  268.07   11.80
   3  -6  -6  202.98   11.20
  -3   6   6  207.88   10.70
  -3   6   6  210.68    9.70
   2  -6  -6  151.48   10.00
  -2   6   6  135.99    8.70
  -2   6   6  151.48    7.30
   1  -6  -6  153.38    6.50
   1  -6  -6  153.08    9.70
  -1   6   6  158.18    8.80
  -1   6   6  146.29    6.30
   0  -6  -6  998.60   24.50
   0  -6  -6  988.50   20.30
   0   6   6  963.90   22.80
  -1  -6  -6   38.40    5.30
   1   6   6   26.00    4.80
   1   6   6   34.00    5.40
  -2  -6  -6   -0.90    3.80
   2   6   6    0.90    4.10
   2   6   6    4.00    3.50
  -3  -6  -6   66.49    7.80
   3   6   6   52.29    6.80
   3   6   6   52.09    7.80
  -4  -6  -6  806.82   23.60
   4   6   6  790.72   21.40
   4   6   6  815.72   24.60
  -5  -6  -6  261.37   14.80
   5   6   6  295.87   15.80
   6  -7  -6   56.89    8.90
   6  -7  -6   82.19   10.50
  -6   7   6   72.09    9.20
   5  -7  -6   46.40    8.20
  -5   7   6   49.60    7.70
  -5   7   6   42.90    7.40
   4  -7  -6   86.99    9.60
  -4   7   6  102.99    9.20
  -4   7   6   84.59    9.10
   3  -7  -6  901.81   25.30
  -3   7   6  905.61   24.30
  -3   7   6  969.00   22.40
   2  -7  -6  993.50   26.00
  -2   7   6  942.21   24.50
  -2   7   6 1036.80   21.50
   1  -7  -6 1371.26   31.40
  -1   7   6 1317.67   29.50
   0  -7  -6    5.20    4.60
   0  -7  -6    3.00    3.40
   0   7   6    5.90    4.10
  -1  -7  -6  299.07   11.60
   1   7   6  264.87   12.90
   1   7   6  273.67   12.20
  -2  -7  -6  654.43   19.00
   2   7   6  620.54   20.60
   2   7   6  629.94   18.80
  -3  -7  -6   31.00    6.50
   3   7   6   27.40    5.90
   3   7   6   27.60    6.90
  -4  -7  -6   11.40    5.80
   4   7   6   14.00    6.40
  -5  -7  -6    3.60    5.90
   5   7   6   -3.90    5.30
   5  -8  -6  350.36   17.40
  -5   8   6  369.46   17.00
  -5   8   6  382.26   16.40
   4  -8  -6  168.58   12.50
  -4   8   6  160.58   11.80
  -4   8   6  161.48   10.30
   3  -8  -6  219.18   13.30
  -3   8   6  193.78   11.90
  -3   8   6  219.88   10.80
   2  -8  -6    1.30    5.00
  -2   8   6   12.80    5.00
   1  -8  -6  427.96   17.20
  -1   8   6  414.16   15.80
   0  -8  -6 1318.77   32.10
   0  -8  -6 1272.27   26.20
   0   8   6 1274.47   29.60
  -1  -8  -6  551.34   16.80
   1   8   6  554.54   18.30
   1   8   6  573.24   20.10
  -2  -8  -6   10.20    4.90
   2   8   6    7.90    4.90
   2   8   6    9.00    5.10
  -3  -8  -6  209.38   12.80
   3   8   6  227.38   14.70
   3   8   6  233.28   12.20
  -4  -8  -6  392.16   17.50
   4   8   6  380.56   18.70
   4  -9  -6    0.20    5.20
  -4   9   6    2.90    4.90
  -4   9   6    6.80    5.00
   3  -9  -6  275.97   15.40
  -3   9   6  259.07   14.20
   2  -9  -6  251.57   14.80
  -2   9   6  227.88   13.50
   1  -9  -6  172.98   12.80
  -1   9   6  172.38   11.40
   0  -9  -6    1.20    4.80
   0   9   6    3.00    4.70
  -1  -9  -6   66.49    7.90
   1   9   6   56.09    8.80
   1   9   6   52.59    7.60
  -2  -9  -6  837.82   23.90
   2   9   6  886.21   24.70
  -3  -9  -6  170.58   12.10
   3   9   6  169.48   13.60
   3 -10  -6  423.16   19.50
  -3  10   6  393.76   18.00
   2 -10  -6   18.40    7.00
  -2  10   6   21.20    6.80
   1 -10  -6  179.28   13.50
  -1  10   6  175.28   12.10
   0 -10  -6   81.69   10.50
   0  10   6   92.99   10.10
  -1 -10  -6  183.48   14.00
   1  10   6  160.08   12.00
  -2 -10  -6   25.00    6.70
   2  10   6   21.30    6.50
   2  10   6   31.70    7.70
   3  10  -7   44.10    8.90
   3  10  -7   47.00    8.00
   2  10  -7   17.50    5.60
  -2 -10   7   14.30    5.60
   1  10  -7  346.27   14.90
  -1 -10   7  306.97   14.50
   0  10  -7   41.50    7.00
   0 -10   7   46.30    7.60
  -1  10  -7  206.08   13.20
   1 -10   7  206.78   13.00
  -2  10  -7    0.00    4.80
   2 -10   7    7.90    6.10
   4   9  -7   33.30    7.70
  -4  -9   7   37.30    7.50
   3   9  -7  383.66   16.10
   3   9  -7  393.16   16.70
  -3  -9   7  392.16   15.20
   2   9  -7  692.03   26.10
   2   9  -7  635.74   20.20
  -2  -9   7  679.53   20.20
   1   9  -7  187.38   10.90
  -1  -9   7  194.08   11.00
   0   9  -7   -1.40    3.50
   0   9  -7    1.30    4.50
   0  -9   7    3.30    4.10
  -1   9  -7  375.86   16.00
  -1   9  -7  403.66   14.30
   1  -9   7  397.46   16.20
  -2   9  -7   49.90    7.90
   2  -9   7   43.80    8.00
  -3   9  -7   86.99   10.00
   3  -9   7   78.99   10.40
   5   8  -7  255.87   15.50
  -5  -8   7  252.97   14.70
   4   8  -7  481.05   19.00
   4   8  -7  461.65   17.80
  -4  -8   7  508.95   16.90
   3   8  -7  244.08   12.40
   3   8  -7  202.88   12.10
  -3  -8   7  249.08   11.80
   2   8  -7    6.40    4.50
   2   8  -7   14.10    4.70
  -2  -8   7    9.70    4.50
   1   8  -7  381.96   14.20
  -1  -8   7  410.56   14.90
   0   8  -7  676.23   19.80
   0   8  -7  673.43   18.50
   0  -8   7  677.33   18.90
  -1   8  -7  418.16   13.80
  -1   8  -7  395.16   15.10
   1  -8   7  393.36   15.20
  -2   8  -7   -3.50    4.10
   2  -8   7    6.70    5.00
  -3   8  -7  177.18   12.10
   3  -8   7  179.88   12.90
  -4   8  -7   68.69    9.50
   4  -8   7   73.99   10.50
   6   7  -7  126.39   13.40
  -6  -7   7  138.79   12.80
   5   7  -7   -0.60    5.00
  -5  -7   7   -2.70    4.40
  -5  -7   7   -6.00    4.00
   4   7  -7   -2.90    4.00
   4   7  -7    3.60    4.80
  -4  -7   7   -1.70    3.80
   3   7  -7   53.99    7.30
   3   7  -7   47.80    7.10
  -3  -7   7   56.39    6.70
   2   7  -7  365.36   13.20
   2   7  -7  359.06   13.60
  -2  -7   7  370.16   13.30
   1   7  -7  678.63   17.00
   1   7  -7  671.43   18.10
  -1  -7   7  683.73   16.50
  -1  -7   7  686.23   18.70
   0   7  -7   12.00    4.50
   0   7  -7    5.20    3.70
   0  -7   7    6.70    3.70
  -1   7  -7  805.32   21.50
  -1   7  -7  824.22   19.50
   1  -7   7  861.71   22.00
  -2   7  -7  677.63   17.30
  -2   7  -7  703.63   20.20
   2  -7   7  649.74   20.50
  -3   7  -7  907.11   24.80
   3  -7   7  937.81   26.20
  -4   7  -7   45.10    7.50
   4  -7   7   47.60    8.90
  -5   7  -7   94.99   10.60
   5  -7   7   91.09   11.80
   6   6  -7   36.20    8.40
  -6  -6   7   49.50    7.90
  -6  -6   7   35.90    7.40
   5   6  -7  144.99   11.50
  -5  -6   7  104.19    9.80
  -5  -6   7  138.29    9.70
   4   6  -7  831.32   23.50
   4   6  -7  831.82   22.20
  -4  -6   7  815.72   21.20
   3   6  -7   63.59    7.40
   3   6  -7   52.09    6.50
  -3  -6   7   56.59    6.50
   2   6  -7   28.20    5.00
   2   6  -7   24.20    4.50
  -2  -6   7   28.80    5.00
   1   6  -7  171.88    7.80
   1   6  -7  174.18    8.80
  -1  -6   7  162.08    7.30
  -1  -6   7  164.28    8.90
   0   6  -7  329.97   11.20
   0   6  -7  357.16   12.90
   0  -6   7  342.77   11.50
  -1   6  -7  216.78    9.00
  -1   6  -7  218.78   10.40
   1  -6   7  218.48   10.40
  -2   6  -7  126.99    8.70
  -2   6  -7  136.99    7.60
   2  -6   7  132.39    9.50
  -3   6  -7  263.67   10.30
  -3   6  -7  249.97   12.20
   3  -6   7  262.17   13.60
  -4   6  -7  191.18   11.90
   4  -6   7  151.98   12.00
  -5   6  -7  989.10   27.60
   5  -6   7  960.00   28.90
   7   5  -7  139.99   14.30
  -7  -5   7  125.39   12.00
  -7  -5   7  110.29   11.00
   6   5  -7  513.45   21.20
  -6  -5   7  513.05   17.80
  -6  -5   7  514.95   18.70
   5   5  -7    2.20    5.20
   5   5  -7    4.40    4.30
  -5  -5   7   -4.10    3.90
   4   5  -7  207.68   11.80
   4   5  -7  191.08   10.00
  -4  -5   7  210.08   10.40
   3   5  -7  432.36   13.80
   3   5  -7  407.76   14.10
  -3  -5   7  405.76   13.50
   2   5  -7 3301.17   52.79
   2   5  -7 3235.38   52.99
  -2  -5   7 3257.57   53.09
   1   5  -7  209.18    7.70
   1   5  -7  217.48    8.80
  -1  -5   7  206.88    9.30
  -1  -5   7  195.88    7.30
   0   5  -7    1.50    2.70
   0   5  -7    1.30    2.00
   0   5  -7    1.50    3.20
   0  -5   7   -3.70    2.30
  -1   5  -7    3.90    3.00
  -1   5  -7    9.00    3.50
   1  -5   7    2.90    3.30
  -2   5  -7  390.66   11.70
  -2   5  -7  386.76   13.30
   2  -5   7  385.46   14.00
  -3   5  -7   -0.80    2.90
  -3   5  -7    3.60    3.70
   3  -5   7   -7.80    3.60
  -4   5  -7   12.40    4.90
   4  -5   7   12.60    5.40
  -5   5  -7  103.29   10.40
   5  -5   7  114.19   11.80
  -6   5  -7  262.77   14.90
   6  -5   7  267.67   16.20
   7   4  -7   23.30    7.60
  -7  -4   7   29.30    7.10
  -7  -4   7   32.60    7.20
   6   4  -7   24.60    7.20
  -6  -4   7   19.70    5.70
  -6  -4   7   15.20    5.50
   5   4  -7  273.67   12.00
   5   4  -7  307.87   15.00
  -5  -4   7  308.17   12.90
   4   4  -7 1499.15   32.50
   4   4  -7 1485.45   29.80
  -4  -4   7 1479.75   30.20
   3   4  -7  145.29    8.60
   3   4  -7  155.78    8.00
  -3  -4   7  138.19    7.90
   2   4  -7  158.58    7.70
   2   4  -7  148.79    7.60
  -2  -4   7  154.88    7.80
  -2  -4   7  149.59    4.60
   1   4  -7   11.40    2.70
   1   4  -7   19.30    3.80
  -1  -4   7   16.20    3.70
  -1  -4   7   15.40    2.80
   0   4  -7 4411.56   61.79
   0   4  -7 4351.16   65.99
   0   4  -7 4421.66   67.29
   0  -4   7 4447.25   65.89
  -1   4  -7    1.10    3.00
  -1   4  -7    1.10    2.50
   1  -4   7    0.30    3.00
  -2   4  -7   15.10    3.60
  -2   4  -7   11.60    3.70
   2  -4   7   11.30    4.30
  -3   4  -7   62.79    6.90
  -3   4  -7   59.19    5.70
   3  -4   7   57.19    7.60
  -4   4  -7  411.96   12.90
  -4   4  -7  412.76   14.70
   4  -4   7  412.26   16.10
  -5   4  -7   13.30    5.30
   5  -4   7   16.70    6.10
  -6   4  -7   80.39    9.70
   6  -4   7   71.39    9.80
   7   3  -7  541.35   22.40
  -7  -3   7  565.44   18.70
  -7  -3   7  534.65   19.30
   6   3  -7    0.40    5.00
  -6  -3   7    1.60    4.30
  -6  -3   7    2.10    4.20
   5   3  -7   74.69    7.20
   5   3  -7   72.99    8.50
  -5  -3   7   81.69    7.90
   4   3  -7    6.30    4.10
   4   3  -7    7.00    3.30
  -4  -3   7    4.30    3.60
   3   3  -7   31.70    4.60
   3   3  -7   36.80    5.30
  -3  -3   7   38.90    5.30
   2   3  -7 1841.82   31.80
   2   3  -7 1814.52   31.90
  -2  -3   7 1900.41   26.80
  -2  -3   7 1837.92   32.40
   1   3  -7  622.44   13.00
   1   3  -7  606.04   14.30
  -1  -3   7  627.54   14.80
  -1  -3   7  635.24   12.70
   0   3  -7    2.00    1.40
   0   3  -7    1.30    2.50
   0   3  -7   -1.30    2.20
   0  -3   7   -1.20    2.30
  -1   3  -7   30.90    4.10
  -1   3  -7   38.20    4.60
   1  -3   7   28.30    4.20
  -2   3  -7 2815.42   44.50
  -2   3  -7 2745.43   45.40
   2  -3   7 2749.62   46.80
  -3   3  -7   59.59    5.70
  -3   3  -7   57.99    5.90
   3  -3   7   66.69    7.20
  -4   3  -7   61.29    6.10
  -4   3  -7   65.29    6.90
   4  -3   7   55.29    7.30
  -5   3  -7  119.89    9.40
  -5   3  -7  130.19    8.20
   5  -3   7  114.99   11.00
  -6   3  -7  572.84   19.60
   6  -3   7  541.85   20.90
   7   2  -7   51.09    9.00
  -7  -2   7   48.00    7.70
   6   2  -7    4.90    5.20
  -6  -2   7   -2.20    3.30
  -6  -2   7   -0.30    4.20
   5   2  -7 1333.07   26.00
   5   2  -7 1298.67   30.50
  -5  -2   7 1257.37   27.90
   4   2  -7  234.38    9.10
   4   2  -7  260.47   11.30
  -4  -2   7  239.18   10.30
   3   2  -7   63.49    6.10
   3   2  -7   76.99    5.40
  -3  -2   7   62.99    5.90
   2   2  -7   22.30    3.60
   2   2  -7   16.40    3.40
  -2  -2   7   18.30    3.60
  -2  -2   7   19.60    2.00
   1   2  -7 1708.93   28.30
   1   2  -7 1662.53   26.90
  -1  -2   7 1654.83   28.50
  -1  -2   7 1676.33   26.40
   0   2  -7 1574.64   23.00
   0   2  -7 1524.15   26.70
   0   2  -7 1597.84   26.90
   0  -2   7 1569.64   26.70
  -1   2  -7  656.33   14.50
  -1   2  -7  625.94   14.30
   1  -2   7  627.64   15.10
  -2   2  -7  200.38    7.80
  -2   2  -7  205.88    8.00
   2  -2   7  206.68    9.20
  -3   2  -7   23.90    4.20
  -3   2  -7   17.50    3.70
   3  -2   7   17.10    4.60
  -4   2  -7 1751.52   33.50
  -4   2  -7 1756.42   32.40
   4  -2   7 1757.92   36.20
  -5   2  -7   14.30    4.60
  -5   2  -7   17.90    4.50
   5  -2   7   11.00    5.00
  -6   2  -7   79.79    8.60
   6  -2   7   47.90    8.30
   7   1  -7  821.02   26.90
  -7  -1   7  873.21   25.00
   6   1  -7    9.80    5.50
  -6  -1   7    3.70    4.50
   5   1  -7  110.69   10.10
   5   1  -7  113.29    6.60
  -5  -1   7  105.19    8.10
  -5  -1   7  104.19    6.90
   4   1  -7    8.60    3.80
   4   1  -7   -5.80    2.00
  -4  -1   7    1.90    3.30
   3   1  -7 1659.93   28.10
   3   1  -7 1651.23   31.00
  -3  -1   7 1695.93   30.40
  -3  -1   7 1655.83   24.60
   2   1  -7   25.40    3.80
   2   1  -7   28.00    3.40
  -2  -1   7   25.90    4.00
  -2  -1   7   25.90    2.40
   1   1  -7 1625.44   27.20
   1   1  -7 1678.73   26.70
  -1  -1   7 1647.24   26.10
  -1  -1   7 1659.13   27.60
   0   1  -7    2.50    1.60
   0   1  -7    0.20    2.30
   0  -1   7    2.60    2.50
   0  -1   7    0.60    2.20
  -1   1  -7  376.66    6.80
  -1   1  -7  365.26    9.60
  -1   1  -7  359.16   10.10
   1  -1   7  397.96   11.20
  -2   1  -7  500.75   11.90
  -2   1  -7  503.15   12.80
   2  -1   7  492.15   13.90
   2  -1   7  465.65    9.10
  -3   1  -7  264.87    9.10
  -3   1  -7  246.38    9.40
   3  -1   7  253.27    7.40
   3  -1   7  245.98   10.70
  -4   1  -7   15.00    4.20
  -4   1  -7   10.30    3.70
   4  -1   7   14.30    4.80
  -5   1  -7  104.89    7.90
  -5   1  -7  110.49    8.50
   5  -1   7  116.69   10.60
  -6   1  -7  584.94   18.30
  -6   1  -7  635.64   18.90
   6  -1   7  575.64   20.60
   7  -1   7    6.90    6.30
   7   0  -7   21.20    7.10
  -7   0   7   12.40    5.60
   6   0  -7    8.90    5.40
  -6   0   7    7.30    4.60
   5   0  -7 1538.15   33.60
  -5   0   7 1614.04   28.10
  -5   0   7 1546.15   32.10
   4   0  -7  132.99    8.40
   4   0  -7  150.58    6.20
  -4   0   7  141.59    8.20
  -4   0   7  142.59    5.40
   3   0  -7 1563.04   26.30
   3   0  -7 1636.64   30.40
  -3   0   7 1645.54   29.40
  -3   0   7 1628.24   25.60
   2   0  -7  105.29    4.90
   2   0  -7   98.89    6.00
  -2   0   7   98.99    5.70
  -2   0   7  101.29    4.60
   1   0  -7 3594.24   52.49
   1   0  -7 3498.05   51.99
  -1   0   7 3538.65   51.89
  -1   0   7 3564.74   52.39
   0   0  -7  105.09    5.40
   0   0  -7   97.89    4.50
   0   0   7  107.09    5.50
   0   0   7   98.79    4.60
  -1   0  -7 1346.57   22.20
  -1   0  -7 1354.66   24.20
   1   0   7 1370.26   25.10
  -2   0  -7    9.40    2.50
  -2   0  -7    7.70    3.00
   2   0   7    8.10    2.20
   2   0   7    8.90    3.30
  -3   0  -7  603.44   13.60
  -3   0  -7  595.24   15.50
   3   0   7  602.94   16.80
   3   0   7  600.74   13.50
  -4   0  -7  247.08   10.50
  -4   0  -7  246.78    9.30
   4   0   7  257.67    9.60
   4   0   7  243.88   11.70
  -5   0  -7  477.05   15.90
  -5   0  -7  459.75   14.10
   5   0   7  504.95   17.50
  -6   0  -7   -4.60    3.90
   6   0   7   -1.00    4.80
  -7   0  -7   40.90    9.20
   7   0   7   26.80    7.20
   7  -1  -7   19.50    6.90
  -7   1   7   16.80    6.40
   6  -1  -7  542.45   19.70
  -6   1   7  512.55   17.90
   5  -1  -7   76.29    8.10
  -5   1   7   99.69    7.90
   4  -1  -7   85.19    4.40
   4  -1  -7   75.49    7.40
  -4   1   7   83.69    6.90
  -4   1   7   75.49    4.90
   3  -1  -7 1908.01   34.40
   3  -1  -7 1847.52   28.80
  -3   1   7 1886.81   32.80
  -3   1   7 1881.31   30.50
   2  -1  -7  118.19    6.70
   2  -1  -7  116.09    4.70
  -2   1   7  120.69    5.40
  -2   1   7  113.39    5.90
   1  -1  -7 5056.69   71.99
   1  -1  -7 5199.38   73.99
  -1   1   7 5039.00   72.29
  -1   1   7 5058.09   73.39
   0  -1  -7    2.30    2.30
   0  -1  -7    4.70    2.50
   0   1   7    5.60    2.90
   0   1   7    1.60    1.80
  -1  -1  -7 2997.50   47.00
   1   1   7 3059.59   48.20
   1   1   7 3091.79   44.00
   1   1   7 3106.29   45.90
  -2  -1  -7  203.08    8.30
  -2  -1  -7  194.08    5.90
   2   1   7  202.18    8.70
   2   1   7  202.08    7.10
  -3  -1  -7 1591.14   29.80
  -3  -1  -7 1554.34   25.60
   3   1   7 1523.35   30.30
   3   1   7 1485.25   27.50
  -4  -1  -7    1.10    3.70
  -4  -1  -7    1.30    2.50
   4   1   7    4.10    3.90
   4   1   7    3.10    3.40
  -5  -1  -7  158.98    9.90
   5   1   7  171.08    9.90
   5   1   7  156.88   10.40
  -6  -1  -7   52.39    8.00
   6   1   7   49.50    8.00
   7  -2  -7   -0.20    5.10
  -7   2   7    0.20    5.00
   6  -2  -7  178.58   12.20
  -6   2   7  170.98   10.90
   5  -2  -7   35.90    6.60
  -5   2   7   42.50    5.10
  -5   2   7   34.70    5.70
   4  -2  -7  906.31   22.50
  -4   2   7  901.11   21.00
  -4   2   7  910.31   19.10
   3  -2  -7   97.29    7.10
   3  -2  -7   85.09    3.50
  -3   2   7   77.49    5.30
  -3   2   7   72.89    5.80
   2  -2  -7   22.60    4.10
   2  -2  -7   28.30    2.80
  -2   2   7   24.60    3.60
  -2   2   7   25.00    3.60
   1  -2  -7 1425.06   26.00
   1  -2  -7 1444.66   23.30
  -1   2   7 1422.16   23.40
  -1   2   7 1444.26   25.60
   0  -2  -7   35.90    3.70
   0  -2  -7   32.80    4.20
   0   2   7   37.30    2.80
   0   2   7   46.10    4.80
  -1  -2  -7  873.81   18.30
   1   2   7  899.61   14.00
   1   2   7  936.31   18.40
   1   2   7  925.01   19.40
  -2  -2  -7   16.30    1.90
  -2  -2  -7   14.50    3.80
   2   2   7   13.90    3.30
   2   2   7    7.60    3.50
  -3  -2  -7  729.93   18.50
   3   2   7  713.83   18.50
   3   2   7  737.03   17.50
  -4  -2  -7    5.60    4.20
   4   2   7    9.40    4.30
   4   2   7   -1.40    3.30
  -5  -2  -7 1242.18   28.60
   5   2   7 1171.38   28.40
   5   2   7 1201.88   27.80
  -6  -2  -7   12.40    5.40
   6   2   7   30.90    6.70
   6   2   7   30.80    7.30
   7  -3  -7   57.09    9.20
  -7   3   7   50.29    8.00
   6  -3  -7 1099.49   29.80
  -6   3   7 1173.78   28.90
   5  -3  -7   92.19    9.30
  -5   3   7   79.99    6.80
  -5   3   7   84.89    8.20
   4  -3  -7  669.03   19.20
  -4   3   7  672.43   17.80
  -4   3   7  690.33   17.00
   3  -3  -7   23.90    4.70
  -3   3   7   32.10    4.40
  -3   3   7   29.00    4.50
   2  -3  -7 2932.01   42.40
   2  -3  -7 3005.90   49.10
  -2   3   7 2918.41   47.20
  -2   3   7 2961.50   45.80
   1  -3  -7  421.96   12.50
   1  -3  -7  425.26    9.70
  -1   3   7  422.66    9.70
  -1   3   7  443.36   12.20
   0  -3  -7    3.70    2.90
   0  -3  -7    3.20    2.30
   0   3   7    1.30    1.50
   0   3   7    1.70    2.80
  -1  -3  -7  524.55   13.40
   1   3   7  517.05   14.00
   1   3   7  503.85   13.50
  -2  -3  -7   99.29    6.80
   2   3   7  111.99    7.00
   2   3   7  110.79    7.20
  -3  -3  -7  135.59    8.60
   3   3   7  133.49    8.20
   3   3   7  118.79    7.90
  -4  -3  -7    8.50    4.50
   4   3   7   11.90    4.80
   4   3   7   10.10    4.40
  -5  -3  -7   97.69    9.50
   5   3   7  117.59    9.90
   5   3   7  143.79   10.30
  -6  -3  -7   82.59    9.80
   6   3   7   93.39   11.80
   6   3   7  117.79   11.30
   7  -4  -7   -2.00    5.40
  -7   4   7   -3.00    5.20
   6  -4  -7   68.69    8.10
   6  -4  -7   67.59    9.50
  -6   4   7   52.49    7.90
   5  -4  -7   89.09    9.50
  -5   4   7  115.49    9.00
  -5   4   7  114.19    8.30
   4  -4  -7 1076.29   26.30
  -4   4   7 1058.79   23.80
  -4   4   7 1069.29   24.30
   3  -4  -7  336.77   13.10
  -3   4   7  343.97   11.60
  -3   4   7  351.26   12.10
   2  -4  -7  318.27    7.20
   2  -4  -7  330.87   12.10
  -2   4   7  314.97   11.00
  -2   4   7  308.87    9.60
   1  -4  -7  222.98    6.90
   1  -4  -7  201.18    9.30
  -1   4   7  209.28    9.10
  -1   4   7  213.78    6.80
   0  -4  -7 1157.38   24.80
   0  -4  -7 1149.89   21.70
   0   4   7 1153.38   17.80
   0   4   7 1172.08   24.10
  -1  -4  -7  839.02   18.80
   1   4   7  873.61   20.10
   1   4   7  867.11   20.10
  -2  -4  -7  136.49    8.10
   2   4   7  136.79    8.10
   2   4   7  134.39    8.30
  -3  -4  -7  197.88   10.20
   3   4   7  211.08   10.60
   3   4   7  192.08   10.00
  -4  -4  -7  264.77   12.70
   4   4   7  277.37   13.10
   4   4   7  286.97   12.50
  -5  -4  -7  102.69   10.20
   5   4   7  100.49    9.60
   5   4   7  116.89   10.30
  -6  -4  -7   18.50    6.60
   6   4   7   21.60    6.80
   7  -5  -7  304.17   17.20
  -7   5   7  301.17   16.30
   6  -5  -7  349.37   17.10
   6  -5  -7  369.96   15.80
  -6   5   7  365.66   16.20
   5  -5  -7   13.60    5.60
  -5   5   7   11.30    4.60
  -5   5   7    5.10    4.20
   4  -5  -7    4.90    4.60
  -4   5   7    0.30    3.50
  -4   5   7    0.90    3.60
   3  -5  -7  107.19    8.50
  -3   5   7  121.59    7.20
  -3   5   7  104.29    7.70
   2  -5  -7 1485.25   31.00
  -2   5   7 1461.65   29.60
  -2   5   7 1488.15   26.80
   1  -5  -7   63.39    4.60
   1  -5  -7   59.29    6.70
  -1   5   7   72.89    4.50
  -1   5   7   75.69    7.40
   0  -5  -7   -0.10    2.80
   0  -5  -7    5.10    3.70
   0   5   7   -3.40    2.90
  -1  -5  -7  734.63   17.70
   1   5   7  710.93   19.00
   1   5   7  737.13   18.80
  -2  -5  -7 2196.18   39.80
   2   5   7 2151.18   41.00
   2   5   7 2135.19   39.70
  -3  -5  -7  609.14   18.40
   3   5   7  604.24   18.00
   3   5   7  610.04   18.90
  -4  -5  -7   83.89    8.90
   4   5   7   83.79    9.10
   4   5   7   94.49    8.70
  -5  -5  -7    4.20    5.30
   5   5   7    2.00    5.10
   5   5   7   -3.30    4.20
  -6  -5  -7  185.38   13.70
   6   5   7  202.38   14.20
   6  -6  -7   92.39   10.30
   6  -6  -7   88.79   10.70
  -6   6   7   81.19    9.60
   5  -6  -7  250.27   14.10
  -5   6   7  256.07   13.00
  -5   6   7  265.87   13.20
   4  -6  -7  379.46   16.20
  -4   6   7  423.96   15.00
  -4   6   7  419.26   15.50
   3  -6  -7    1.90    4.10
  -3   6   7   10.60    3.60
  -3   6   7    1.20    3.60
   2  -6  -7   10.60    5.00
  -2   6   7   14.30    4.40
  -2   6   7    3.60    2.90
   1  -6  -7   20.40    3.60
   1  -6  -7   16.30    5.00
  -1   6   7   25.50    4.90
   0  -6  -7 1001.80   25.30
   0  -6  -7 1042.60   21.20
   0   6   7  979.70   23.60
  -1  -6  -7  441.06   13.80
   1   6   7  443.36   15.70
   1   6   7  420.86   14.50
  -2  -6  -7  233.58   11.20
   2   6   7  226.28   11.20
   2   6   7  230.28   12.30
  -3  -6  -7  225.28   12.00
   3   6   7  235.58   12.80
   3   6   7  228.28   11.60
  -4  -6  -7  481.55   18.10
   4   6   7  487.45   16.80
   4   6   7  456.65   18.50
  -5  -6  -7  786.02   24.60
   5   6   7  787.52   25.90
   6  -7  -7  381.46   18.40
   6  -7  -7  372.36   17.40
  -6   7   7  362.66   16.80
  -6   7   7  375.26   17.10
   5  -7  -7   45.80    8.10
  -5   7   7   50.29    7.40
  -5   7   7   39.80    7.40
   4  -7  -7   32.90    7.00
  -4   7   7   31.20    5.90
  -4   7   7   22.70    5.70
   3  -7  -7  214.18   12.60
  -3   7   7  202.48   11.60
  -3   7   7  212.28   10.10
   2  -7  -7  199.48   12.00
  -2   7   7  191.58   10.90
   1  -7  -7  179.88   11.60
  -1   7   7  169.58   10.10
   0  -7  -7    9.00    5.00
   0  -7  -7   18.50    4.20
   0   7   7   22.80    5.40
  -1  -7  -7   53.29    6.60
   1   7   7   51.49    7.60
   1   7   7   43.10    6.70
  -2  -7  -7  638.54   19.20
   2   7   7  631.04   19.30
   2   7   7  668.63   21.50
  -3  -7  -7   10.70    5.50
   3   7   7    9.40    4.60
   3   7   7    8.10    5.50
  -4  -7  -7  108.39   11.30
   4   7   7   94.89    9.60
   4   7   7  104.89   11.60
  -5  -7  -7   34.80    8.00
   5   7   7   24.90    8.00
   5  -8  -7  409.56   19.10
  -5   8   7  430.06   18.60
  -5   8   7  441.06   17.60
   4  -8  -7  445.36   19.00
  -4   8   7  497.15   18.90
  -4   8   7  450.35   16.40
   3  -8  -7  158.78   12.10
  -3   8   7  169.98   11.70
   2  -8  -7   10.30    5.70
  -2   8   7    4.40    4.70
   1  -8  -7  414.36   17.70
  -1   8   7  429.06   16.50
   0  -8  -7  543.35   20.00
   0  -8  -7  548.25   15.90
   0   8   7  569.84   18.80
  -1  -8  -7  224.98   11.40
   1   8   7  283.17   14.40
   1   8   7  263.17   13.10
  -2  -8  -7    3.60    5.00
   2   8   7   -3.20    3.90
   2   8   7   -4.90    3.80
  -3  -8  -7   29.60    7.10
   3   8   7   30.00    7.70
   3   8   7   39.30    7.00
  -4  -8  -7  324.67   16.80
   4   8   7  341.77   18.00
   4  -9  -7    8.50    6.20
  -4   9   7    9.50    5.70
   3  -9  -7  280.77   16.00
  -3   9   7  271.17   14.90
   2  -9  -7  429.86   18.90
  -2   9   7  443.46   17.90
   1  -9  -7  140.49   12.30
  -1   9   7  137.39   11.10
   0  -9  -7    1.10    5.30
   0   9   7    5.70    5.00
  -1  -9  -7  307.87   16.60
  -1  -9  -7  296.27   13.40
   1   9   7  293.57   14.50
  -2  -9  -7  775.42   23.00
   2   9   7  751.32   25.60
   2   9   7  783.32   23.60
  -3  -9  -7  109.89   11.40
   3   9   7   94.09   10.80
   3   9   7   84.29   11.10
   3 -10  -7   70.99   10.70
  -3  10   7   59.89    9.10
   2 -10  -7   -1.40    5.90
  -2  10   7    1.50    5.00
   1 -10  -7  157.28   15.00
  -1  10   7  161.38   12.10
   0 -10  -7  522.35   21.60
   0  10   7  522.95   20.20
  -1 -10  -7  309.77   17.60
   1  10   7  318.37   15.80
  -2 -10  -7   57.09    8.90
   2  10   7   67.99    9.00
   2  10   7   51.79    9.20
   3  10  -8   82.29    9.70
  -3 -10   8   81.99    9.20
   2  10  -8    9.40    5.60
  -2 -10   8   14.60    5.70
   1  10  -8  218.68   12.60
  -1 -10   8  198.98   12.60
   0  10  -8   73.09    8.30
   0 -10   8   48.60    8.20
  -1  10  -8  260.37   14.60
   1 -10   8  240.38   14.10
  -2  10  -8   14.00    6.10
   2 -10   8   11.20    6.20
   4   9  -8   94.09   10.70
   4   9  -8   92.29   10.30
  -4  -9   8   95.29    9.90
   3   9  -8  298.57   14.60
   3   9  -8  269.97   14.00
  -3  -9   8  282.57   13.50
   2   9  -8  186.38   11.50
  -2  -9   8  231.68   12.20
   1   9  -8  277.87   12.90
  -1  -9   8  270.97   13.40
   0   9  -8    3.80    4.80
   0   9  -8   -4.60    3.80
   0  -9   8    0.40    4.10
  -1   9  -8  289.47   12.60
  -1   9  -8  295.27   14.40
   1  -9   8  287.67   14.40
  -2   9  -8   17.30    5.80
   2  -9   8   17.20    6.40
  -3   9  -8   42.60    7.80
   3  -9   8   37.40    8.10
   5   8  -8  404.06   18.70
  -5  -8   8  399.26   17.80
  -5  -8   8  368.96   15.70
   4   8  -8  590.84   20.50
   4   8  -8  602.14   21.20
  -4  -8   8  607.74   19.40
   3   8  -8  131.39   10.10
   3   8  -8  118.09    9.80
  -3  -8   8  131.99    9.50
   2   8  -8   18.90    5.30
   2   8  -8    1.60    4.00
  -2  -8   8    7.00    4.50
   1   8  -8  554.34   17.50
  -1  -8   8  530.75   17.70
   0   8  -8  821.72   21.10
   0   8  -8  806.52   22.40
   0  -8   8  801.72   21.10
  -1   8  -8  212.88   10.40
  -1   8  -8  214.88   12.00
   1  -8   8  230.38   12.10
  -2   8  -8   56.89    7.30
  -2   8  -8   48.70    7.90
   2  -8   8   49.40    7.80
  -3   8  -8  228.38   13.20
   3  -8   8  247.98   14.70
  -4   8  -8    1.90    5.50
   4  -8   8    8.80    6.80
   6   7  -8  271.87   17.00
  -6  -7   8  267.87   15.20
  -6  -7   8  271.17   14.10
   5   7  -8    0.80    5.40
   5   7  -8    1.50    4.60
  -5  -7   8    2.70    4.70
  -5  -7   8    9.20    5.40
   4   7  -8    9.00    4.90
   4   7  -8   10.60    5.50
  -4  -7   8    6.80    4.40
   3   7  -8  152.18   10.00
   3   7  -8  155.78   10.30
  -3  -7   8  135.19    9.10
   2   7  -8  272.17   11.60
   2   7  -8  277.37   12.10
  -2  -7   8  246.38   11.60
   1   7  -8  610.04   17.50
  -1  -7   8  631.24   18.40
   0   7  -8    5.20    4.20
   0   7  -8    0.00    3.00
   0  -7   8    3.70    3.70
  -1   7  -8  721.33   18.60
  -1   7  -8  718.23   20.30
   1  -7   8  727.13   20.10
  -2   7  -8  778.92   19.50
  -2   7  -8  775.32   22.20
   2  -7   8  785.72   22.80
  -3   7  -8  761.52   22.70
   3  -7   8  811.82   24.80
  -4   7  -8   13.70    5.80
   4  -7   8   15.40    6.70
  -5   7  -8  135.49   12.50
   5  -7   8  193.28   14.50
   6   6  -8  116.29   12.50
  -6  -6   8  139.19   12.50
  -6  -6   8  115.69   10.70
   5   6  -8   32.20    7.20
   5   6  -8   17.10    5.70
  -5  -6   8   24.00    5.70
   4   6  -8  576.54   18.10
   4   6  -8  567.94   19.20
  -4  -6   8  526.45   17.10
   3   6  -8   24.90    5.50
   3   6  -8   18.00    4.90
  -3  -6   8   25.60    5.20
   2   6  -8  199.58    9.40
   2   6  -8  202.88    9.90
  -2  -6   8  176.28    9.60
   1   6  -8  290.77   11.40
   1   6  -8  305.57   10.10
  -1  -6   8  301.27   10.00
  -1  -6   8  315.27   12.20
   0   6  -8  924.21   22.30
   0   6  -8  917.01   21.20
   0  -6   8  923.31   20.90
  -1   6  -8  216.48   10.50
  -1   6  -8  232.18    9.90
   1  -6   8  233.28   11.00
  -2   6  -8   74.49    7.50
  -2   6  -8   89.49    7.50
   2  -6   8   69.59    8.20
  -3   6  -8  841.42   22.90
  -3   6  -8  860.71   20.30
   3  -6   8  856.41   24.50
  -4   6  -8  183.28   12.00
   4  -6   8  201.38   13.30
  -5   6  -8  543.65   20.10
   5  -6   8  523.25   21.40
   6   5  -8  732.93   25.40
  -6  -5   8  774.62   23.00
  -6  -5   8  766.12   22.60
   5   5  -8   35.30    6.20
   5   5  -8   42.90    7.80
  -5  -5   8   47.80    7.10
   4   5  -8   42.60    6.10
   4   5  -8   43.60    6.90
  -4  -5   8   55.79    7.10
   3   5  -8  128.29    8.20
   3   5  -8  125.59    8.60
  -3  -5   8  142.79    8.90
   2   5  -8  830.32   18.90
   2   5  -8  789.02   19.40
  -2  -5   8  789.52   19.50
   1   5  -8   12.60    3.80
   1   5  -8    8.80    2.90
  -1  -5   8    7.40    2.80
  -1  -5   8   15.90    4.10
   0   5  -8    1.40    2.70
   0   5  -8    6.30    3.70
   0  -5   8    9.90    3.50
  -1   5  -8   94.39    7.20
  -1   5  -8   98.79    6.80
   1  -5   8  118.79    8.20
  -2   5  -8  362.86   11.80
  -2   5  -8  358.46   13.20
   2  -5   8  326.37   13.30
  -3   5  -8  470.05   14.00
  -3   5  -8  480.45   16.00
   3  -5   8  466.35   16.90
  -4   5  -8   26.60    5.00
  -4   5  -8   15.60    5.40
   4  -5   8   12.90    5.70
  -5   5  -8   61.89    8.20
   5  -5   8   79.79   10.40
  -6   5  -8   49.99    8.30
   6  -5   8   52.09    9.50
   7   4  -8   13.80    7.00
  -7  -4   8   24.80    6.80
  -7  -4   8   36.40    7.30
   6   4  -8  107.19   11.70
  -6  -4   8  100.59    9.50
  -6  -4   8  103.19    9.60
   5   4  -8  267.17   11.70
   5   4  -8  256.07   14.00
  -5  -4   8  265.67   12.40
   4   4  -8 2308.37   44.50
   4   4  -8 2382.56   42.10
  -4  -4   8 2317.97   42.40
   3   4  -8   10.80    4.20
   3   4  -8   13.50    4.00
  -3  -4   8    7.20    3.70
   2   4  -8   10.30    3.30
   2   4  -8    7.40    3.20
  -2  -4   8    5.60    2.00
  -2  -4   8    5.80    3.50
   1   4  -8   93.49    6.30
   1   4  -8   86.09    5.00
  -1  -4   8   78.09    6.20
  -1  -4   8   84.59    5.10
   0   4  -8 1308.47   25.80
   0   4  -8 1305.17   24.90
   0   4  -8 1282.77   20.20
   0  -4   8 1293.17   24.60
  -1   4  -8    6.10    3.00
  -1   4  -8    8.10    3.40
   1  -4   8   -5.40    2.50
  -2   4  -8    0.60    3.20
  -2   4  -8    4.40    3.20
   2  -4   8    1.10    3.60
  -3   4  -8   53.79    6.60
  -3   4  -8   59.29    6.00
   3  -4   8   47.20    6.80
  -4   4  -8  577.24   16.00
  -4   4  -8  553.04   17.60
   4  -4   8  551.54   19.40
  -5   4  -8  100.19    9.40
   5  -4   8  138.89   11.70
  -6   4  -8    0.70    5.00
   6  -4   8    5.30    5.90
   7   3  -8  316.57   17.80
  -7  -3   8  346.17   16.20
   6   3  -8   62.89    9.10
  -6  -3   8   67.09    7.80
  -6  -3   8   59.49    7.70
   5   3  -8   55.19    6.50
   5   3  -8   52.89    7.60
  -5  -3   8   54.99    7.30
   4   3  -8  215.08    9.40
   4   3  -8  210.08   10.90
  -4  -3   8  228.48   10.70
   3   3  -8   22.70    4.70
   3   3  -8   22.60    4.10
  -3  -3   8   32.10    5.00
   2   3  -8 3122.09   49.50
   2   3  -8 3097.99   49.80
  -2  -3   8 3205.28   44.70
  -2  -3   8 3141.59   50.49
   1   3  -8    6.20    3.00
   1   3  -8   10.20    2.70
  -1  -3   8   11.60    2.60
  -1  -3   8   10.70    3.20
   0   3  -8   -0.50    2.40
   0   3  -8    1.30    1.40
   0   3  -8    0.10    2.50
   0  -3   8   -0.10    2.40
  -1   3  -8    6.20    3.00
  -1   3  -8    7.50    3.20
   1  -3   8    6.90    3.40
  -2   3  -8 3089.99   49.50
  -2   3  -8 3100.09   50.29
   2  -3   8 3072.39   51.79
  -3   3  -8  493.65   13.70
  -3   3  -8  489.35   14.50
   3  -3   8  476.15   16.00
  -4   3  -8   78.99    7.90
  -4   3  -8   73.09    6.80
   4  -3   8   57.69    7.70
  -5   3  -8    0.70    4.30
  -5   3  -8    2.80    3.90
   5  -3   8    4.50    5.20
  -6   3  -8  146.49   11.00
   6  -3   8  123.69   12.00
   7   2  -8  102.29   11.60
  -7  -2   8  109.59   11.10
   6   2  -8   15.50    6.10
  -6  -2   8   16.50    4.70
  -6  -2   8   11.70    5.60
   5   2  -8  518.55   18.10
   5   2  -8  520.25   14.70
  -5  -2   8  532.45   16.70
   4   2  -8   66.19    6.00
   4   2  -8   47.90    6.40
  -4  -2   8   52.89    6.20
   3   2  -8   65.09    6.50
   3   2  -8   73.39    6.10
  -3  -2   8   74.39    6.20
   2   2  -8   96.89    5.90
   2   2  -8   94.59    5.70
  -2  -2   8  105.79    6.40
  -2  -2   8   93.59    3.90
   1   2  -8  475.95   10.70
   1   2  -8  450.85   11.80
  -1  -2   8  480.65   10.70
  -1  -2   8  454.65   12.10
   0   2  -8 1118.99   17.40
   0   2  -8 1120.99   21.40
   0  -2   8 1117.69   21.60
   0  -2   8 1130.99   21.30
  -1   2  -8   10.50    3.10
  -1   2  -8   10.40    3.00
   1  -2   8    8.40    3.20
  -2   2  -8  205.98    8.40
  -2   2  -8  195.68    8.20
   2  -2   8  193.48    9.40
  -3   2  -8   11.70    3.80
  -3   2  -8    5.20    3.30
   3  -2   8   14.90    4.80
  -4   2  -8 2111.19   38.30
  -4   2  -8 2166.78   39.00
   4  -2   8 2143.59   42.40
  -5   2  -8    3.80    3.90
  -5   2  -8    1.20    4.10
   5  -2   8    9.00    5.00
  -6   2  -8  333.27   14.40
   6  -2   8  325.27   16.50
   7   1  -8  981.90   30.30
  -7  -1   8 1097.09   28.70
   6   1  -8    6.20    5.10
  -6  -1   8    7.80    5.00
   5   1  -8   89.29    6.20
   5   1  -8   85.79    9.20
  -5  -1   8  115.09    9.50
   4   1  -8  117.29    6.20
   4   1  -8  129.79    8.60
  -4  -1   8  114.29    7.80
   3   1  -8 2170.38   35.40
   3   1  -8 2148.39   38.20
  -3  -1   8 2195.48   37.80
  -3  -1   8 2198.48   32.00
   2   1  -8    6.20    3.00
   2   1  -8    8.90    2.70
  -2  -1   8    9.10    3.20
  -2  -1   8    7.10    1.90
   1   1  -8  282.37    8.10
   1   1  -8  269.77    8.50
  -1  -1   8  286.47    8.00
  -1  -1   8  271.87    8.80
   0   1  -8    2.70    1.80
   0   1  -8    3.00    2.40
   0  -1   8    0.70    2.40
   0  -1   8    1.50    2.40
  -1   1  -8   12.10    2.80
  -1   1  -8    4.90    2.80
  -1   1  -8    5.20    1.60
   1  -1   8   18.40    3.80
  -2   1  -8 1701.63   29.20
  -2   1  -8 1688.13   30.30
   2  -1   8 1675.13   32.10
   2  -1   8 1737.03   25.60
  -3   1  -8    0.40    2.70
  -3   1  -8   -1.60    2.90
   3  -1   8    3.80    3.70
  -4   1  -8   91.19    7.20
  -4   1  -8   85.59    6.60
   4  -1   8   76.69    8.20
  -5   1  -8   29.70    5.30
  -5   1  -8   32.60    6.00
   5  -1   8   28.90    6.70
  -6   1  -8 1065.69   26.60
   6  -1   8 1096.39   29.80
   7   0  -8   11.30    6.20
  -7   0   8   11.60    5.80
   6   0  -8    3.70    5.10
  -6   0   8   -3.00    3.80
   5   0  -8  816.62   22.80
   5   0  -8  833.42   17.40
  -5   0   8  822.52   21.50
   4   0  -8    5.10    3.80
   4   0  -8    3.20    2.30
  -4   0   8    9.90    3.80
  -4   0   8    4.20    2.10
   3   0  -8 1476.05   25.20
   3   0  -8 1504.55   29.20
  -3   0   8 1488.15   24.30
  -3   0   8 1537.25   28.30
   2   0  -8   14.50    3.40
   2   0  -8   15.50    2.90
  -2   0   8   18.00    2.60
  -2   0   8    6.20    3.00
   1   0  -8 1064.09   19.70
   1   0  -8 1014.50   19.40
  -1   0   8 1065.69   19.80
  -1   0   8 1102.09   19.60
   0   0  -8  222.58    7.70
   0   0  -8  221.78    6.80
   0   0   8  238.78    7.20
   0   0   8  214.88    7.90
  -1   0  -8  936.71   16.60
  -1   0  -8  939.61   19.10
  -1   0  -8  962.10   17.30
   1   0   8  991.40   20.30
  -2   0  -8  807.42   17.90
  -2   0  -8  777.62   15.70
   2   0   8  790.92   14.90
  -3   0  -8  116.79    6.10
  -3   0  -8  112.39    7.30
   3   0   8  133.59    6.00
   3   0   8  121.39    8.40
  -4   0  -8  334.17   10.70
  -4   0  -8  336.37   12.50
   4   0   8  339.17   13.80
  -5   0  -8    9.00    4.90
   5   0   8   10.40    5.20
  -6   0  -8   48.40    7.70
   6   0   8   32.90    7.50
   7  -1  -8  141.59   13.70
  -7   1   8  134.59   10.90
   6  -1  -8   39.80    7.50
  -6   1   8   37.60    6.80
   5  -1  -8  125.29    9.70
  -5   1   8  122.49    8.70
   4  -1  -8   29.50    3.30
   4  -1  -8   23.20    5.10
  -4   1   8   16.30    4.20
  -4   1   8   27.30    3.80
   3  -1  -8 1125.49   19.30
   3  -1  -8 1130.29   24.10
  -3   1   8 1111.59   20.40
  -3   1   8 1074.09   22.30
   2  -1  -8   48.70    3.90
   2  -1  -8   55.29    5.40
  -2   1   8   55.09    4.60
  -2   1   8   60.09    5.20
   1  -1  -8 3314.47   50.99
   1  -1  -8 3310.47   49.30
  -1   1   8 3259.77   50.39
  -1   1   8 3375.36   49.50
   0  -1  -8    3.40    2.50
   0  -1  -8    7.10    2.60
   0   1   8    4.80    2.00
   0   1   8    1.10    2.70
  -1  -1  -8 2795.62   44.40
   1   1   8 2841.32   42.50
   1   1   8 2724.63   40.60
   1   1   8 2737.63   45.10
  -2  -1  -8   88.99    6.30
  -2  -1  -8   92.59    4.50
   2   1   8   97.69    5.40
   2   1   8   94.09    6.80
  -3  -1  -8 1096.39   23.70
  -3  -1  -8 1055.69   19.50
   3   1   8 1117.39   24.80
   3   1   8 1059.89   21.30
  -4  -1  -8  136.89    8.90
   4   1   8  140.99    9.90
   4   1   8  165.48    8.50
  -5  -1  -8  158.48   10.20
   5   1   8  132.59   10.80
  -6  -1  -8  199.78   12.30
   6   1   8  203.68   13.20
   7  -2  -8    2.70    5.50
  -7   2   8    3.30    5.00
   6  -2  -8   95.39   10.30
  -6   2   8   85.99    9.30
   5  -2  -8  354.36   15.10
  -5   2   8  353.06   11.50
  -5   2   8  342.87   13.80
   4  -2  -8  506.35   16.30
  -4   2   8  483.15   14.90
  -4   2   8  487.25   13.10
   3  -2  -8   29.20    5.20
   3  -2  -8   27.30    2.70
  -3   2   8   20.80    3.60
  -3   2   8   26.10    4.40
   2  -2  -8  144.39    5.30
   2  -2  -8  139.59    7.60
  -2   2   8  146.59    6.90
  -2   2   8  142.09    6.50
   1  -2  -8  861.71   18.70
   1  -2  -8  888.31   16.40
  -1   2   8  848.82   16.10
  -1   2   8  863.71   18.30
   0  -2  -8  140.19    7.00
   0  -2  -8  140.89    6.30
   0   2   8  152.58    7.40
   0   2   8  146.09    4.90
  -1  -2  -8 2019.70   34.80
   1   2   8 2069.19   29.90
   1   2   8 2105.19   36.20
   1   2   8 2056.39   34.40
  -2  -2  -8   39.60    5.30
   2   2   8   46.80    5.00
   2   2   8   40.30    5.40
  -3  -2  -8  386.36   13.20
   3   2   8  392.76   12.20
   3   2   8  394.66   13.80
  -4  -2  -8  251.07   11.90
   4   2   8  262.27   11.10
   4   2   8  238.28   11.80
  -5  -2  -8  943.01   25.00
   5   2   8  958.00   24.20
   5   2   8  950.50   25.50
  -6  -2  -8    8.30    5.90
   6   2   8    3.30    5.10
   7  -3  -8   63.29    9.60
  -7   3   8   69.39    9.50
   6  -3  -8  764.92   24.20
  -6   3   8  723.53   22.10
   5  -3  -8   41.70    7.10
  -5   3   8   40.20    6.50
  -5   3   8   43.30    5.70
   4  -3  -8  169.98   10.20
  -4   3   8  164.98    8.40
  -4   3   8  177.08    9.40
   3  -3  -8   84.09    7.90
  -3   3   8   91.99    6.30
  -3   3   8   76.89    5.80
   2  -3  -8  715.03   13.30
   2  -3  -8  721.13   18.30
  -2   3   8  708.33   15.60
  -2   3   8  719.83   17.00
   1  -3  -8  644.24   16.60
   1  -3  -8  665.83   13.60
  -1   3   8  659.73   16.20
  -1   3   8  642.04   13.20
   0  -3  -8   -0.10    2.80
   0  -3  -8    0.20    2.40
   0   3   8    4.90    3.30
   0   3   8    3.30    1.60
  -1  -3  -8  646.04   15.60
   1   3   8  640.54   15.90
   1   3   8  647.14   16.70
  -2  -3  -8   12.10    4.10
   2   3   8   17.70    4.00
   2   3   8    6.10    3.70
  -3  -3  -8 1005.30   23.40
   3   3   8  950.90   23.00
   3   3   8  942.61   22.10
  -4  -3  -8   -1.80    4.10
   4   3   8    4.40    4.30
   4   3   8    2.80    3.90
  -5  -3  -8  349.27   15.20
   5   3   8  377.46   15.70
   5   3   8  369.66   15.30
  -6  -3  -8   60.59    8.90
   6   3   8   59.59   14.10
   6   3   8   67.19    9.10
   7  -4  -8   37.10    8.20
  -7   4   8   24.60    6.80
   6  -4  -8   73.89    8.30
   6  -4  -8   81.79   10.10
  -6   4   8   86.79    9.20
   5  -4  -8  390.06   16.30
  -5   4   8  342.77   14.30
  -5   4   8  384.66   13.80
   4  -4  -8 3869.21   66.39
  -4   4   8 3921.61   63.59
  -4   4   8 3912.31   63.09
   3  -4  -8   36.70    6.00
  -3   4   8   34.60    5.00
  -3   4   8   46.60    5.80
   2  -4  -8   93.59    4.30
   2  -4  -8  100.59    7.80
  -2   4   8  103.39    7.00
  -2   4   8   88.79    5.70
   1  -4  -8  883.21   21.10
   1  -4  -8  892.71   17.30
  -1   4   8  895.11   16.70
  -1   4   8  911.11   20.70
   0  -4  -8  686.33   18.10
   0  -4  -8  694.83   15.50
   0   4   8  665.53   17.30
  -1  -4  -8  287.37   10.40
   1   4   8  287.57   11.30
   1   4   8  301.57   11.30
  -2  -4  -8    9.70    4.20
   2   4   8    9.40    4.00
   2   4   8    9.50    3.90
  -3  -4  -8  125.19    8.90
   3   4   8  127.39    8.90
   3   4   8  135.89    9.20
  -4  -4  -8   18.20    6.00
   4   4   8   10.60    4.80
   4   4   8    4.00    4.40
  -5  -4  -8  407.46   16.90
   5   4   8  445.76   17.70
   5   4   8  427.76   16.80
  -6  -4  -8   -3.20    5.20
   6   4   8   -2.00    5.00
   6  -5  -8  285.57   16.00
  -6   5   8  296.57   13.80
  -6   5   8  287.17   14.40
   5  -5  -8    0.30    4.30
  -5   5   8    1.50    4.10
  -5   5   8    3.60    4.40
   4  -5  -8   27.00    6.20
  -4   5   8   42.00    6.00
  -4   5   8   35.70    5.90
   3  -5  -8  558.44   18.10
  -3   5   8  588.54   15.80
  -3   5   8  559.34   17.00
   2  -5  -8 2412.26   44.70
  -2   5   8 2407.96   39.40
  -2   5   8 2379.26   43.00
   1  -5  -8  589.24   17.70
   1  -5  -8  607.44   13.50
  -1   5   8  593.34   16.80
  -1   5   8  594.84   12.80
   0  -5  -8    3.10    3.60
   0  -5  -8    1.40    3.00
   0   5   8   -0.20    3.20
  -1  -5  -8   51.69    6.00
   1   5   8   62.29    7.20
   1   5   8   63.79    7.20
  -2  -5  -8  451.45   15.00
   2   5   8  447.06   15.60
   2   5   8  440.76   15.20
  -3  -5  -8  368.26   14.60
   3   5   8  394.86   14.70
   3   5   8  407.36   15.60
  -4  -5  -8   53.69    7.40
   4   5   8   63.09    8.40
   4   5   8   46.70    7.00
  -5  -5  -8   23.70    6.80
   5   5   8   31.90    6.70
   5   5   8   17.00    6.50
   6  -6  -8    2.50    5.60
  -6   6   8    1.10    5.00
  -6   6   8   -0.20    4.40
   5  -6  -8   88.09   10.40
  -5   6   8   86.19    9.20
  -5   6   8   84.29    9.10
   4  -6  -8  322.57   15.30
  -4   6   8  323.17   13.80
  -4   6   8  292.97   12.50
   3  -6  -8    7.70    4.80
  -3   6   8    4.90    4.00
  -3   6   8    3.60    3.60
   2  -6  -8    0.00    4.10
  -2   6   8   -0.50    2.70
  -2   6   8    3.50    4.00
   1  -6  -8  608.94   13.90
   1  -6  -8  577.64   18.70
  -1   6   8  604.84   18.00
   0  -6  -8 1911.21   33.60
   0  -6  -8 1845.32   38.40
   0   6   8 1869.11   37.00
  -1  -6  -8  548.95   16.10
   1   6   8  531.05   17.60
   1   6   8  564.14   17.50
  -2  -6  -8  173.48   10.20
   2   6   8  158.08   10.30
   2   6   8  137.19    9.40
  -3  -6  -8  150.18   10.80
   3   6   8  155.18   10.30
   3   6   8  190.98   12.20
   4   6   8  935.41   25.20
   4   6   8  945.81   27.40
  -5  -6  -8  347.87   17.10
   5   6   8  347.67   17.60
   6  -7  -8  489.45   20.90
  -6   7   8  488.35   19.20
  -6   7   8  489.85   19.40
   5  -7  -8   50.39    8.90
  -5   7   8   46.00    7.20
  -5   7   8   22.80    6.40
   4  -7  -8   18.60    6.20
  -4   7   8   13.90    4.80
  -4   7   8    4.80    4.80
   3  -7  -8   87.99    9.80
  -3   7   8  109.89    9.30
  -3   7   8  100.39    7.60
   2  -7  -8  839.02   24.20
  -2   7   8  780.52   22.50
   1  -7  -8   45.00    7.40
  -1   7   8   46.00    6.90
   0  -7  -8    8.50    4.00
   0  -7  -8   -0.10    4.20
   0   7   8    0.40    4.30
  -1  -7  -8  146.69    9.20
   1   7   8  172.78   11.50
   1   7   8  163.08   10.60
  -2  -7  -8  352.46   14.60
   2   7   8  366.66   16.10
   2   7   8  379.06   15.00
  -3  -7  -8  142.09   11.10
   3   7   8  147.19   11.80
   3   7   8  149.88   10.70
  -4  -7  -8   -0.20    4.90
   4   7   8    9.50    6.10
   4   7   8   -0.10    4.50
   5  -8  -8  392.16   18.70
  -5   8   8  416.36   18.40
  -5   8   8  417.96   17.00
   4  -8  -8  493.75   20.30
  -4   8   8  468.15   19.00
  -4   8   8  482.25   17.20
   3  -8  -8  261.77   15.00
  -3   8   8  270.07   14.10
   2  -8  -8    1.70    5.10
  -2   8   8    0.00    4.20
   1  -8  -8  357.86   16.60
  -1   8   8  320.57   14.70
   0  -8  -8  469.05   18.70
   0   8   8  470.75   17.60
  -1  -8  -8   31.20    7.70
  -1  -8  -8   24.70    5.50
   1   8   8   24.50    6.70
   1   8   8   18.80    5.70
  -2  -8  -8   80.39    8.90
   2   8   8   86.09   10.60
   2   8   8   66.79    8.30
  -3  -8  -8  -10.00    4.10
   3   8   8   -3.50    4.50
   3   8   8   -0.60    4.80
  -4  -8  -8  355.86   17.20
   4   8   8  399.56   19.80
   4  -9  -8  153.68   13.40
  -4   9   8  118.29   11.80
   3  -9  -8  188.88   14.30
  -3   9   8  226.08   14.10
   2  -9  -8  873.81   27.60
  -2   9   8  844.12   25.70
   1  -9  -8  370.26   18.00
  -1   9   8  356.16   16.40
   0  -9  -8    0.40    5.40
   0   9   8    1.30    4.70
  -1  -9  -8  194.28   11.30
  -1  -9  -8  171.38   13.10
   1   9   8  167.88   12.00
  -2  -9  -8  917.41   25.20
   2   9   8  864.81   28.10
   2   9   8  879.71   25.80
  -3  -9  -8   81.59   10.10
   3   9   8   63.49    9.90
   3   9   8   80.79    9.90
   2 -10  -8    7.50    6.60
  -2  10   8    6.10    5.40
   1 -10  -8  185.68   14.00
  -1  10   8  159.28   12.60
   0 -10  -8  413.16   20.10
   0  10   8  419.16   18.20
  -1 -10  -8  104.69   12.10
   1  10   8  113.59   11.70
   2  10  -9   26.80    6.60
  -2 -10   9   23.30    6.40
   1  10  -9  379.16   16.00
  -1 -10   9  388.26   17.00
   0  10  -9  198.28   12.00
   0 -10   9  199.48   13.00
  -1  10  -9  317.17   16.00
   1 -10   9  310.67   15.60
   4   9  -9  121.29   12.00
   4   9  -9  120.29   11.40
  -4  -9   9  130.09   10.80
   3   9  -9  104.09   10.60
  -3  -9   9  135.49   10.20
   2   9  -9   50.19    7.50
  -2  -9   9   63.69    8.50
   1   9  -9  212.68   12.10
  -1  -9   9  224.18   12.80
   0   9  -9    3.80    4.40
   0  -9   9   -4.10    4.20
  -1   9  -9  143.89    9.80
  -1   9  -9  130.39   11.50
   1  -9   9  134.59   11.20
  -2   9  -9  466.45   18.50
   2  -9   9  446.56   19.20
  -3   9  -9  227.68   14.20
   3  -9   9  229.18   15.50
   5   8  -9  403.56   18.70
   5   8  -9  399.26   17.80
  -5  -8   9  414.36   16.90
   4   8  -9  325.47   15.60
   4   8  -9  304.87   14.80
  -4  -8   9  312.07   14.20
   3   8  -9   82.59    8.90
   3   8  -9   94.79    9.50
  -3  -8   9   83.29    8.80
   2   8  -9    4.20    4.40
  -2  -8   9   -3.00    4.30
   1   8  -9  240.28   12.00
  -1  -8   9  252.37   12.80
   0   8  -9   12.50    4.70
   0   8  -9    5.20    4.70
   0  -8   9    5.70    4.20
  -1   8  -9  416.86   16.70
  -1   8  -9  421.86   14.60
   1  -8   9  412.86   16.30
  -2   8  -9    4.10    4.50
  -2   8  -9    5.00    4.80
   2  -8   9    0.40    5.70
  -3   8  -9   43.00    7.90
   3  -8   9   43.30    8.60
  -4   8  -9   70.99    9.90
   4  -8   9   63.19   10.20
   5   7  -9    7.30    5.30
   5   7  -9   19.10    6.80
  -5  -7   9    6.20    5.30
   4   7  -9   14.90    5.50
   4   7  -9   23.00    6.50
  -4  -7   9   37.50    6.60
   3   7  -9  775.22   21.60
   3   7  -9  725.43   21.40
  -3  -7   9  777.42   21.20
   2   7  -9  700.83   19.90
   2   7  -9  724.73   20.30
  -2  -7   9  738.83   20.50
   1   7  -9  667.23   18.60
  -1  -7   9  640.34   19.10
   0   7  -9    0.70    3.90
   0   7  -9    0.70    3.50
   0  -7   9   -6.70    3.20
  -1   7  -9  417.56   15.80
  -1   7  -9  399.16   13.90
   1  -7   9  391.06   15.30
  -2   7  -9  123.99    8.40
  -2   7  -9  124.39   10.10
   2  -7   9  141.39   11.00
  -3   7  -9  318.27   15.00
   3  -7   9  348.77   16.50
  -4   7  -9    4.70    5.60
   4  -7   9   10.00    6.30
   6   6  -9   13.50    6.60
  -6  -6   9    4.10    5.10
  -6  -6   9   -1.40    4.90
   5   6  -9   28.80    6.40
   5   6  -9   34.50    7.40
  -5  -6   9   24.70    6.00
   4   6  -9  454.15   16.30
   4   6  -9  451.35   17.20
  -4  -6   9  432.86   15.60
   3   6  -9   88.39    8.70
   3   6  -9   62.29    7.30
  -3  -6   9   73.09    7.80
   2   6  -9  229.08   10.70
   2   6  -9  225.08   10.00
  -2  -6   9  218.98   10.80
   1   6  -9  164.68    9.10
  -1  -6   9  171.68    7.80
  -1  -6   9  173.88    9.70
   0   6  -9  421.16   14.60
   0   6  -9  415.86   13.50
   0  -6   9  406.06   13.20
  -1   6  -9  971.40   23.90
  -1   6  -9  975.30   22.50
   1  -6   9  978.90   23.60
  -2   6  -9  102.59    9.40
  -2   6  -9  108.19    7.70
   2  -6   9  109.99   10.10
  -3   6  -9  305.87   11.90
  -3   6  -9  301.37   13.70
   3  -6   9  299.37   15.10
  -4   6  -9   11.60    5.40
   4  -6   9   24.40    6.80
  -5   6  -9  379.16   17.10
   5  -6   9  362.96   18.40
   6   5  -9  244.18   15.70
  -6  -5   9  307.77   14.70
  -6  -5   9  283.47   14.30
   5   5  -9    5.70    5.40
   5   5  -9   13.70    5.00
  -5  -5   9    3.10    4.50
   4   5  -9   14.80    4.70
   4   5  -9   20.10    5.70
  -4  -5   9   21.40    5.20
   3   5  -9   65.99    6.90
   3   5  -9   62.89    6.90
  -3  -5   9   85.99    8.20
   2   5  -9  342.67   11.60
   2   5  -9  346.17   12.30
  -2  -5   9  352.86   12.80
   1   5  -9   75.29    5.20
   1   5  -9   88.59    6.80
  -1  -5   9   79.09    5.50
  -1  -5   9   64.09    6.50
   0   5  -9   -1.00    3.20
   0   5  -9   -0.50    2.90
   0  -5   9    2.40    3.10
  -1   5  -9  402.96   13.00
  -1   5  -9  414.36   13.90
   1  -5   9  396.46   13.70
  -2   5  -9  164.78    9.60
  -2   5  -9  183.08    9.10
   2  -5   9  182.98   10.70
  -3   5  -9 1049.89   23.60
  -3   5  -9 1058.29   25.90
   3  -5   9 1077.69   27.50
  -4   5  -9   46.10    6.30
  -4   5  -9   37.50    6.60
   4  -5   9   51.89    8.30
  -5   5  -9  329.27   15.30
   5  -5   9  326.27   17.10
   7   4  -9    0.50    6.20
  -7  -4   9   20.40    6.00
  -7  -4   9    7.70    5.90
   6   4  -9  134.49   12.90
  -6  -4   9  129.49   10.20
  -6  -4   9  143.79   11.10
   5   4  -9  104.49    8.90
   5   4  -9  102.09   10.30
  -5  -4   9   96.49    9.00
   4   4  -9 2123.89   41.60
   4   4  -9 2120.29   39.20
  -4  -4   9 2105.39   40.00
   3   4  -9  246.98   10.30
   3   4  -9  239.58   10.80
  -3  -4   9  242.68   10.90
   2   4  -9    7.30    3.10
   2   4  -9   15.20    3.70
  -2  -4   9   11.30    4.10
   1   4  -9   14.40    3.80
   1   4  -9   18.30    3.20
  -1  -4   9   21.10    3.50
  -1  -4   9   25.90    4.70
   0   4  -9 2386.76   40.50
   0   4  -9 2370.46   41.00
   0  -4   9 2332.87   39.70
  -1   4  -9   50.19    5.50
  -1   4  -9   46.50    5.50
   1  -4   9   52.49    6.00
  -2   4  -9    2.20    3.20
  -2   4  -9   -2.00    3.30
   2  -4   9    1.70    4.20
  -3   4  -9   32.80    5.20
  -3   4  -9   33.00    5.50
   3  -4   9   33.40    6.60
  -4   4  -9   46.80    7.00
  -4   4  -9   42.30    5.90
   4  -4   9   44.70    7.80
  -5   4  -9  651.53   20.70
   5  -4   9  601.84   22.30
  -6   4  -9    3.40    4.90
   6  -4   9    6.10    6.40
   7   3  -9  197.68   14.60
  -7  -3   9  176.88   12.50
   6   3  -9  666.73   23.20
  -6  -3   9  667.73   19.70
  -6  -3   9  659.13   20.70
   5   3  -9   57.59    6.60
   5   3  -9   35.40    7.00
  -5  -3   9   37.70    6.40
   4   3  -9  503.25   14.90
   4   3  -9  514.55   16.90
  -4  -3   9  537.75   16.30
   3   3  -9   43.50    5.40
   3   3  -9   39.90    5.70
  -3  -3   9   40.30    5.70
   2   3  -9 3078.49   49.50
   2   3  -9 3108.59   50.19
  -2  -3   9 3119.39   50.99
  -2  -3   9 3208.48   45.30
   1   3  -9   21.50    3.20
   1   3  -9   19.40    3.70
  -1  -3   9   20.90    4.20
  -1  -3   9   14.50    3.00
   0   3  -9    1.40    1.40
   0   3  -9    1.30    2.80
   0  -3   9   -2.40    2.50
   0  -3   9    8.80    3.00
  -1   3  -9   26.50    4.20
  -1   3  -9   24.90    4.40
   1  -3   9   35.60    5.20
  -2   3  -9 1355.16   27.20
  -2   3  -9 1340.97   26.60
   2  -3   9 1359.96   28.90
  -3   3  -9    4.10    3.40
  -3   3  -9    0.30    3.40
   3  -3   9    3.30    3.90
  -4   3  -9  106.79    7.80
  -4   3  -9  103.29    8.00
   4  -3   9   96.69    9.80
  -5   3  -9   20.00    5.10
  -5   3  -9   14.40    5.20
   5  -3   9   10.50    5.60
  -6   3  -9   75.59    9.20
   6  -3   9   52.69    9.00
   7   2  -9  203.68   14.80
  -7  -2   9  172.38   12.70
   6   2  -9   35.40    7.80
  -6  -2   9   34.90    6.70
  -6  -2   9   35.80    6.10
   5   2  -9  246.68   12.80
   5   2  -9  244.68   10.20
  -5  -2   9  267.27   12.20
   4   2  -9 1305.37   25.70
   4   2  -9 1289.97   28.80
  -4  -2   9 1314.07   27.90
   3   2  -9   44.60    5.00
   3   2  -9   52.19    6.20
  -3  -2   9   39.70    5.40
   2   2  -9  167.68    7.40
   2   2  -9  167.88    7.40
  -2  -2   9  160.28    5.50
  -2  -2   9  164.98    8.00
   1   2  -9   10.20    3.10
   1   2  -9   11.30    2.60
  -1  -2   9   15.20    3.40
  -1  -2   9    8.70    2.60
   0   2  -9 3378.56   47.60
   0  -2   9 3375.36   52.49
   0  -2   9 3383.26   52.79
  -1   2  -9  217.08    8.70
  -1   2  -9  217.38    8.60
   1  -2   9  231.98    9.50
  -2   2  -9   60.39    5.80
  -2   2  -9   60.39    5.70
   2  -2   9   56.29    6.40
  -3   2  -9   61.99    6.40
  -3   2  -9   45.70    5.40
   3  -2   9   52.09    6.70
  -4   2  -9 1404.36   28.70
  -4   2  -9 1370.76   28.60
   4  -2   9 1367.56   31.90
  -5   2  -9   20.10    5.50
  -5   2  -9   16.90    4.90
   5  -2   9   13.00    5.80
  -6   2  -9  136.19   10.10
  -6   2  -9  136.59   10.20
   6  -2   9  130.99   12.70
   7   1  -9  754.92   26.10
  -7  -1   9  810.22   24.60
   6   1  -9   51.19    8.10
  -6  -1   9   51.89    7.60
   5   1  -9  471.85   13.00
   5   1  -9  435.36   16.80
  -5  -1   9  426.16   15.20
   4   1  -9  104.49    8.40
   4   1  -9   93.39    6.20
  -4  -1   9  104.29    7.80
   3   1  -9  276.17    8.90
   3   1  -9  271.37   10.60
  -3  -1   9  263.67    6.80
  -3  -1   9  291.57   10.70
   2   1  -9  565.44   14.00
   2   1  -9  553.14   13.30
  -2  -1   9  567.34   11.80
  -2  -1   9  563.84   14.40
   1   1  -9    2.90    2.40
   1   1  -9    5.10    2.80
  -1  -1   9    3.30    2.30
  -1  -1   9    2.70    2.50
   0   1  -9    5.60    2.00
   0   1  -9    6.70    2.70
   0  -1   9    4.30    2.50
   0  -1   9    6.90    2.90
  -1   1  -9  242.08    9.20
  -1   1  -9  259.27    8.50
  -1   1  -9  257.27    5.90
   1  -1   9  261.77    9.90
  -2   1  -9 1965.90   35.00
  -2   1  -9 2052.69   34.00
   2  -1   9 1971.40   36.90
  -3   1  -9    6.40    3.70
  -3   1  -9   -0.20    2.70
   3  -1   9   -4.50    3.30
  -4   1  -9   16.10    4.80
  -4   1  -9   12.80    3.90
   4  -1   9   17.70    5.60
  -5   1  -9   -0.90    4.00
  -5   1  -9    1.90    3.70
   5  -1   9   -6.20    4.50
  -6   1  -9  863.61   24.40
   6  -1   9  969.40   28.20
   7   0  -9   93.89   11.10
  -7   0   9  109.69   11.00
   6   0  -9   15.80    5.80
  -6   0   9   15.10    5.20
   5   0  -9 1674.23   28.90
   5   0  -9 1612.84   35.60
  -5   0   9 1596.94   33.60
   4   0  -9   43.30    6.20
   4   0  -9   53.89    4.70
  -4   0   9   50.59    6.10
  -4   0   9   51.19    6.20
   3   0  -9  753.02   18.70
   3   0  -9  753.82   15.70
  -3   0   9  774.02   18.30
  -3   0   9  750.32   14.80
   2   0  -9  106.09    5.50
   2   0  -9   98.69    6.30
  -2   0   9  104.69    5.30
  -2   0   9   97.49    6.30
   1   0  -9 1093.69   20.60
   1   0  -9 1070.19   20.70
  -1   0   9 1118.29   20.90
  -1   0   9 1102.79   20.70
   0   0  -9   25.30    3.20
   0   0  -9   22.90    3.80
   0   0   9   16.20    3.10
   0   0   9   21.00    3.60
  -1   0  -9  260.67    7.30
  -1   0  -9  252.77    9.10
   1   0   9  253.87    9.80
   1   0   9  264.67    8.10
  -2   0  -9   31.20    3.80
  -2   0  -9   25.20    4.30
   2   0   9   24.90    3.10
   2   0   9   24.00    4.60
  -3   0  -9   -4.20    3.40
  -3   0  -9   -3.60    2.40
   3   0   9    0.40    2.30
   3   0   9    3.20    3.90
  -4   0  -9 1323.67   25.40
  -4   0  -9 1277.37   28.50
  -5   0  -9    1.10    4.40
   5   0   9    4.40    5.20
  -6   0  -9  321.57   14.80
   6   0   9  344.37   16.80
   7  -1  -9  458.15   20.30
  -7   1   9  469.35   18.70
   6  -1  -9   46.90    8.20
  -6   1   9   56.49    8.00
   5  -1  -9  164.28   11.00
  -5   1   9  195.18   10.70
   4  -1  -9   40.80    6.50
   4  -1  -9   42.40    4.00
  -4   1   9   44.40    5.80
  -4   1   9   38.10    4.30
   3  -1  -9 1683.73   32.20
   3  -1  -9 1654.43   27.10
  -3   1   9 1647.54   28.30
  -3   1   9 1627.64   30.50
   2  -1  -9  202.48    8.70
   2  -1  -9  204.08    7.00
  -2   1   9  209.08    8.20
  -2   1   9  192.88    7.40
   1  -1  -9 2652.33   42.90
   1  -1  -9 2671.23   41.60
  -1   1   9 2724.63   41.60
  -1   1   9 2648.64   42.70
   0  -1  -9    4.00    2.80
   0  -1  -9    7.20    2.70
   0   1   9    6.90    3.00
   0   1   9    6.20    2.30
  -1  -1  -9 1329.77   23.50
  -1  -1  -9 1285.47   24.90
   1   1   9 1300.77   21.70
   1   1   9 1295.07   25.80
  -2  -1  -9  419.36    9.90
  -2  -1  -9  430.26   13.10
   2   1   9  425.96   11.10
   2   1   9  413.76   13.70
  -3  -1  -9  955.30   22.10
  -3  -1  -9  902.51   19.60
   3   1   9  903.21   22.80
   3   1   9  947.41   19.50
  -4  -1  -9   54.89    7.40
   4   1   9   35.00    6.60
   4   1   9   36.40    6.50
  -5  -1  -9    2.50    4.80
   5   1   9   -1.40    4.40
  -6  -1  -9  282.57   14.00
   6   1   9  276.57   15.20
   7  -2  -9   14.80    6.80
  -7   2   9   10.40    5.90
   6  -2  -9   19.00    6.20
  -6   2   9    4.50    4.60
   5  -2  -9  435.26   17.00
  -5   2   9  443.96   13.10
  -5   2   9  460.75   15.80
   4  -2  -9    8.80    4.30
  -4   2   9   -1.00    3.00
  -4   2   9    2.00    2.70
   3  -2  -9  569.34   16.50
   3  -2  -9  543.35   11.30
  -3   2   9  544.55   13.80
  -3   2   9  538.05   14.70
   2  -2  -9   -1.70    2.80
   2  -2  -9    3.40    2.20
  -2   2   9   -1.50    2.20
  -2   2   9   -3.90    2.50
   1  -2  -9 2007.40   35.30
   1  -2  -9 2058.29   32.90
  -1   2   9 2009.20   32.40
  -1   2   9 2049.20   35.10
   0  -2  -9   96.49    6.20
   0  -2  -9   84.89    5.50
   0   2   9   84.29    6.30
   0   2   9   87.89    4.30
  -1  -2  -9 2038.90   34.80
  -1  -2  -9 2041.00   35.10
   1   2   9 2053.59   36.50
   1   2   9 1960.60   29.90
  -2  -2  -9    6.30    3.80
   2   2   9    4.70    2.80
   2   2   9    5.10    3.60
  -3  -2  -9  565.64   16.70
   3   2   9  570.54   15.20
   3   2   9  532.35   16.90
  -4  -2  -9  454.75   16.20
   4   2   9  485.25   17.10
   4   2   9  476.05   14.90
  -5  -2  -9  403.26   16.40
   5   2   9  388.06   16.50
  -6  -2  -9    3.20    5.40
   6   2   9   -1.80    5.10
   7  -3  -9  170.28   13.70
  -7   3   9  155.88   13.40
   6  -3  -9  611.84   22.10
  -6   3   9  619.64   20.50
   5  -3  -9  133.59   10.50
  -5   3   9  147.79    9.80
  -5   3   9  137.99    8.40
   4  -3  -9   13.10    4.90
  -4   3   9   22.10    4.50
  -4   3   9   18.80    4.80
   3  -3  -9  332.47   13.20
  -3   3   9  334.57   11.40
  -3   3   9  333.77   11.30
   2  -3  -9  133.49    8.20
   2  -3  -9  123.09    5.10
  -2   3   9  124.89    7.20
  -2   3   9  120.69    6.40
   1  -3  -9  734.83   18.10
   1  -3  -9  733.33   15.10
  -1   3   9  728.43   14.60
   0  -3  -9    1.40    2.60
   0  -3  -9    4.40    3.30
   0   3   9    3.30    1.90
   0   3   9    0.10    2.90
  -1  -3  -9  658.83   16.30
   1   3   9  622.64   17.00
   1   3   9  636.84   16.10
  -2  -3  -9  214.68   10.20
   2   3   9  232.18   10.80
   2   3   9  214.58    9.50
  -3  -3  -9 1045.50   24.70
   3   3   9 1006.70   24.80
   3   3   9 1021.80   23.40
  -4  -3  -9   30.30    6.20
   4   3   9   40.00    6.30
   4   3   9   38.30    6.70
  -5  -3  -9  278.37   14.00
   5   3   9  268.37   14.10
   5   3   9  271.67   13.50
  -6  -3  -9   75.79   10.00
   6   3   9   74.89    9.50
   7  -4  -9   -1.90    5.50
  -7   4   9   -2.10    5.20
   6  -4  -9  133.89   11.70
  -6   4   9  114.09    9.80
  -6   4   9  121.29   11.10
   5  -4  -9  143.79   11.20
  -5   4   9  135.79    9.10
  -5   4   9  132.89    9.70
   4  -4  -9 1510.25   33.80
  -4   4   9 1500.45   30.90
  -4   4   9 1494.25   30.70
   3  -4  -9  187.38   10.70
  -3   4   9  205.08    9.70
  -3   4   9  204.38    9.20
   2  -4  -9   98.39    4.70
   2  -4  -9   77.99    7.50
  -2   4   9   90.79    5.90
  -2   4   9   99.29    7.40
   1  -4  -9  121.99    5.90
   1  -4  -9  108.89    8.00
  -1   4   9  107.19    7.70
  -1   4   9  105.89    5.30
   0  -4  -9  449.86   12.30
   0  -4  -9  411.26   14.00
   0   4   9  424.76   13.90
  -1  -4  -9  151.18    8.00
   1   4   9  141.89    8.20
   1   4   9  116.89    8.30
  -2  -4  -9  308.47   12.20
   2   4   9  314.97   12.30
   2   4   9  322.77   13.00
  -3  -4  -9  251.37   12.10
   3   4   9  239.88   12.00
   3   4   9  249.97   11.80
  -4  -4  -9  124.69   10.90
   4   4   9  126.09    9.80
   4   4   9  116.09    9.50
  -5  -4  -9  440.56   18.20
   5   4   9  462.95   18.10
   5   4   9  482.35   18.30
   6  -5  -9  363.06   18.10
  -6   5   9  400.66   15.80
  -6   5   9  356.46   16.10
   5  -5  -9   70.89    9.40
  -5   5   9   60.79    7.70
  -5   5   9   66.89    7.60
   4  -5  -9  167.98   11.60
  -4   5   9  151.58    9.50
  -4   5   9  145.89    9.60
   3  -5  -9  519.15   17.90
  -3   5   9  505.45   16.20
  -3   5   9  545.45   15.30
   2  -5  -9 1574.64   34.00
  -2   5   9 1611.64   28.80
  -2   5   9 1635.64   32.80
   1  -5  -9   98.69    9.00
   1  -5  -9   77.19    5.40
  -1   5   9   93.59    8.40
   0  -5  -9    2.00    3.60
   0  -5  -9    4.30    3.20
   0   5   9   -0.80    3.30
  -1  -5  -9  551.14   15.80
   1   5   9  540.35   16.90
   1   5   9  537.15   16.80
  -2  -5  -9  749.53   20.30
   2   5   9  729.83   20.50
   2   5   9  773.72   21.10
  -3  -5  -9  179.28   11.10
   3   5   9  190.88   11.20
   3   5   9  184.68   11.00
  -4  -5  -9   20.90    6.20
   4   5   9   23.10    6.40
   4   5   9   18.10    5.60
  -5  -5  -9   -9.90    4.80
   5   5   9    1.40    5.20
   5   5   9    4.00    5.30
   6  -6  -9   23.10    7.50
  -6   6   9   19.50    6.30
  -6   6   9   17.20    6.40
   5  -6  -9    2.00    5.20
  -5   6   9    2.20    4.70
  -5   6   9    0.20    4.30
   4  -6  -9  589.94   21.00
  -4   6   9  620.54   19.60
  -4   6   9  626.24   18.50
   3  -6  -9  117.49   10.00
  -3   6   9  144.89   10.00
  -3   6   9  143.09    8.40
   2  -6  -9  181.48   11.40
  -2   6   9  192.58   10.50
   1  -6  -9  422.16   11.90
   1  -6  -9  446.16   16.50
  -1   6   9  428.26   15.30
   0  -6  -9 1522.65   34.20
   0  -6  -9 1651.03   30.00
   0   6   9 1530.95   33.10
  -1  -6  -9  274.47   11.60
   1   6   9  246.98   12.00
   1   6   9  264.07   12.80
  -2  -6  -9   70.89    8.10
   2   6   9   75.79    8.40
   2   6   9   48.20    7.00
  -3  -6  -9  143.09   10.70
   3   6   9  131.29   10.30
   3   6   9  112.49   10.90
  -4  -6  -9  253.57   14.30
   4   6   9  239.68   13.40
   4   6   9  272.07   15.10
   5   6   9  242.48   15.30
   5  -7  -9    1.50    5.70
  -5   7   9   -1.10    4.20
  -5   7   9    9.40    5.30
   4  -7  -9    7.90    5.70
  -4   7   9    1.70    4.70
  -4   7   9   12.80    4.80
   3  -7  -9   24.00    6.80
  -3   7   9   17.10    5.60
   2  -7  -9  598.94   20.80
  -2   7   9  573.94   19.20
   1  -7  -9  221.98   12.90
  -1   7   9  217.68   11.90
   0  -7  -9    8.40    5.20
   0  -7  -9    1.60    4.00
   0   7   9    8.10    5.20
  -1  -7  -9  519.35   16.40
  -1  -7  -9  479.95   18.60
   1   7   9  503.45   17.80
  -2  -7  -9  678.03   20.40
   2   7   9  636.44   20.60
   2   7   9  647.24   21.80
  -3  -7  -9  362.76   16.00
   3   7   9  391.96   16.30
   3   7   9  367.16   17.20
  -4  -7  -9   15.40    6.50
   4   7   9    2.20    5.60
   4   7   9   -5.60    4.60
   5  -8  -9  250.07   16.20
  -5   8   9  266.87   14.00
  -5   8   9  244.68   14.80
   4  -8  -9  881.41   27.80
  -4   8   9  854.21   26.20
   3  -8  -9  265.77   15.40
  -3   8   9  258.87   13.90
   2  -8  -9   -2.30    4.70
  -2   8   9    9.90    5.20
   1  -8  -9    6.20    5.30
  -1   8   9    5.30    4.50
   0  -8  -9  201.38   13.60
   0   8   9  200.18   12.30
  -1  -8  -9   97.79    9.30
  -1  -8  -9   98.69   11.40
   1   8   9   97.99   10.50
  -2  -8  -9   50.19    7.80
   2   8   9   51.19    8.00
   2   8   9   57.99    8.80
  -3  -8  -9   13.30    6.00
   3   8   9   17.30    6.50
   3   8   9   23.50    6.90
   4  -9  -9   18.40    7.30
  -4   9   9   30.90    7.50
   3  -9  -9  170.98   14.30
  -3   9   9  216.18   13.60
   2  -9  -9  833.92   27.60
  -2   9   9  826.82   26.00
   1  -9  -9  202.08   14.10
  -1   9   9  220.38   13.30
   0  -9  -9    8.50    5.90
   0   9   9    6.10    5.10
  -1  -9  -9  241.18   15.40
  -1  -9  -9  232.48   15.10
   1   9   9  243.68   14.20
  -2  -9  -9  389.46   16.70
   2   9   9  363.06   17.00
   2   9   9  367.26   18.40
   2 -10  -9   54.99   10.00
  -2  10   9   40.50    8.00
   1 -10  -9  109.59   12.50
  -1  10   9  110.09   12.20
   0 -10  -9  930.81   30.50
   0  10   9  965.50   28.40
   2  10 -10   11.90    5.80
  -2 -10  10   12.10    6.10
   1  10 -10  284.07   14.40
  -1 -10  10  290.97   15.40
   0  10 -10  292.77   14.50
   0 -10  10  292.27   15.90
  -1  10 -10  278.67   15.30
   3   9 -10   66.49    9.20
  -3  -9  10   79.69    9.50
   2   9 -10  107.29   10.10
  -2  -9  10  104.89   10.60
   1   9 -10  105.99   10.30
  -1  -9  10  108.19   10.50
   0   9 -10   -0.70    4.30
   0  -9  10    1.00    4.80
  -1   9 -10  172.28   10.70
  -1   9 -10  128.49   11.70
   1  -9  10  124.99   11.50
  -2   9 -10  365.56   17.00
   2  -9  10  339.37   17.20
  -5  -8  10  501.25   19.10
   4   8 -10  220.38   13.30
   4   8 -10  227.88   13.50
  -4  -8  10  228.18   13.00
   3   8 -10  186.08   11.60
  -3  -8  10  151.28   10.70
   2   8 -10   38.70    7.00
  -2  -8  10   35.50    7.00
   1   8 -10  448.36   16.10
  -1  -8  10  460.95   17.10
   0   8 -10   69.19    7.90
   0  -8  10   57.79    7.40
   0  -8  10   52.09    7.50
  -1   8 -10  166.18   11.90
  -1   8 -10  182.88   10.50
   1  -8  10  185.98   12.00
  -2   8 -10    4.20    4.40
  -2   8 -10    7.20    5.30
   2  -8  10    6.00    6.00
  -3   8 -10   56.99    8.20
   3  -8  10   63.29    9.70
   5   7 -10   37.20    7.40
   5   7 -10   32.50    7.60
  -5  -7  10   32.20    7.00
   4   7 -10   58.19    7.90
   4   7 -10   72.59    9.50
  -4  -7  10   71.49    8.40
   3   7 -10  924.71   24.00
   3   7 -10  955.20   24.80
  -3  -7  10  906.41   24.10
   2   7 -10  708.03   20.50
  -2  -7  10  773.22   21.60
   1   7 -10  333.17   13.20
  -1  -7  10  327.37   13.90
   0   7 -10   -3.40    3.80
   0   7 -10   -2.80    3.40
   0  -7  10   -0.50    3.70
   0  -7  10    2.90    4.10
  -1   7 -10  207.18   11.90
  -1   7 -10  219.48   10.90
   1  -7  10  218.68   11.90
  -2   7 -10   21.00    5.90
  -2   7 -10   15.40    5.00
   2  -7  10   27.90    6.60
  -3   7 -10  186.58   12.30
   3  -7  10  192.78   13.20
  -4   7 -10    1.10    5.20
   4  -7  10   11.70    6.60
   6   6 -10    6.80    6.10
  -6  -6  10    6.80    5.60
  -6  -6  10   11.70    5.90
   5   6 -10  128.89   11.30
   5   6 -10  147.69   10.90
  -5  -6  10  111.19   10.30
   4   6 -10  216.78   12.50
   4   6 -10  226.28   11.90
  -4  -6  10  226.48   11.90
   3   6 -10  279.77   12.50
   3   6 -10  269.87   12.10
  -3  -6  10  280.37   12.60
   2   6 -10    2.10    3.80
   2   6 -10    7.60    4.00
  -2  -6  10    6.00    4.10
   1   6 -10 1340.47   28.80
  -1  -6  10 1430.56   31.30
   0   6 -10 1058.19   25.20
   0   6 -10 1039.50   24.10
   0  -6  10 1053.29   23.60
   0  -6  10 1053.09   25.30
  -1   6 -10  712.13   20.40
  -1   6 -10  702.53   19.00
   1  -6  10  747.03   20.30
  -2   6 -10    5.60    4.40
  -2   6 -10    8.80    4.60
   2  -6  10    1.70    4.60
  -3   6 -10  250.07   11.30
  -3   6 -10  246.98   13.30
   3  -6  10  237.58   14.00
  -4   6 -10   12.00    5.60
   4  -6  10   15.60    6.60
  -5   6 -10  357.76   17.20
   5  -6  10  351.16   19.00
   6   5 -10  366.46   15.60
   6   5 -10  354.96   18.10
  -6  -5  10  346.17   15.90
   5   5 -10   12.70    5.30
   5   5 -10   10.20    5.80
  -5  -5  10   -2.00    4.50
   4   5 -10    1.20    3.80
   4   5 -10   -5.80    3.70
  -4  -5  10   -4.90    3.60
   3   5 -10   40.10    5.90
   3   5 -10   59.89    7.10
  -3  -5  10   57.59    6.90
   2   5 -10  337.17   11.50
   2   5 -10  331.37   12.30
  -2  -5  10  332.27   13.20
   1   5 -10  416.76   13.60
  -1  -5  10  403.26   14.10
  -1  -5  10  415.26   11.90
   0   5 -10   -0.20    3.30
   0   5 -10    0.80    3.60
   0  -5  10   -1.50    3.40
   0  -5  10    0.60    3.30
  -1   5 -10  894.81   21.30
  -1   5 -10  924.11   22.70
   1  -5  10  905.01   22.30
  -2   5 -10  113.89    8.60
  -2   5 -10  101.29    8.40
   2  -5  10   94.19    8.90
  -3   5 -10  809.52   22.20
  -3   5 -10  782.32   20.30
   3  -5  10  817.52   23.80
  -4   5 -10   19.80    6.20
  -4   5 -10   18.60    5.20
   4  -5  10   19.40    6.70
  -5   5 -10  122.79   11.60
   5  -5  10   91.79   11.40
   7   4 -10    3.70    6.10
  -7  -4  10    7.90    5.40
  -7  -4  10   10.80    6.10
   6   4 -10  228.78   11.60
   6   4 -10  213.38   14.60
  -6  -4  10  206.88   12.60
   5   4 -10  158.78   11.80
   5   4 -10  190.18   10.60
  -5  -4  10  179.58   11.30
   4   4 -10  506.85   17.40
   4   4 -10  476.45   15.50
  -4  -4  10  504.75   16.60
   3   4 -10    5.20    3.80
   3   4 -10   -3.00    3.00
  -3  -4  10   -1.70    3.50
   2   4 -10    3.90    3.60
   2   4 -10   -1.10    2.90
  -2  -4  10    6.80    3.80
   1   4 -10   18.70    4.00
   1   4 -10   17.50    3.20
  -1  -4  10   18.90    4.60
  -1  -4  10   21.50    3.80
   0   4 -10  816.62   19.50
   0  -4  10  810.22   20.10
   0  -4  10  837.92   19.30
  -1   4 -10  371.46   12.50
  -1   4 -10  347.87   12.60
   1  -4  10  376.36   13.30
  -2   4 -10   -5.90    2.80
  -2   4 -10   -0.40    3.30
   2  -4  10   -2.80    3.90
  -3   4 -10  109.09    8.30
  -3   4 -10   99.49    7.70
   3  -4  10  126.49   10.00
  -4   4 -10   30.10    5.60
  -4   4 -10   29.00    6.10
   4  -4  10   31.20    6.80
  -5   4 -10  617.74   20.70
   5  -4  10  651.83   23.40
   7   3 -10   87.49   11.60
  -7  -3  10  110.29   11.50
   6   3 -10  642.74   23.00
   6   3 -10  699.13   19.40
  -6  -3  10  668.73   21.40
   5   3 -10   26.00    6.70
   5   3 -10   16.80    4.70
  -5  -3  10   15.30    5.10
   4   3 -10  307.87   11.90
   4   3 -10  360.26   14.10
  -4  -3  10  316.57   13.20
   3   3 -10  217.78   10.10
   3   3 -10  230.58    9.70
  -3  -3  10  218.38   10.40
   2   3 -10 2624.64   43.60
   2   3 -10 2731.93   45.00
  -2  -3  10 2667.43   45.60
  -2  -3  10 2688.83   40.10
   1   3 -10   50.19    4.20
   1   3 -10   43.40    5.00
  -1  -3  10   45.10    5.40
  -1  -3  10   55.39    5.00
   0   3 -10    0.60    2.90
   0  -3  10    4.60    3.20
   0  -3  10    0.80    2.80
  -1   3 -10  174.28    8.40
  -1   3 -10  187.28    9.10
   1  -3  10  170.78    9.10
  -2   3 -10  756.22   18.80
  -2   3 -10  725.53   18.40
   2  -3  10  753.32   20.50
  -3   3 -10  112.29    7.70
  -3   3 -10  106.19    7.80
   3  -3  10   84.59    8.70
  -4   3 -10    9.30    4.70
  -4   3 -10    3.40    3.90
   4  -3  10    6.40    4.80
  -5   3 -10   59.19    7.90
  -5   3 -10   75.79    8.10
   5  -3  10   57.09    9.00
  -6   3 -10    2.20    5.10
   6  -3  10    3.60    6.10
   7   2 -10    5.70    5.80
  -7  -2  10    3.60    5.30
   6   2 -10   18.00    6.90
   6   2 -10   19.50    4.70
  -6  -2  10   17.40    6.00
   5   2 -10   85.69    7.60
   5   2 -10   65.99    8.50
  -5  -2  10   69.29    8.00
   4   2 -10 1071.19   25.90
   4   2 -10 1077.49   22.90
  -4  -2  10 1102.49   25.40
   3   2 -10  109.49    6.50
   3   2 -10   98.49    7.20
  -3  -2  10   94.49    7.20
   2   2 -10  349.57   10.90
   2   2 -10  365.76   11.40
  -2  -2  10  341.97   11.70
  -2  -2  10  364.16    9.00
   1   2 -10  371.56   11.30
   1   2 -10  360.46    9.50
  -1  -2  10  370.76   10.20
  -1  -2  10  332.17   11.20
   0   2 -10 2350.26   34.70
   0   2 -10 2428.46   40.40
   0  -2  10 2433.16   40.20
   0  -2  10 2349.76   40.00
  -1   2 -10   50.39    5.20
  -1   2 -10   41.00    5.00
   1  -2  10   59.39    6.20
  -2   2 -10   -5.70    2.40
  -2   2 -10    5.80    3.30
   2  -2  10    3.50    3.80
  -3   2 -10   -1.60    3.00
  -3   2 -10    1.80    3.50
   3  -2  10   -3.10    3.90
  -4   2 -10  632.64   17.70
  -4   2 -10  614.74   17.90
   4  -2  10  620.64   20.50
  -5   2 -10    7.70    4.50
  -5   2 -10   10.70    5.30
   5  -2  10    2.40    5.00
  -6   2 -10   -7.30    4.50
   6  -2  10    1.80    6.10
   7   1 -10  519.45   21.80
  -7  -1  10  495.05   19.60
   6   1 -10   23.10    6.80
  -6  -1  10   25.60    6.20
   5   1 -10   24.90    6.40
   5   1 -10   14.50    4.10
  -5  -1  10   23.80    5.70
   4   1 -10   45.80    5.00
   4   1 -10   42.50    6.30
  -4  -1  10   35.00    5.40
   3   1 -10  185.78    7.90
   3   1 -10  173.38    9.00
  -3  -1  10  168.08    5.80
  -3  -1  10  173.08    9.00
   2   1 -10 1878.21   32.90
   2   1 -10 1881.31   32.30
  -2  -1  10 1873.91   30.40
  -2  -1  10 1872.11   33.60
   1   1 -10  246.88    9.00
   1   1 -10  246.58    8.00
  -1  -1  10  245.08    9.00
  -1  -1  10  248.48    8.50
   0   1 -10    5.10    3.10
   0   1 -10    7.40    2.20
   0  -1  10    4.20    2.90
   0  -1  10    8.50    2.90
  -1   1 -10   20.40    3.90
  -1   1 -10   20.40    3.60
   1  -1  10   15.30    3.90
  -2   1 -10 2211.48   39.20
  -2   1 -10 2303.57   37.70
   2  -1  10 2210.48   41.00
  -3   1 -10   -2.80    2.70
  -3   1 -10   -2.20    3.20
   3  -1  10   -1.10    3.90
  -4   1 -10  132.39    8.10
  -4   1 -10  146.99    9.50
   4  -1  10  126.79   11.20
  -5   1 -10   38.00    6.90
   5  -1  10   37.40    7.30
  -6   1 -10  694.93   21.60
   6  -1  10  696.03   24.50
   7   0 -10  104.89   11.80
  -7   0  10  105.39   10.70
   6   0 -10   24.10    7.20
  -6   0  10   30.30    6.70
   5   0 -10 1159.68   29.00
  -5   0  10 1169.18   27.50
   4   0 -10  193.08    7.60
   4   0 -10  180.48   10.30
  -4   0  10  185.98    9.80
   3   0 -10  474.35   14.60
   3   0 -10  463.85   11.90
  -3   0  10  467.45   11.20
  -3   0  10  471.95   14.20
   2   0 -10  516.85   12.70
   2   0 -10  509.05   13.80
  -2   0  10  531.25   13.90
  -2   0  10  526.45   12.40
   1   0 -10  110.99    6.20
   1   0 -10  123.99    6.40
  -1   0  10  105.39    6.00
  -1   0  10  110.79    6.10
   0   0 -10 1293.97   22.60
   0   0 -10 1285.07   24.40
   0   0  10 1279.07   24.90
   0   0  10 1274.37   23.20
  -1   0 -10   37.30    3.70
  -1   0 -10   36.00    4.80
   1   0  10   40.80    4.40
   1   0  10   30.70    4.80
  -2   0 -10   39.50    4.20
  -2   0 -10   37.00    5.00
   2   0  10   41.40    5.90
  -3   0 -10   27.10    4.20
  -3   0 -10   33.20    5.70
   3   0  10   22.60    5.50
  -4   0 -10  415.36   15.00
   4   0  10  405.26   16.30
  -5   0 -10   11.90    5.20
   5   0  10   22.80    6.70
  -6   0 -10  230.58   13.30
   6   0  10  216.98   14.30
   7  -1 -10  828.52   27.90
  -7   1  10  868.61   26.30
   6  -1 -10    0.00    5.20
  -6   1  10    3.40    4.40
   5  -1 -10   61.89    8.50
  -5   1  10   55.59    7.50
   4  -1 -10   48.60    4.50
   4  -1 -10   52.99    7.30
  -4   1  10   50.29    4.90
  -4   1  10   40.00    5.60
   3  -1 -10 1414.86   29.20
   3  -1 -10 1428.96   24.70
  -3   1  10 1423.76   25.60
  -3   1  10 1393.86   27.70
   2  -1 -10   84.69    6.70
   2  -1 -10   74.09    5.10
  -2   1  10   75.89    5.60
  -2   1  10   80.79    5.60
   1  -1 -10 1244.88   24.00
   1  -1 -10 1206.18   22.80
  -1   1  10 1230.18   23.90
  -1   1  10 1238.38   22.70
   0  -1 -10    1.20    2.50
   0  -1 -10   -1.90    2.60
   0   1  10    4.40    3.10
   0   1  10    0.80    2.20
  -1  -1 -10  155.18    6.90
  -1  -1 -10  142.79    7.60
   1   1  10  151.68    8.40
   1   1  10  158.98    6.00
  -2  -1 -10  357.16   12.40
  -2  -1 -10  342.17    9.00
   2   1  10  347.57   10.10
   2   1  10  347.97   13.00
  -3  -1 -10   76.29    7.90
   3   1  10   76.49    5.90
   3   1  10   78.69    8.50
  -4  -1 -10   61.39    7.60
   4   1  10   74.29    8.60
  -5  -1 -10    1.10    4.70
   5   1  10   -8.20    4.40
  -6  -1 -10  546.05   20.00
   6   1  10  520.55   21.00
   7  -2 -10  152.18   13.10
  -7   2  10  145.89   12.20
   6  -2 -10    9.60    6.10
  -6   2  10    8.30    5.20
   5  -2 -10  572.94   19.80
  -5   2  10  542.95   17.70
   4  -2 -10  247.18   12.40
  -4   2  10  268.17    9.90
  -4   2  10  270.37   11.50
   3  -2 -10  657.73   18.60
   3  -2 -10  665.23   13.60
  -3   2  10  671.53   16.90
  -3   2  10  664.33   16.10
   2  -2 -10   85.49    5.00
   2  -2 -10   94.09    7.20
  -2   2  10   86.59    5.80
  -2   2  10   88.79    6.10
   1  -2 -10 1995.80   33.20
   1  -2 -10 1954.80   35.40
  -1   2  10 1997.30   32.50
  -1   2  10 2031.60   35.50
   0  -2 -10  488.35   13.40
   0  -2 -10  477.65   12.80
   0   2  10  495.05   10.80
   0   2  10  481.65   14.20
  -1  -2 -10 2310.87   39.80
  -1  -2 -10 2267.67   38.90
   1   2  10 2292.27   41.00
  -2  -2 -10   -1.30    3.30
   2   2  10    4.60    3.80
   2   2  10    1.50    2.70
  -3  -2 -10  263.27   12.00
   3   2  10  263.87   12.50
   3   2  10  273.67   10.60
  -4  -2 -10  253.07   12.50
   4   2  10  228.08   13.00
   4   2  10  264.27   13.40
  -5  -2 -10   68.89    8.70
   5   2  10   68.69    9.20
  -6  -2 -10    1.30    5.60
   6   2  10   -3.50    5.30
   7  -3 -10   69.19   10.40
  -7   3  10   72.09    9.70
   6  -3 -10   90.79   10.80
  -6   3  10  112.79   10.70
   5  -3 -10  101.59   10.20
  -5   3  10  112.19    9.10
  -5   3  10  111.69    7.90
   4  -3 -10    1.20    4.00
  -4   3  10    6.60    3.50
  -4   3  10   -3.80    3.60
   3  -3 -10  163.68    9.80
  -3   3  10  138.19    7.90
  -3   3  10  155.98    8.30
   2  -3 -10   29.20    3.60
   2  -3 -10   25.70    5.20
  -2   3  10   26.70    4.10
  -2   3  10   19.70    4.40
   1  -3 -10  885.41   21.20
   1  -3 -10  924.51   18.30
  -1   3  10  913.71   17.40
   0  -3 -10    7.30    3.80
   0  -3 -10    6.20    3.20
   0   3  10    8.90    3.60
  -1  -3 -10 1440.06   28.40
  -1  -3 -10 1369.86   27.40
   1   3  10 1370.06   29.10
  -2  -3 -10  401.66   13.90
   2   3  10  450.95   13.70
   2   3  10  418.46   14.80
  -3  -3 -10 1069.59   26.10
   3   3  10 1137.89   25.10
   3   3  10 1109.29   26.80
  -4  -3 -10   27.50    6.40
   4   3  10   40.70    7.40
   4   3  10   32.50    5.90
  -5  -3 -10  223.68   13.20
   5   3  10  220.58   13.50
   7  -4 -10    2.70    6.20
  -7   4  10   -8.50    5.20
   6  -4 -10  138.99   12.10
  -6   4  10  110.09   10.80
   5  -4 -10  333.07   15.90
  -5   4  10  302.77   12.70
  -5   4  10  335.67   14.20
  -4   4  10  778.22   20.50
  -4   4  10  778.12   20.20
   3  -4 -10  252.17   12.50
  -3   4  10  269.87   11.30
  -3   4  10  263.67   10.50
   2  -4 -10  104.89    5.30
   2  -4 -10  119.49    9.00
  -2   4  10  103.49    7.90
  -2   4  10   96.99    6.20
   1  -4 -10  143.19    6.90
   1  -4 -10  139.69    8.90
  -1   4  10  144.59    8.70
  -1   4  10  162.38    6.40
   0  -4 -10   27.70    5.50
   0  -4 -10   22.20    4.20
   0   4  10   21.30    5.00
  -1  -4 -10 1325.87   28.90
  -1  -4 -10 1383.36   27.60
   1   4  10 1342.77   29.50
  -2  -4 -10   38.40    6.10
   2   4  10   34.50    5.30
   2   4  10   45.70    6.50
  -3  -4 -10  156.28   10.20
   3   4  10  152.58   10.30
   3   4  10  159.58   10.00
  -4  -4 -10  579.44   19.80
   4   4  10  591.64   19.30
   4   4  10  589.14   19.80
  -5  -4 -10  889.21   26.30
   5   4  10  884.81   25.80
   5   4  10  944.21   26.80
   6  -5 -10  796.72   26.70
  -6   5  10  758.72   23.90
  -6   5  10  795.92   23.00
   5  -5 -10   47.30    8.20
  -5   5  10   45.70    7.00
  -5   5  10   47.40    7.00
   4  -5 -10   60.19    8.70
  -4   5  10   60.39    7.20
  -4   5  10   67.59    7.80
   3  -5 -10  436.36   16.70
  -3   5  10  444.36   15.20
  -3   5  10  434.76   13.80
   2  -5 -10  512.45   17.50
  -2   5  10  509.45   16.50
  -2   5  10  510.25   13.50
   1  -5 -10  835.92   23.10
   1  -5 -10  905.61   18.60
  -1   5  10  879.31   22.40
   0  -5 -10   -3.80    3.10
   0  -5 -10    5.60    4.30
   0   5  10   -3.00    3.10
  -1  -5 -10  403.16   13.80
  -1  -5 -10  419.26   15.60
   1   5  10  404.96   15.30
  -2  -5 -10   44.30    6.70
   2   5  10   56.69    7.20
   2   5  10   53.59    7.20
  -3  -5 -10  223.38   12.70
   3   5  10  236.38   12.60
   3   5  10  244.48   12.60
  -4  -5 -10   16.40    6.10
   4   5  10   19.20    5.90
   4   5  10   20.60    6.20
  -5  -5 -10   46.80    8.40
   5   5  10   79.49   10.20
   5   5  10   77.89    9.90
   6  -6 -10   17.20    7.20
  -6   6  10   19.70    6.10
  -6   6  10   14.20    6.20
   5  -6 -10  187.08   13.70
  -5   6  10  167.98   11.40
  -5   6  10  187.98   11.70
   4  -6 -10  761.82   24.30
  -4   6  10  757.92   20.70
  -4   6  10  726.63   22.00
   3  -6 -10  173.48   11.90
  -3   6  10  196.88   11.40
  -3   6  10  193.08    9.50
   2  -6 -10   31.10    6.70
  -2   6  10   30.50    5.90
   1  -6 -10  208.68   12.20
  -1   6  10  217.38   11.70
   0  -6 -10 1238.98   25.50
   0  -6 -10 1183.88   29.50
   0   6  10 1264.47   29.20
  -1  -6 -10  200.78   12.30
  -1  -6 -10  214.68   10.40
   1   6  10  203.38   11.50
  -2  -6 -10    3.10    4.70
   2   6  10    3.80    4.80
   2   6  10    2.60    4.40
  -3  -6 -10  151.08   11.20
   3   6  10  156.18   11.50
   3   6  10  175.58   11.80
  -4  -6 -10   46.80    8.40
   4   6  10   35.80    7.60
   4   6  10   42.80    8.10
   5  -7 -10   20.10    7.10
  -5   7  10   33.10    6.90
  -5   7  10   27.80    6.80
   4  -7 -10    0.10    5.10
  -4   7  10    9.20    5.20
  -4   7  10   -2.50    3.90
   3  -7 -10   40.30    7.90
  -3   7  10   33.70    6.80
   2  -7 -10  445.36   18.30
  -2   7  10  422.96   16.70
   1  -7 -10  456.45   18.60
  -1   7  10  488.75   17.70
   0  -7 -10    3.70    5.10
   0  -7 -10   -4.50    3.30
   0   7  10   -1.80    4.20
  -1  -7 -10  286.27   15.40
  -1  -7 -10  286.17   12.80
   1   7  10  310.17   14.70
  -2  -7 -10  518.55   18.00
   2   7  10  522.45   19.80
   2   7  10  518.35   18.90
  -3  -7 -10  509.85   19.00
   3   7  10  493.65   19.10
   3   7  10  491.75   19.80
  -4  -7 -10   58.69    9.60
   4   7  10   51.29    8.50
   4   7  10   54.19    8.90
   4  -8 -10  302.77   17.10
  -4   8  10  296.67   15.50
   3  -8 -10    5.10    5.70
  -3   8  10    4.60    5.00
   2  -8 -10   46.30    8.60
  -2   8  10   48.10    7.80
   1  -8 -10   49.90    8.70
  -1   8  10   67.19    8.60
   0  -8 -10  343.47   17.10
   0   8  10  351.66   16.20
  -1  -8 -10  217.08   11.90
  -1  -8 -10  195.28   13.80
   1   8  10  254.27   14.00
  -2  -8 -10   42.10    7.60
   2   8  10   56.59    8.50
   2   8  10   62.99    9.70
  -3  -8 -10  191.78   13.20
   3   8  10  202.78   14.60
   3   8  10  203.88   13.50
   3  -9 -10   65.39   10.50
  -3   9  10   70.89    9.80
   2  -9 -10  814.52   27.70
  -2   9  10  791.02   25.60
   1  -9 -10  154.68   13.30
  -1   9  10  179.48   12.60
   0  -9 -10    0.40    5.70
   0   9  10   -0.60    4.70
  -1  -9 -10    1.30    5.80
   1   9  10    9.60    5.70
  -2  -9 -10  381.26   16.80
  -2  -9 -10  367.16   19.40
   2   9  10  385.16   18.00
   1  10 -11  413.76   17.30
  -1 -10  11  383.06   17.80
   3   9 -11   74.59    9.70
  -3  -9  11   59.99    8.80
   2   9 -11  357.36   16.20
  -2  -9  11  375.96   16.60
   1   9 -11   58.99    8.00
  -1  -9  11   71.19    9.40
   0   9 -11    3.70    4.50
   0  -9  11    7.60    5.60
  -1   9 -11  168.38   11.10
  -1   9 -11  159.08   12.40
   1  -9  11  150.88   11.90
  -2   9 -11  443.16   19.10
   2  -9  11  420.86   19.10
   4   8 -11   38.90    7.40
  -4  -8  11   46.10    7.80
   3   8 -11  134.49   10.40
  -3  -8  11  138.39   11.10
   2   8 -11   -0.30    4.50
  -2  -8  11   -1.80    4.80
   1   8 -11  287.97   13.60
  -1  -8  11  263.27   14.00
   0   8 -11  137.59    9.80
   0  -8  11  141.79   10.90
  -1   8 -11  199.48   12.80
  -1   8 -11  177.98   11.00
   1  -8  11  211.18   12.50
  -2   8 -11    2.50    4.50
  -2   8 -11   -3.00    4.50
   2  -8  11   -6.60    4.50
  -3   8 -11  201.18   13.60
   3  -8  11  185.28   14.20
   5   7 -11   15.10    6.00
   5   7 -11   11.90    6.10
  -5  -7  11   18.20    6.60
   4   7 -11   27.30    6.70
   4   7 -11   27.50    6.40
  -4  -7  11   38.20    7.40
   3   7 -11  630.64   20.10
  -3  -7  11  648.64   20.40
   2   7 -11   65.79    7.70
  -2  -7  11   67.69    8.20
   1   7 -11  145.39    9.50
  -1  -7  11  137.59   10.10
   0   7 -11   -7.60    3.70
   0  -7  11    1.90    4.00
   0  -7  11   -5.20    3.80
  -1   7 -11   88.69    9.70
  -1   7 -11   73.59    8.10
   1  -7  11   98.69    9.60
  -2   7 -11   63.09    7.90
  -2   7 -11   52.79    7.80
   2  -7  11   49.60    8.20
  -3   7 -11  315.77   15.40
  -3   7 -11  305.97   13.80
   3  -7  11  318.27   16.40
  -4   7 -11   11.20    6.40
   4  -7  11   15.70    7.20
   6   6 -11   44.70    9.00
   6   6 -11   26.30    6.80
  -6  -6  11   24.20    6.70
   5   6 -11  560.74   19.30
   5   6 -11  542.05   20.80
  -5  -6  11  565.84   19.60
   4   6 -11  195.58   11.90
   4   6 -11  202.28   11.60
  -4  -6  11  203.88   12.10
   3   6 -11  626.54   19.30
   3   6 -11  622.34   18.50
  -3  -6  11  627.24   19.60
   2   6 -11   25.10    5.50
  -2  -6  11   27.20    6.00
   1   6 -11  485.15   16.00
  -1  -6  11  491.05   16.70
   0   6 -11  267.27   11.80
   0  -6  11  276.67   12.80
   0  -6  11  288.87   11.80
  -1   6 -11  395.46   15.40
  -1   6 -11  412.66   14.50
   1  -6  11  384.56   15.00
  -2   6 -11    8.30    4.80
  -2   6 -11   14.60    4.80
   2  -6  11   18.70    6.10
  -3   6 -11  423.26   16.90
  -3   6 -11  414.56   14.90
   3  -6  11  405.96   17.90
  -4   6 -11    4.20    5.10
   4  -6  11   10.30    6.70
   6   5 -11  267.87   13.50
   6   5 -11  261.27   16.20
  -6  -5  11  266.87   14.60
   5   5 -11   26.20    7.00
   5   5 -11   24.20    5.90
  -5  -5  11   23.30    6.20
   4   5 -11   26.60    6.40
   4   5 -11   35.10    6.20
  -4  -5  11   22.40    5.70
   3   5 -11  653.63   18.40
   3   5 -11  601.24   18.10
  -3  -5  11  646.04   19.20
   2   5 -11  108.79    9.20
   2   5 -11  117.29    8.00
  -2  -5  11  106.49    8.60
   1   5 -11  864.61   21.50
  -1  -5  11  865.41   19.10
  -1  -5  11  875.21   22.20
   0   5 -11    4.00    3.80
   0  -5  11    3.60    3.80
   0  -5  11    1.80    3.40
  -1   5 -11  723.83   19.20
  -1   5 -11  701.63   19.90
   1  -5  11  720.43   20.10
  -2   5 -11  335.87   13.00
  -2   5 -11  327.17   13.70
   2  -5  11  319.97   14.50
  -3   5 -11  433.96   16.40
  -3   5 -11  453.05   15.50
   3  -5  11  462.25   18.30
  -4   5 -11   -2.70    4.40
  -4   5 -11    1.40    4.40
   4  -5  11    8.70    5.90
  -5   5 -11  123.99   11.70
   5  -5  11  118.69   12.30
   6   4 -11   43.40    9.00
   6   4 -11   30.20    6.30
  -6  -4  11   43.90    7.70
   5   4 -11   15.80    6.10
   5   4 -11   17.60    5.20
  -5  -4  11   16.70    5.70
   4   4 -11  552.94   16.80
   4   4 -11  515.65   17.70
  -4  -4  11  499.35   17.00
   3   4 -11   29.20    5.50
   3   4 -11   28.70    5.30
  -3  -4  11   28.50    5.80
   2   4 -11   11.50    3.70
   2   4 -11    5.20    3.70
  -2  -4  11   -0.90    3.40
   1   4 -11  463.05   14.40
  -1  -4  11  468.75   12.80
  -1  -4  11  467.65   14.90
   0   4 -11   42.50    5.60
   0  -4  11   41.20    6.00
   0  -4  11   39.20    5.50
  -1   4 -11 1254.17   26.60
  -1   4 -11 1268.57   27.40
   1  -4  11 1263.27   27.90
  -2   4 -11   -1.70    3.30
  -2   4 -11   -4.10    3.20
   2  -4  11   -2.70    4.10
  -3   4 -11  364.56   14.20
  -3   4 -11  371.66   13.90
   3  -4  11  352.86   15.80
  -4   4 -11   47.60    6.80
  -4   4 -11   43.30    6.80
   4  -4  11   36.10    7.40
  -5   4 -11  808.92   23.90
  -5   4 -11  782.92   26.00
   5  -4  11  807.92   26.70
   7   3 -11   54.79    9.70
  -7  -3  11   40.60    8.10
   6   3 -11  578.04   17.80
   6   3 -11  561.24   21.70
  -6  -3  11  570.84   19.80
   5   3 -11   23.30    5.30
   5   3 -11   14.80    5.90
  -5  -3  11   32.60    6.80
   4   3 -11   67.49    7.00
   4   3 -11   92.69    9.00
  -4  -3  11   72.19    8.00
   3   3 -11  478.15   14.30
   3   3 -11  487.15   14.90
  -3  -3  11  440.26   15.10
   2   3 -11 1296.27   25.10
   2   3 -11 1305.17   26.50
  -2  -3  11 1279.47   27.00
  -2  -3  11 1286.37   22.40
   1   3 -11  194.08    7.00
   1   3 -11  172.98    8.70
  -1  -3  11  176.88    7.80
  -1  -3  11  200.98    9.60
   0   3 -11    7.90    3.50
   0  -3  11    6.80    3.70
   0  -3  11   -0.30    3.10
  -1   3 -11  250.47   10.50
  -1   3 -11  243.78   10.50
   1  -3  11  267.37   11.30
  -2   3 -11  302.87   11.80
  -2   3 -11  311.07   12.00
   2  -3  11  307.07   13.20
  -3   3 -11  744.03   19.90
  -3   3 -11  730.83   19.70
   3  -3  11  752.72   22.30
  -4   3 -11   25.90    5.60
  -4   3 -11   25.80    5.70
   4  -3  11   30.10    6.90
  -5   3 -11  647.24   19.80
  -5   3 -11  677.63   20.70
   5  -3  11  633.94   23.20
   7   2 -11   -6.90    5.60
  -7  -2  11    0.00    5.50
   6   2 -11   80.19    7.70
   6   2 -11   56.89    9.00
  -6  -2  11   64.79    8.30
   5   2 -11   33.10    6.50
   5   2 -11   32.80    5.20
  -5  -2  11   47.50    7.30
   4   2 -11 2075.39   36.80
   4   2 -11 2046.20   40.30
  -4  -2  11 1998.20   39.30
   3   2 -11    5.40    3.30
   3   2 -11    1.90    3.50
  -3  -2  11    0.50    3.30
   2   2 -11    3.60    3.00
   2   2 -11    2.60    3.20
  -2  -2  11    4.30    3.70
  -2  -2  11    2.80    2.30
   1   2 -11    7.80    3.20
   1   2 -11   14.90    3.00
  -1  -2  11    8.80    3.10
  -1  -2  11    4.40    3.20
   0   2 -11 2762.32   46.10
   0  -2  11 2715.73   46.00
   0  -2  11 2814.62   46.00
  -1   2 -11    4.30    3.30
  -1   2 -11   -1.50    2.80
   1  -2  11    6.10    3.80
  -2   2 -11   52.69    6.00
  -2   2 -11   50.09    5.80
   2  -2  11   43.00    6.40
  -3   2 -11   73.79    7.60
  -3   2 -11   81.89    7.40
   3  -2  11   90.99    9.10
  -4   2 -11   96.29    7.90
  -4   2 -11   97.99    9.20
   4  -2  11   76.49    9.00
  -5   2 -11  330.87   14.00
  -5   2 -11  343.47   14.60
   5  -2  11  360.36   17.50
   7   1 -11  129.19   13.30
   6   1 -11  231.28   14.10
  -6  -1  11  248.88   13.50
   5   1 -11   96.49    6.70
   5   1 -11   87.49    9.40
  -5  -1  11  100.49    9.10
   4   1 -11    0.70    3.80
   4   1 -11    4.30    3.20
  -4  -1  11   -1.50    3.70
   3   1 -11   11.40    3.40
   3   1 -11   10.70    4.00
  -3  -1  11    2.70    3.50
  -3  -1  11   13.10    2.80
   2   1 -11 1990.70   34.70
   2   1 -11 1965.30   34.40
  -2  -1  11 1954.10   32.40
  -2  -1  11 1975.10   35.60
   1   1 -11   10.30    3.00
   1   1 -11   11.80    3.70
  -1  -1  11   16.70    3.60
  -1  -1  11    9.20    3.40
   0   1 -11   11.50    3.30
   0   1 -11   13.70    2.70
   0  -1  11   11.40    3.50
   0  -1  11   14.00    3.50
  -1   1 -11    3.20    3.10
   1  -1  11   -1.00    2.70
   1  -1  11    2.70    3.50
  -2   1 -11 1892.41   32.90
  -2   1 -11 1786.12   34.50
   2  -1  11 1838.92   36.60
  -3   1 -11   27.40    5.40
  -3   1 -11   29.30    4.70
   3  -1  11   35.00    6.50
  -4   1 -11  158.78    9.90
  -4   1 -11  151.78    8.60
   4  -1  11  152.58   11.30
  -5   1 -11    5.50    4.80
   5  -1  11   -3.80    4.60
  -6   1 -11  290.37   14.40
   6  -1  11  241.08   15.60
   7   0 -11   40.20    8.80
  -7   0  11   31.40    7.30
   6   0 -11   -2.80    4.60
  -6   0  11  -12.00    3.60
   5   0 -11  989.90   26.60
  -5   0  11  995.10   25.30
   4   0 -11  146.39    9.70
   4   0 -11  140.59    7.10
  -4   0  11  139.89    9.00
   3   0 -11   43.30    4.80
   3   0 -11   53.49    6.40
  -3   0  11   45.90    4.40
  -3   0  11   37.40    5.30
   2   0 -11    3.90    2.80
   2   0 -11    3.50    3.20
  -2   0  11    3.40    2.70
  -2   0  11    0.80    3.00
   1   0 -11   19.90    3.80
   1   0 -11   22.70    3.90
  -1   0  11   11.90    3.40
  -1   0  11   12.00    3.50
   0   0 -11 2365.36   40.10
   0   0 -11 2399.86   37.80
   0   0  11 2395.36   40.90
   0   0  11 2358.56   38.60
  -1   0 -11    5.00    3.20
  -1   0 -11    0.10    2.40
   1   0  11   -0.20    2.30
   1   0  11    0.60    3.30
  -2   0 -11    9.70    3.10
  -2   0 -11   12.40    4.00
   2   0  11   11.30    4.20
  -3   0 -11   12.70    3.60
  -3   0 -11   20.50    5.10
   3   0  11   21.20    5.50
  -4   0 -11 1266.37   29.20
   4   0  11 1236.08   30.90
  -5   0 -11   52.49    7.80
   5   0  11   32.90    7.50
  -6   0 -11  109.49   11.00
   6   0  11  102.09   11.20
   7  -1 -11  932.91   29.90
  -7   1  11  930.21   27.90
   6  -1 -11    0.70    4.90
  -6   1  11    5.90    4.90
   5  -1 -11   95.39   10.20
  -5   1  11   89.09    8.80
   4  -1 -11   16.50    5.30
   4  -1 -11   19.70    3.40
  -4   1  11   30.80    5.80
  -4   1  11   17.90    3.70
   3  -1 -11 1130.99   21.30
   3  -1 -11 1086.09   25.20
  -3   1  11 1129.99   24.10
  -3   1  11 1115.79   22.00
   2  -1 -11  432.76   11.60
   2  -1 -11  431.46   13.60
  -2   1  11  436.96   12.40
  -2   1  11  416.56   12.40
   1  -1 -11  185.78    8.40
   1  -1 -11  165.38    7.50
  -1   1  11  188.28    8.60
  -1   1  11  190.38    7.70
   0  -1 -11    2.40    2.70
   0  -1 -11    4.50    3.10
   0   1  11    4.30    2.50
   0   1  11    1.00    3.30
  -1  -1 -11   -3.00    2.50
  -1  -1 -11   -1.60    2.80
   1   1  11    2.10    2.40
   1   1  11   -5.00    3.10
  -2  -1 -11  713.83   16.30
  -2  -1 -11  703.93   18.70
   2   1  11  719.03   19.80
  -3  -1 -11  163.78    9.70
   3   1  11  139.39   10.30
  -4  -1 -11    9.80    5.10
   4   1  11    4.60    5.10
  -5  -1 -11    0.30    4.60
   5   1  11    2.70    5.20
   7  -2 -11  177.38   14.30
  -7   2  11  164.18   12.50
   6  -2 -11   45.30    8.80
  -6   2  11   50.99    8.20
   5  -2 -11 1485.25   35.50
  -5   2  11 1578.54   33.80
   4  -2 -11    0.30    4.20
  -4   2  11    1.10    3.00
  -4   2  11    0.90    3.70
   3  -2 -11  530.25   12.30
   3  -2 -11  517.85   16.60
  -3   2  11  538.55   15.30
  -3   2  11  543.25   14.50
   2  -2 -11   41.20    4.20
   2  -2 -11   38.80    5.60
  -2   2  11   38.30    5.10
  -2   2  11   39.40    5.00
   1  -2 -11 2233.28   39.30
   1  -2 -11 2211.88   37.00
  -1   2  11 2252.17   39.40
  -1   2  11 2187.88   36.10
   0  -2 -11   22.20    4.00
   0  -2 -11   19.20    4.20
   0   2  11   22.20    3.20
   0   2  11   13.70    4.40
  -1  -2 -11  460.65   14.00
  -1  -2 -11  463.25   13.40
   1   2  11  459.45   15.10
  -2  -2 -11    1.90    3.90
   2   2  11    2.20    3.00
   2   2  11    4.30    4.20
  -3  -2 -11  146.59    9.60
   3   2  11  140.59    8.00
   3   2  11  136.59   10.20
  -4  -2 -11  510.75   17.80
   4   2  11  537.25   19.10
  -5  -2 -11    5.00    5.20
   5   2  11   13.00    6.10
   7  -3 -11  326.67   18.00
  -7   3  11  337.67   16.80
   6  -3 -11    7.70    5.90
  -6   3  11    0.60    4.50
   5  -3 -11  115.59   11.70
  -5   3  11  103.99    7.80
  -5   3  11  101.79   10.00
   4  -3 -11    1.20    4.40
  -4   3  11    1.70    3.30
  -4   3  11    3.70    3.90
   3  -3 -11 1070.79   26.30
  -3   3  11 1131.19   24.30
  -3   3  11 1112.39   24.00
   2  -3 -11  257.67   11.40
   2  -3 -11  235.38    8.20
  -2   3  11  252.57   10.50
  -2   3  11  233.88    9.00
   1  -3 -11 1120.99   21.80
   1  -3 -11 1120.69   24.90
  -1   3  11 1106.59   24.60
  -1   3  11 1091.39   20.50
   0  -3 -11   -1.20    2.90
   0  -3 -11    3.50    3.40
   0   3  11    0.30    3.20
  -1  -3 -11  109.99    7.90
  -1  -3 -11  102.99    7.80
   1   3  11  122.59    8.80
  -2  -3 -11  723.93   19.50
   2   3  11  710.13   20.40
   2   3  11  715.03   18.50
  -3  -3 -11  753.92   21.40
   3   3  11  760.12   19.90
   3   3  11  761.12   22.30
  -4  -3 -11   30.00    6.80
   4   3  11   26.20    6.80
   4   3  11   29.30    7.50
  -5  -3 -11   86.99   10.20
   5   3  11   80.49   10.10
   6  -4 -11   16.60    6.70
  -6   4  11   23.10    6.50
   5  -4 -11   62.49    8.90
  -5   4  11   70.89    7.80
  -5   4  11   59.99    8.00
   4  -4 -11   68.39    9.00
  -4   4  11   60.29    7.00
  -4   4  11   78.69    7.80
   3  -4 -11  244.48   12.50
  -3   4  11  240.88   10.40
  -3   4  11  245.38   11.00
   2  -4 -11  177.18   10.50
   2  -4 -11  181.98    7.20
  -2   4  11  189.98    8.20
  -2   4  11  172.48    9.60
   1  -4 -11 1505.75   27.20
   1  -4 -11 1449.55   31.30
  -1   4  11 1505.45   31.20
   0  -4 -11  287.57   10.70
   0  -4 -11  273.37   12.10
   0   4  11  277.47   12.40
  -1  -4 -11 1189.58   25.80
  -1  -4 -11 1189.68   27.10
   1   4  11 1150.98   27.60
  -2  -4 -11   86.69    8.60
   2   4  11   84.19    8.00
   2   4  11   64.29    7.90
  -3  -4 -11  232.78   12.40
   3   4  11  242.18   12.90
   3   4  11  240.38   11.80
  -4  -4 -11  151.18   11.30
   4   4  11  125.89   10.10
   4   4  11  115.09   11.10
   5   4  11  573.34   21.30
   6  -5 -11  729.93   25.90
  -6   5  11  763.22   24.50
  -6   5  11  732.03   23.40
   5  -5 -11   23.20    6.80
  -5   5  11    9.00    5.00
  -5   5  11   15.60    5.60
   4  -5 -11   57.39    8.50
  -4   5  11   63.49    7.40
  -4   5  11   62.89    7.70
   3  -5 -11  202.68   12.50
  -3   5  11  209.18   11.00
  -3   5  11  199.88    9.80
   2  -5 -11  837.52   23.70
  -2   5  11  855.51   22.40
   1  -5 -11  516.95   17.80
   1  -5 -11  535.85   13.90
  -1   5  11  504.85   17.00
   0  -5 -11    4.80    3.50
   0  -5 -11   -6.30    3.60
   0   5  11   -0.70    3.60
  -1  -5 -11  513.05   16.10
  -1  -5 -11  502.55   17.60
   1   5  11  531.75   17.90
  -2  -5 -11  164.88   10.60
   2   5  11  176.98   10.60
   2   5  11  156.28   10.70
  -3  -5 -11  310.07   14.70
   3   5  11  305.77   14.20
   3   5  11  337.27   15.40
  -4  -5 -11   76.79    9.50
   4   5  11   79.29    9.70
   4   5  11   74.99    9.40
  -5   6  11  381.86   16.40
  -5   6  11  409.76   16.40
   4  -6 -11  719.23   24.30
  -4   6  11  718.33   20.30
  -4   6  11  735.03   22.10
   3  -6 -11  180.88   12.20
  -3   6  11  164.88   10.90
   2  -6 -11   60.69    8.30
  -2   6  11   72.99    8.70
   1  -6 -11  101.29   10.10
  -1   6  11   99.89    9.70
   0  -6 -11  750.02   23.10
   0  -6 -11  764.62   19.10
   0   6  11  762.62   22.50
  -1  -6 -11  232.28   13.50
  -1  -6 -11  266.87   12.00
   1   6  11  230.48   12.90
  -2  -6 -11    9.70    5.10
   2   6  11   19.10    6.00
   2   6  11    1.20    4.70
  -3  -6 -11  106.89   10.80
   3   6  11   96.19   10.50
   3   6  11   90.49    9.90
  -4  -6 -11   12.40    6.40
   4   6  11   14.10    6.00
   4   6  11   21.00    6.70
   5  -7 -11    2.60    5.60
  -5   7  11    1.00    4.80
  -5   7  11    1.00    5.00
   4  -7 -11   27.70    8.00
  -4   7  11   19.90    6.60
   3  -7 -11  186.98   13.20
  -3   7  11  181.68   12.20
   2  -7 -11  732.23   24.30
  -2   7  11  671.53   21.60
   1  -7 -11  433.76   18.60
  -1   7  11  373.46   16.10
   0  -7 -11   -2.30    5.20
   0  -7 -11    0.20    3.90
   0   7  11   -1.30    4.30
  -1  -7 -11  406.86   15.10
  -1  -7 -11  399.86   17.80
   1   7  11  395.66   16.80
  -2  -7 -11  607.84   20.00
   2   7  11  607.24   21.30
   2   7  11  607.34   21.60
  -3  -7 -11  435.06   18.20
   3   7  11  425.36   18.70
   3   7  11  460.75   18.90
  -4   8  11  402.16   18.00
   3  -8 -11    1.90    5.70
  -3   8  11   -1.70    4.80
   2  -8 -11   12.70    6.50
  -2   8  11    6.30    5.00
   1  -8 -11  277.77   16.30
  -1   8  11  276.87   14.70
   0  -8 -11  138.89   13.50
   0   8  11  136.69   11.30
  -1  -8 -11  747.23   21.30
  -1  -8 -11  693.23   24.80
   1   8  11  742.13   24.00
  -2  -8 -11   24.10    7.70
  -2  -8 -11   20.60    6.70
   2   8  11   22.70    7.00
   3  -9 -11   79.09   11.10
  -3   9  11   88.79   10.80
   2  -9 -11  405.76   20.20
  -2   9  11  428.56   19.30
   1  -9 -11   17.80    7.30
  -1   9  11   18.70    6.70
   0  -9 -11   15.20    7.20
   0   9  11   15.70    6.40
  -1  -9 -11   72.89   10.60
   1   9  11   73.99   10.20
   3   9 -12  444.16   18.60
  -3  -9  12  477.65   19.20
   2   9 -12  348.97   16.10
  -2  -9  12  357.46   17.10
   1   9 -12  158.18   11.30
  -1  -9  12  151.58   11.90
   0   9 -12    3.40    4.80
   0  -9  12   -0.40    5.00
  -1   9 -12   95.89   10.80
  -1   9 -12   88.29    9.30
   4   8 -12    0.60    5.20
  -4  -8  12    3.20    5.30
   3   8 -12   25.60    6.30
  -3  -8  12   23.30    6.40
   2   8 -12    8.20    5.10
  -2  -8  12    1.80    5.00
   1   8 -12  167.08   10.90
  -1  -8  12  143.79   11.10
   0   8 -12  829.72   23.10
   0  -8  12  810.62   24.70
  -1   8 -12  264.17   14.50
  -1   8 -12  252.67   13.10
   1  -8  12  276.37   14.40
  -2   8 -12  137.59   10.30
  -2   8 -12  119.89   11.60
   2  -8  12  124.79   12.20
  -3   8 -12   19.00    6.60
   3  -8  12   25.10    8.00
   5   7 -12  106.79   11.60
   5   7 -12   98.99   10.80
  -5  -7  12   93.59   10.30
   4   7 -12   68.29    9.00
  -4  -7  12   42.60    7.70
   3   7 -12  285.77   13.90
  -3  -7  12  281.17   13.90
   2   7 -12   25.50    6.00
  -2  -7  12   19.50    6.10
   1   7 -12   64.09    7.60
  -1  -7  12   39.20    7.00
   0   7 -12   -2.50    3.80
   0  -7  12   -3.10    4.50
   0  -7  12   11.60    4.80
  -1   7 -12   80.59    9.10
  -1   7 -12   84.09    9.00
   1  -7  12   75.29    8.90
  -2   7 -12  555.34   20.00
  -2   7 -12  561.74   18.40
   2  -7  12  550.04   20.20
  -3   7 -12  204.38   11.90
  -3   7 -12  215.28   13.30
   3  -7  12  205.18   14.40
   5   6 -12  830.12   24.30
   5   6 -12  857.31   26.30
  -5  -6  12  795.32   24.40
   4   6 -12  152.88   11.00
   4   6 -12  160.78   10.80
  -4  -6  12  164.48   11.50
   3   6 -12  150.78   10.10
  -3  -6  12  138.89   10.40
   2   6 -12    4.20    4.20
  -2  -6  12   13.30    5.40
   1   6 -12  602.14   18.60
  -1  -6  12  632.54   19.60
   0   6 -12  413.46   14.90
   0  -6  12  399.86   14.40
   0  -6  12  402.86   15.60
  -1   6 -12  216.08   11.30
  -1   6 -12  197.38   11.90
   1  -6  12  191.68   11.50
  -2   6 -12   19.60    5.80
  -2   6 -12   12.20    4.60
   2  -6  12    6.70    5.20
  -3   6 -12   53.49    7.90
  -3   6 -12   47.80    7.10
   3  -6  12   48.60    8.60
  -4   6 -12  123.39   11.80
   4  -6  12  127.09   12.60
   6   5 -12  371.46   18.80
   6   5 -12  356.26   15.70
  -6  -5  12  397.46   17.70
   5   5 -12   56.69    8.90
   5   5 -12   51.89    7.60
  -5  -5  12   44.80    7.80
   4   5 -12   54.89    8.10
   4   5 -12   49.90    7.20
  -4  -5  12   41.90    7.20
   3   5 -12 1035.70   25.30
   3   5 -12 1053.39   24.70
  -3  -5  12 1042.00   26.20
   2   5 -12  198.58   10.30
  -2  -5  12  177.78   10.60
   1   5 -12  512.35   16.30
  -1  -5  12  532.95   17.20
  -1  -5  12  546.05   15.00
   0   5 -12    3.70    3.80
   0  -5  12   -1.30    3.70
   0  -5  12   -1.10    3.70
  -1   5 -12  613.64   18.10
  -1   5 -12  603.34   18.80
   1  -5  12  642.14   19.40
  -2   5 -12   31.90    6.30
  -2   5 -12   29.60    5.80
   2  -5  12   21.90    6.10
  -3   5 -12  646.44   20.50
  -3   5 -12  601.74   18.70
   3  -5  12  631.74   22.10
  -4   5 -12   -4.40    4.10
  -4   5 -12   -2.10    4.70
   4  -5  12    1.70    5.50
   6   4 -12  125.79    9.70
   6   4 -12   99.69   11.50
  -6  -4  12  117.39   11.60
   5   4 -12   63.19    8.80
   5   4 -12   45.30    6.80
  -5  -4  12   57.39    8.00
   4   4 -12  350.76   14.80
   4   4 -12  352.96   13.60
  -4  -4  12  350.56   14.70
   3   4 -12   41.10    6.10
   3   4 -12   47.70    6.60
  -3  -4  12   40.30    6.30
   2   4 -12    5.40    4.00
   2   4 -12   16.50    6.60
  -2  -4  12    7.30    4.20
   1   4 -12 1324.67   28.10
  -1  -4  12 1336.87   28.60
  -1  -4  12 1307.97   25.70
   0   4 -12  345.07   12.70
   0  -4  12  324.07   12.80
   0  -4  12  325.77   12.30
  -1   4 -12 1040.00   24.60
  -1   4 -12 1044.80   24.30
   1  -4  12 1017.40   24.80
  -2   4 -12   22.20    5.40
  -2   4 -12   17.90    5.00
   2  -4  12   15.30    5.40
  -3   4 -12  522.55   17.60
  -3   4 -12  513.35   17.00
   3  -4  12  533.55   19.70
  -4   4 -12   55.39    7.80
  -4   4 -12   48.90    7.10
   4  -4  12   42.30    7.80
  -5   4 -12  332.07   14.70
  -5   4 -12  307.07   15.00
   5  -4  12  286.97   16.80
   6   3 -12  803.12   26.00
   6   3 -12  717.93   20.60
  -6  -3  12  734.43   23.60
   5   3 -12   51.19    8.20
   5   3 -12   58.59    6.90
  -5  -3  12   50.19    7.70
   4   3 -12   64.19    8.00
   4   3 -12   69.69    7.20
  -4  -3  12   67.39    7.90
   3   3 -12    5.70    3.60
   3   3 -12   11.30    4.10
  -3  -3  12    8.90    4.40
   2   3 -12  542.25   15.80
   2   3 -12  581.84   14.80
  -2  -3  12  534.85   16.30
   1   3 -12  180.98    9.20
  -1  -3  12  189.08   10.00
  -1  -3  12  188.08    8.50
   0   3 -12    1.30    3.50
   0  -3  12    4.30    3.60
   0  -3  12    0.00    3.30
  -1   3 -12   65.09    7.00
  -1   3 -12   52.39    6.10
   1  -3  12   51.09    6.50
  -2   3 -12   81.89    7.80
  -2   3 -12   65.99    7.30
   2  -3  12   89.29    9.40
  -3   3 -12  797.92   21.40
  -3   3 -12  760.22   20.70
   3  -3  12  804.52   23.80
  -4   3 -12   -6.90    3.40
  -4   3 -12   -2.70    4.30
   4  -3  12   -5.20    4.60
  -5   3 -12  241.68   12.90
  -5   3 -12  258.97   13.20
   5  -3  12  233.88   15.30
   7   2 -12    8.10    6.60
  -7  -2  12   -2.90    5.40
   6   2 -12  125.49   11.50
   6   2 -12  109.99   11.90
  -6  -2  12  112.49   10.90
   5   2 -12   17.10    5.80
   5   2 -12   26.30    5.00
  -5  -2  12   18.80    5.70
   4   2 -12 1765.82   37.10
   4   2 -12 1808.72   34.00
  -4  -2  12 1842.02   36.90
   3   2 -12   17.70    4.60
   3   2 -12   17.70    4.30
  -3  -2  12   22.10    5.30
   2   2 -12   49.50    5.40
   2   2 -12   44.50    5.70
  -2  -2  12   52.99    6.40
  -2  -2  12   54.69    4.90
   1   2 -12   26.10    3.70
   1   2 -12   22.90    4.40
  -1  -2  12   23.30    4.10
  -1  -2  12   34.90    5.20
   0   2 -12  705.43   18.00
   0  -2  12  696.23   17.80
   0  -2  12  728.33   18.20
  -1   2 -12   33.00    5.40
   1  -2  12   34.90    5.90
   1  -2  12   29.10    4.80
  -2   2 -12  126.19    8.30
  -2   2 -12  117.59    7.90
   2  -2  12   90.09    8.80
  -3   2 -12  306.47   12.70
  -3   2 -12  294.17   11.80
   3  -2  12  310.07   14.80
  -4   2 -12   74.99    7.90
  -4   2 -12   56.49    7.40
   4  -2  12   61.79    9.30
  -5   2 -12  364.16   15.60
   5  -2  12  359.06   18.00
   7   1 -12   51.59    9.20
  -7  -1  12   42.10    8.20
   6   1 -12  401.66   18.40
  -6  -1  12  402.56   17.00
   5   1 -12   32.60    6.80
   5   1 -12   33.20    5.00
  -5  -1  12   35.80    7.00
   4   1 -12   88.49    6.50
   4   1 -12   76.69    8.30
  -4  -1  12   78.09    8.00
   3   1 -12    6.40    3.20
   3   1 -12   13.60    4.20
  -3  -1  12   10.40    4.40
   2   1 -12 2352.46   40.40
   2   1 -12 2365.96   40.70
  -2  -1  12 2436.26   38.80
  -2  -1  12 2332.57   41.60
   1   1 -12    8.90    3.10
   1   1 -12   13.40    3.90
  -1  -1  12    3.60    3.30
  -1  -1  12    4.60    3.30
   0   1 -12   -0.70    2.90
   0  -1  12    8.70    3.70
   0  -1  12    6.40    3.50
  -1   1 -12   25.90    4.80
   1  -1  12   26.50    5.20
   1  -1  12   32.40    4.90
  -2   1 -12 1392.36   26.70
  -2   1 -12 1337.17   28.60
   2  -1  12 1334.17   30.30
  -3   1 -12   49.60    5.90
  -3   1 -12   45.20    6.50
   3  -1  12   40.80    7.10
  -4   1 -12   52.79    7.60
   4  -1  12   36.40    7.30
  -5   1 -12   77.79    9.20
   5  -1  12   72.79    9.60
   7   0 -12   36.70    8.80
  -7   0  12   26.90    7.10
   6   0 -12    8.40    5.80
  -6   0  12    4.70    5.00
   5   0 -12   97.29   10.30
  -5   0  12   83.09    9.00
   4   0 -12  698.73   20.60
   4   0 -12  688.03   16.20
  -4   0  12  685.93   19.50
   3   0 -12   46.00    6.30
   3   0 -12   50.29    5.20
  -3   0  12   41.80    5.70
  -3   0  12   54.09    5.10
   2   0 -12   45.20    5.70
   2   0 -12   41.90    5.10
  -2   0  12   39.50    5.30
  -2   0  12   46.10    5.00
   1   0 -12   -4.20    2.60
   1   0 -12    5.20    3.10
  -1   0  12    7.40    3.40
  -1   0  12    2.80    3.10
   0   0 -12 3854.71   57.89
   0   0 -12 3811.92   60.89
   0   0  12 3838.52   61.49
   0   0  12 3894.81   58.99
  -1   0 -12   77.09    7.20
   1   0  12   74.59    5.70
   1   0  12   69.29    7.30
  -2   0 -12   84.99    8.00
   2   0  12   83.49    6.30
   2   0  12   88.69    8.90
  -3   0 -12   18.40    5.30
   3   0  12    1.90    4.40
  -4   0 -12  862.31   23.50
   4   0  12  814.72   25.00
  -5   0 -12   40.80    7.50
   5   0  12   41.40    8.20
   7  -1 -12  810.02   28.00
  -7   1  12  810.02   26.00
   6  -1 -12    6.80    5.80
  -6   1  12    5.70    5.00
   5  -1 -12  252.17   14.00
  -5   1  12  255.17   13.00
   4  -1 -12   97.39    7.70
   4  -1 -12   98.59    9.40
  -4   1  12  108.29    9.30
   3  -1 -12  648.84   18.60
   3  -1 -12  668.83   15.30
  -3   1  12  654.13   15.90
  -3   1  12  639.04   17.50
   2  -1 -12  362.86   11.00
   2  -1 -12  351.66   12.60
  -2   1  12  360.16   11.70
  -2   1  12  332.67   11.60
   1  -1 -12    0.30    2.90
   1  -1 -12    3.40    2.90
  -1   1  12    1.90    2.90
  -1   1  12    7.00    3.40
   0  -1 -12    6.30    3.50
   0  -1 -12   14.00    3.50
   0   1  12   16.80    4.50
   0   1  12   11.00    3.30
  -1  -1 -12   46.70    5.80
  -1  -1 -12   47.10    5.20
   1   1  12   44.00    6.00
   1   1  12   57.59    4.90
  -2  -1 -12 1301.47   28.20
   2   1  12 1298.77   29.60
  -3  -1 -12   40.70    6.60
   3   1  12   41.10    7.30
  -4  -1 -12   92.09    9.40
   4   1  12  107.79   11.10
  -5  -1 -12   22.40    6.30
   5   1  12   22.40    7.00
   7  -2 -12   16.80    7.40
  -7   2  12   -2.50    5.30
   6  -2 -12   20.00    6.90
  -6   2  12   17.20    6.10
   5  -2 -12  990.50   28.00
  -5   2  12 1058.69   26.60
   4  -2 -12  446.16   16.80
  -4   2  12  447.26   15.40
  -4   2  12  455.95   13.60
   3  -2 -12  471.85   12.00
   3  -2 -12  491.15   16.40
  -3   2  12  475.15   14.10
  -3   2  12  473.75   14.50
   2  -2 -12   34.80    5.70
   2  -2 -12   35.60    4.60
  -2   2  12   24.90    4.40
  -2   2  12   27.50    4.50
   1  -2 -12  286.47   11.40
   1  -2 -12  284.37   10.10
  -1   2  12  295.07   11.60
  -1   2  12  289.17    9.50
   0  -2 -12   23.20    4.50
   0  -2 -12   24.80    4.60
   0   2  12   21.70    4.80
   0   2  12   32.50    4.10
  -1  -2 -12    5.20    3.50
  -1  -2 -12    0.60    3.40
   1   2  12    5.60    4.00
  -2  -2 -12   53.99    7.00
  -2  -2 -12   71.09    6.80
   2   2  12   80.59    8.80
  -3  -2 -12    5.70    4.50
   3   2  12   14.50    5.50
  -4  -2 -12  437.56   17.30
   4   2  12  425.76   17.80
  -5  -2 -12   70.19    9.30
   5   2  12   59.79    9.40
   6  -3 -12   48.90    9.20
  -6   3  12   59.39    8.70
   5  -3 -12  322.27   16.00
  -5   3  12  309.27   14.30
   4  -3 -12   -1.40    4.50
  -4   3  12    0.10    3.70
  -4   3  12    2.60    3.30
   3  -3 -12 1016.00   26.00
  -3   3  12 1074.19   23.50
  -3   3  12 1021.10   23.60
   2  -3 -12  549.15   17.20
   2  -3 -12  507.45   13.20
  -2   3  12  529.95   14.10
  -2   3  12  516.75   15.90
   1  -3 -12  185.08    8.40
   1  -3 -12  203.28   10.40
  -1   3  12  179.18    9.80
  -1   3  12  178.08    7.30
   0  -3 -12    2.80    3.80
   0  -3 -12   -4.10    3.00
   0   3  12    2.30    3.50
  -1  -3 -12  732.33   19.10
  -1  -3 -12  739.23   19.30
   1   3  12  733.33   20.70
  -2  -3 -12  121.09    8.80
  -2  -3 -12  117.49    9.20
   2   3  12   96.69    9.10
  -3  -3 -12  296.47   13.70
   3   3  12  281.77   12.00
   3   3  12  264.57   14.00
  -4  -3 -12   44.80    7.50
   4   3  12   38.80    7.80
  -5  -3 -12   24.00    6.90
   5   3  12   18.80    7.50
   6  -4 -12   32.10    8.40
  -6   4  12   27.90    6.70
   5  -4 -12  217.58   14.10
  -5   4  12  205.38   11.10
  -5   4  12  208.88   11.90
   4  -4 -12   24.20    6.60
  -4   4  12   31.20    5.90
  -4   4  12   27.30    5.60
   3  -4 -12  298.17   14.20
  -3   4  12  281.27   12.40
  -3   4  12  308.07   11.80
   2  -4 -12   57.29    7.80
  -2   4  12   58.89    5.80
  -2   4  12   64.59    7.50
   1  -4 -12  923.11   20.10
   1  -4 -12  977.80   24.40
  -1   4  12  924.31   23.70
   0  -4 -12  403.26   15.00
   0  -4 -12  413.36   13.30
   0   4  12  423.16   15.50
  -1  -4 -12  862.61   22.70
  -1  -4 -12  910.51   22.30
   1   4  12  857.01   23.70
  -2  -4 -12   13.90    5.20
  -2  -4 -12    3.70    4.70
   2   4  12    6.70    4.80
   2   4  12   13.10    4.50
  -3  -4 -12  221.28   12.80
   3   4  12  235.68   13.30
   3   4  12  226.38   11.70
  -4  -4 -12  304.27   15.10
   4   4  12  280.67   15.30
   6  -5 -12  327.67   18.00
  -6   5  12  370.36   16.90
   5  -5 -12   13.80    6.40
  -5   5  12   28.00    6.30
  -5   5  12   25.70    6.40
   4  -5 -12   59.39    8.60
  -4   5  12   52.09    7.20
  -4   5  12   60.49    7.90
   3  -5 -12  153.78   11.30
  -3   5  12  148.39   10.10
  -3   5  12  135.29    8.50
   2  -5 -12    2.30    4.60
  -2   5  12   -3.70    3.80
   1  -5 -12  670.33   20.60
   1  -5 -12  659.33   16.30
  -1   5  12  600.94   19.40
   0  -5 -12    5.80    4.70
   0  -5 -12    2.20    3.80
   0   5  12   -0.90    3.90
  -1  -5 -12  354.16   13.70
  -1  -5 -12  371.96   15.30
   1   5  12  366.06   15.30
  -2  -5 -12  272.47   13.30
  -2  -5 -12  255.87   13.50
   2   5  12  238.58   13.20
  -3  -5 -12  700.53   22.10
   3   5  12  710.83   23.00
   3   5  12  730.13   22.10
  -4  -5 -12   34.50    7.70
   4   5  12   32.80    6.90
   4   5  12   33.60    7.60
   5  -6 -12  532.35   22.00
  -5   6  12  586.44   20.20
  -5   6  12  591.64   19.60
   4  -6 -12 1053.29   30.00
  -4   6  12 1013.50   27.10
  -4   6  12  987.60   25.50
   3  -6 -12  180.68   12.90
  -3   6  12  173.88   11.50
   2  -6 -12   -1.80    4.50
  -2   6  12   -2.00    4.30
   1  -6 -12  244.58   13.60
  -1   6  12  215.08   12.30
   0  -6 -12   73.99    7.60
   0  -6 -12   76.59    9.40
   0   6  12   95.79   10.10
  -1  -6 -12  236.08   11.80
  -1  -6 -12  245.08   13.80
   1   6  12  220.38   13.10
  -2  -6 -12   12.50    6.00
  -2  -6 -12    7.50    5.40
   2   6  12   16.30    6.10
  -3  -6 -12  169.58   12.30
   3   6  12  159.68   11.90
   3   6  12  149.69   11.90
  -4  -6 -12  184.18   13.60
   5  -7 -12   54.69    9.60
   4  -7 -12    1.30    5.80
  -4   7  12    8.40    5.10
   3  -7 -12  356.06   17.70
  -3   7  12  308.67   15.50
   2  -7 -12  635.04   22.90
  -2   7  12  616.64   21.10
   1  -7 -12  429.96   18.70
  -1   7  12  410.26   17.20
   0  -7 -12    7.40    5.90
   0   7  12   -0.40    4.80
  -1  -7 -12   75.79   10.10
  -1  -7 -12   71.09    8.30
   1   7  12   41.60    7.80
  -2  -7 -12  142.99   12.50
  -2  -7 -12  123.99   11.30
   2   7  12  109.89   11.00
  -3  -7 -12  192.18   13.40
   3   7  12  218.78   14.30
   3   7  12  224.68   14.50
   3  -8 -12  100.29   12.20
  -3   8  12   73.39    9.60
   2  -8 -12    9.10    6.50
  -2   8  12   22.20    6.60
   1  -8 -12  608.54   23.40
  -1   8  12  619.64   22.30
   0  -8 -12  963.60   29.70
   0   8  12  964.70   28.20
  -1  -8 -12  359.16   15.10
  -1  -8 -12  357.06   18.40
   1   8  12  365.76   17.20
  -2  -8 -12    4.00    6.00
  -2  -8 -12   -1.50    5.00
   2   8  12   -1.10    5.10
   2  -9 -12  341.27   18.90
  -2   9  12  344.17   17.50
   1  -9 -12   38.30    9.10
  -1   9  12   53.59    9.10
   0  -9 -12    3.10    6.40
   0   9  12   -3.50    5.50
   2   9 -13  380.16   17.40
  -2  -9  13  369.16   17.90
   1   9 -13   60.09    8.70
  -1  -9  13   47.60    7.90
   0   9 -13    5.20    5.20
   0  -9  13    4.10    5.70
   3   8 -13   81.49    9.50
  -3  -8  13  108.09   11.10
   2   8 -13   41.70    7.30
  -2  -8  13   53.19    8.60
   1   8 -13  396.66   16.50
   0   8 -13  717.73   21.80
   0  -8  13  690.73   23.10
  -1   8 -13  199.08   12.10
  -1   8 -13  170.08   12.60
   1  -8  13  158.88   12.40
   1  -8  13  153.58   12.00
  -2   8 -13   13.40    5.70
  -2   8 -13   -0.60    5.40
   2  -8  13    2.10    6.20
   4   7 -13   -2.30    4.30
  -4  -7  13    1.40    5.20
   3   7 -13  273.67   13.80
  -3  -7  13  265.47   14.20
   2   7 -13  101.09   10.30
  -2  -7  13   85.99    9.90
   1   7 -13   66.99    7.90
  -1  -7  13   75.29    9.00
   0   7 -13    0.90    4.40
   0  -7  13   -0.20    4.50
  -1   7 -13  137.99   10.30
  -1   7 -13  141.99   11.00
   1  -7  13  148.69   11.30
  -2   7 -13  624.34   19.90
  -2   7 -13  607.84   21.40
   2  -7  13  571.14   21.40
  -3   7 -13   28.60    7.30
  -3   7 -13   43.10    7.30
   3  -7  13   30.30    8.20
   5   6 -13  336.37   16.90
   5   6 -13  341.47   15.70
  -5  -6  13  330.47   16.40
   4   6 -13    6.80    4.80
  -4  -6  13    6.60    5.30
   3   6 -13  288.17   13.60
  -3  -6  13  253.27   13.40
   2   6 -13   18.40    5.40
  -2  -6  13   26.60    6.50
   1   6 -13  134.89    9.60
  -1  -6  13  145.99   10.40
   0   6 -13   71.29    8.10
   0  -6  13   53.39    7.70
   0  -6  13   61.29    7.40
  -1   6 -13   27.70    5.90
  -1   6 -13   32.10    6.80
   1  -6  13   21.30    6.00
  -2   6 -13   10.70    4.90
  -2   6 -13    5.50    5.10
   2  -6  13   -0.90    5.10
  -3   6 -13   32.10    6.50
  -3   6 -13   39.80    7.70
   3  -6  13   33.80    8.10
  -4   6 -13  283.67   15.10
   4  -6  13  285.37   17.20
   6   5 -13  145.59   14.30
   6   5 -13  140.59   11.00
  -6  -5  13  107.39   11.10
   5   5 -13   94.69    9.50
   5   5 -13   98.99   11.00
  -5  -5  13  114.39   11.20
   4   5 -13    1.00    4.30
   4   5 -13    5.80    5.00
  -4  -5  13    3.20    4.80
   3   5 -13  702.63   20.20
  -3  -5  13  650.93   20.60
   2   5 -13  223.58   11.50
  -2  -5  13  236.68   12.30
   1   5 -13  583.44   17.90
  -1  -5  13  582.54   18.50
   0   5 -13    1.40    3.90
   0  -5  13    1.80    3.80
   0  -5  13    0.80    4.20
  -1   5 -13  394.06   15.40
  -1   5 -13  369.06   14.30
   1  -5  13  388.26   15.40
  -2   5 -13    1.60    4.60
  -2   5 -13   -0.20    4.00
   2  -5  13    5.00    5.30
  -3   5 -13  300.57   14.40
  -3   5 -13  314.47   14.00
   3  -5  13  318.27   16.10
  -4   5 -13   40.80    7.60
  -4   5 -13   50.69    7.70
   4  -5  13   49.20    9.40
   6   4 -13   41.00    7.10
   6   4 -13   36.00    8.20
  -6  -4  13   22.50    6.90
   5   4 -13  272.47   14.90
   5   4 -13  285.07   13.20
  -5  -4  13  274.67   14.10
   4   4 -13   23.60    6.10
   4   4 -13   22.60    5.50
  -4  -4  13   34.10    6.70
   3   4 -13   73.09    7.70
   3   4 -13   79.59    8.00
  -3  -4  13   62.39    7.70
   2   4 -13   12.20    4.70
  -2  -4  13   17.70    5.10
   1   4 -13  928.81   23.20
  -1  -4  13  983.70   24.20
  -1  -4  13 1018.50   21.80
   0   4 -13  163.98    9.50
   0  -4  13  159.38    9.50
   0  -4  13  152.28    9.60
  -1   4 -13 1127.69   26.10
  -1   4 -13 1116.69   26.00
   1  -4  13 1078.79   26.60
   1  -4  13 1132.69   26.30
  -2   4 -13   19.10    5.60
  -2   4 -13   14.20    5.10
   2  -4  13   17.90    5.70
  -3   4 -13  155.38   10.60
  -3   4 -13  163.68   10.70
   3  -4  13  161.18   12.10
  -4   4 -13    9.20    5.00
  -4   4 -13   14.90    5.60
   4  -4  13   17.30    6.70
   6   3 -13  191.68   11.10
   6   3 -13  159.38   13.40
  -6  -3  13  194.18   12.90
   5   3 -13   16.30    4.90
   5   3 -13   24.60    6.70
  -5  -3  13    7.40    5.20
   4   3 -13  133.99    9.80
   4   3 -13  146.49    9.30
  -4  -3  13  121.29    9.70
   3   3 -13  173.38    9.60
   3   3 -13  174.08    9.80
  -3  -3  13  177.78   10.50
   2   3 -13  337.47   12.80
  -2  -3  13  346.77   13.30
   1   3 -13   69.19    7.30
  -1  -3  13   66.39    6.20
  -1  -3  13   55.99    6.70
   0   3 -13    9.00    4.20
   0  -3  13    8.30    4.10
   0  -3  13   15.00    4.50
  -1   3 -13  491.85   15.80
   1  -3  13  488.25   15.70
   1  -3  13  483.35   16.40
  -2   3 -13   25.80    5.70
  -2   3 -13   19.80    5.00
   2  -3  13   23.20    6.20
  -3   3 -13  957.60   23.90
  -3   3 -13  959.40   24.50
   3  -3  13  942.51   26.70
  -4   3 -13    4.40    4.60
  -4   3 -13   11.60    5.00
   4  -3  13   11.00    6.10
  -5   3 -13   99.19   10.10
   5  -3  13  101.99   12.00
   6   2 -13  135.99   13.10
  -6  -2  13  131.79   12.10
   5   2 -13    6.80    4.00
   5   2 -13    1.60    4.80
  -5  -2  13   16.60    5.80
   4   2 -13 1103.19   24.60
   4   2 -13 1125.29   27.60
  -4  -2  13 1139.59   27.50
   3   2 -13    0.80    3.50
   3   2 -13    4.30    3.40
  -3  -2  13   -1.50    3.40
   2   2 -13    7.10    3.50
   2   2 -13    2.40    3.60
  -2  -2  13    9.90    3.10
  -2  -2  13    2.90    4.00
   1   2 -13  111.09    7.70
  -1  -2  13  108.19    7.30
  -1  -2  13  108.39    8.00
   0   2 -13  405.36   13.80
   0  -2  13  414.56   14.00
   0  -2  13  412.86   13.50
  -1   2 -13  346.47   13.10
   1  -2  13  330.37   13.50
   1  -2  13  343.37   12.40
  -2   2 -13   58.49    6.70
  -2   2 -13   66.39    7.70
   2  -2  13   50.89    7.60
  -3   2 -13  109.79    8.40
  -3   2 -13  111.09    8.80
   3  -2  13  118.29   11.00
  -4   2 -13   26.90    6.40
  -4   2 -13   23.10    6.60
   4  -2  13    7.80    5.60
  -5   2 -13  698.93   22.30
   5  -2  13  707.83   25.40
   7   1 -13   -1.00    5.90
  -7  -1  13    2.90    5.70
   6   1 -13  908.81   28.20
  -6  -1  13  931.91   26.80
   5   1 -13    5.30    3.60
   5   1 -13   11.20    5.70
  -5  -1  13   -2.00    4.90
   4   1 -13   40.30    5.30
   4   1 -13   39.20    6.70
  -4  -1  13   26.80    5.70
   3   1 -13   -0.50    2.80
   3   1 -13    0.90    3.40
  -3  -1  13   -0.80    3.70
   2   1 -13 1673.03   31.40
   2   1 -13 1638.64   31.70
  -2  -1  13 1719.83   30.20
  -2  -1  13 1656.53   32.60
   1   1 -13   48.00    6.00
   1   1 -13   45.40    5.00
  -1  -1  13   52.09    5.90
  -1  -1  13   42.80    5.60
   0   1 -13    2.70    3.20
   0  -1  13    7.00    3.80
   0  -1  13    0.30    3.20
  -1   1 -13   92.09    7.60
   1  -1  13  112.39    8.60
   1  -1  13   97.69    7.00
  -2   1 -13  247.18   10.20
  -2   1 -13  246.48   11.40
   2  -1  13  244.98   12.60
  -3   1 -13  284.87   12.10
  -3   1 -13  281.87   13.00
   3  -1  13  291.17   14.50
  -4   1 -13    6.80    5.00
   4  -1  13   18.60    6.30
  -5   1 -13   49.00    8.30
   5  -1  13   49.20    9.10
   7   0 -13   63.89   10.50
  -7   0  13   66.89    9.50
   6   0 -13   -1.50    5.50
  -6   0  13   -5.70    4.60
   5   0 -13   35.70    7.40
  -5   0  13   20.10    5.50
   4   0 -13 1000.80   21.50
   4   0 -13 1019.30   26.20
  -4   0  13 1056.29   25.40
   3   0 -13    4.80    4.00
   3   0 -13   10.10    3.60
  -3   0  13    6.30    4.00
  -3   0  13    5.70    3.20
   2   0 -13    7.60    3.80
   2   0 -13   -0.30    3.00
  -2   0  13    2.40    3.00
  -2   0  13    2.90    3.50
   1   0 -13   55.89    5.90
   1   0 -13   63.59    5.90
  -1   0  13   80.59    6.80
  -1   0  13   67.79    6.80
   0   0 -13 5473.15   83.09
   0   0 -13 5202.78   88.19
   0   0  13 5409.66   83.49
   0   0  13 5617.24   80.99
  -1   0 -13   -1.70    3.40
   1   0  13    2.60    3.20
   1   0  13    5.20    4.00
  -2   0 -13   30.50    5.50
   2   0  13   35.50    6.80
  -3   0 -13   43.30    6.60
   3   0  13   53.79    8.00
   4   0  13  357.26   16.90
  -5   0 -13   70.69    9.30
   5   0  13   39.80    8.30
   7  -1 -13  251.87   16.80
  -7   1  13  242.18   15.20
   6  -1 -13  119.19   12.80
  -6   1  13  113.39   11.20
   5  -1 -13   34.90    7.20
  -5   1  13   26.10    6.40
   4  -1 -13   15.70    5.40
  -4   1  13    4.20    4.20
   3  -1 -13   96.39    8.40
   3  -1 -13  104.79    6.50
  -3   1  13   95.69    6.80
  -3   1  13   86.79    7.80
   2  -1 -13  840.52   20.80
   2  -1 -13  851.71   19.10
  -2   1  13  838.62   19.80
  -2   1  13  849.61   20.00
   1  -1 -13   10.70    3.60
   1  -1 -13    6.80    3.20
  -1   1  13    9.50    3.50
  -1   1  13   15.00    4.20
   0  -1 -13   14.90    4.20
   0  -1 -13   21.20    4.20
   0   1  13   17.70    4.80
   0   1  13   18.70    3.80
  -1  -1 -13   42.50    5.90
   1   1  13   30.30    5.80
  -2  -1 -13 1606.34   33.00
   2   1  13 1579.64   34.60
  -3  -1 -13   92.69    9.10
   3   1  13   62.79    8.40
  -4  -1 -13   58.19    8.70
   4   1  13   46.80    8.20
  -5  -1 -13   25.30    6.90
   5   1  13   14.90    6.50
   6  -2 -13    1.80    5.30
  -6   2  13   -0.40    5.10
   5  -2 -13  904.01   27.00
  -5   2  13  949.01   25.50
   4  -2 -13  217.68   12.60
  -4   2  13  209.38   11.40
  -4   2  13  208.48    9.70
   3  -2 -13  324.27   10.40
   3  -2 -13  347.07   14.30
  -3   2  13  350.16   12.70
  -3   2  13  320.87   11.90
   2  -2 -13    9.80    3.60
   2  -2 -13   15.70    4.90
  -2   2  13    9.60    3.90
  -2   2  13    9.70    3.90
   1  -2 -13   18.60    4.10
   1  -2 -13   13.80    4.60
  -1   2  13   20.00    3.90
  -1   2  13   18.90    4.80
   0  -2 -13  783.22   19.30
   0  -2 -13  802.92   19.50
   0   2  13  780.92   21.00
  -1  -2 -13   18.50    4.80
  -1  -2 -13   14.50    4.20
   1   2  13   12.40    4.70
  -2  -2 -13    6.20    4.60
   2   2  13   -2.60    4.20
  -3  -2 -13   95.89    9.40
   3   2  13  100.29   10.20
  -4  -2 -13  885.21   25.40
   4   2  13  812.02   25.50
  -5  -2 -13   35.60    7.80
   5   2  13   22.90    7.60
   6  -3 -13   24.50    7.90
  -6   3  13   29.40    7.20
   5  -3 -13  312.77   16.30
  -5   3  13  343.17   15.10
   4  -3 -13   38.20    7.20
  -4   3  13   49.60    6.40
  -4   3  13   46.80    6.70
   3  -3 -13  906.11   24.70
  -3   3  13  924.81   22.50
  -3   3  13  939.51   22.10
   2  -3 -13  587.74   18.80
   2  -3 -13  670.23   15.80
  -2   3  13  629.14   16.10
  -2   3  13  641.24   18.30
   1  -3 -13  868.21   22.20
   1  -3 -13  877.91   19.80
  -1   3  13  823.12   21.90
   0  -3 -13   20.30    4.60
   0  -3 -13   14.90    4.70
   0   3  13   12.70    4.80
  -1  -3 -13  193.28   10.10
  -1  -3 -13  182.18   10.00
   1   3  13  172.18   10.80
  -2  -3 -13  417.06   15.70
  -2  -3 -13  427.76   15.00
   2   3  13  423.76   16.60
  -3  -3 -13    6.70    5.30
   3   3  13   -7.30    4.20
  -4  -3 -13   22.80    6.50
   4   3  13   34.50    7.70
   6  -4 -13    0.20    5.80
  -6   4  13   -5.90    4.60
   5  -4 -13  429.16   19.00
  -5   4  13  450.45   16.00
  -5   4  13  435.36   16.80
   4  -4 -13  276.57   14.70
  -4   4  13  270.87   12.60
  -4   4  13  296.37   12.80
   3  -4 -13  207.68   12.60
  -3   4  13  213.78   11.30
  -3   4  13  217.38   10.30
   2  -4 -13   84.39    8.90
  -2   4  13  100.49    8.50
   1  -4 -13  869.71   19.70
   1  -4 -13  812.12   22.80
  -1   4  13  841.12   22.90
   0  -4 -13  415.86   15.60
   0  -4 -13  429.96   14.10
   0   4  13  426.26   16.20
  -1  -4 -13  751.52   21.30
  -1  -4 -13  741.03   20.30
   1   4  13  763.02   22.60
  -2  -4 -13   18.40    5.90
  -2  -4 -13   24.10    5.80
   2   4  13   16.40    5.80
  -3  -4 -13  104.09   10.50
   3   4  13   85.69    8.90
   3   4  13   91.89   10.10
  -4  -4 -13  121.39   12.00
   4   4  13   91.79   10.80
   5  -5 -13   45.90    8.60
  -5   5  13   30.40    6.70
  -5   5  13   27.30    6.40
   4  -5 -13   10.10    5.80
  -4   5  13    7.80    4.60
  -4   5  13    8.40    4.90
   3  -5 -13  182.58   12.40
  -3   5  13  190.18   11.50
   2  -5 -13  150.68   11.20
  -2   5  13  137.79   10.20
   1  -5 -13  386.86   12.50
   1  -5 -13  382.96   16.30
  -1   5  13  376.66   15.50
   0  -5 -13    0.70    4.40
   0  -5 -13   -5.10    3.20
   0   5  13    1.10    4.40
  -1  -5 -13  171.68   11.40
  -1  -5 -13  152.78   10.30
   1   5  13  128.29   10.80
  -2  -5 -13  519.95   19.10
  -2  -5 -13  564.94   18.80
   2   5  13  540.25   19.90
  -3  -5 -13  925.11   26.60
   3   5  13  945.71   27.80
   3   5  13  933.61   25.80
  -4  -5 -13    9.00    6.40
   4   5  13    5.90    5.60
   5  -6 -13  187.28   14.40
  -5   6  13  196.08   12.60
  -5   6  13  146.69   11.20
   4  -6 -13  117.79   12.80
  -4   6  13   88.89    9.90
   3  -6 -13  179.28   13.30
  -3   6  13  196.48   12.10
   2  -6 -13    7.40    5.30
  -2   6  13    8.20    5.10
   1  -6 -13  145.19   11.60
  -1   6  13  157.48   11.30
   0  -6 -13   10.50    6.00
   0  -6 -13   15.50    5.00
   0   6  13   12.90    5.80
  -1  -6 -13  163.58   10.60
  -1  -6 -13  143.79   11.60
   1   6  13  163.68   11.70
  -2  -6 -13    4.10    5.40
  -2  -6 -13    5.60    5.90
   2   6  13    6.50    5.50
  -3  -6 -13  239.08   14.30
   3   6  13  261.17   14.50
   3   6  13  275.67   15.50
   4  -7 -13    5.90    6.60
  -4   7  13   10.70    5.60
   3  -7 -13  528.35   21.80
  -3   7  13  512.75   19.70
   2  -7 -13  592.64   22.30
  -2   7  13  543.55   20.40
   1  -7 -13  149.88   12.90
  -1   7  13  146.09   11.60
   0  -7 -13   -0.70    5.10
   0   7  13    0.40    5.10
  -1  -7 -13  224.18   14.70
  -1  -7 -13  232.48   12.60
   1   7  13  217.98   14.00
  -2  -7 -13   -1.40    5.00
  -2  -7 -13    6.60    5.80
   2   7  13    6.80    5.30
   3  -8 -13  198.58   14.80
  -3   8  13  196.28   14.00
   2  -8 -13    0.50    5.80
  -2   8  13    5.80    5.50
   1  -8 -13  239.78   15.70
  -1   8  13  276.57   15.40
   0  -8 -13  800.12   27.20
   0   8  13  752.22   25.50
  -1  -8 -13  383.36   19.30
  -1  -8 -13  376.06   20.30
   1   8  13  416.86   18.80
   3   8 -14  131.09   12.20
  -3  -8  14  158.48   12.70
   2   8 -14   76.19    9.50
  -2  -8  14   81.19   10.50
   1   8 -14   98.09   10.20
  -1  -8  14   88.29   10.00
   0   8 -14  772.12   23.30
   0  -8  14  742.73   24.30
  -1   8 -14  238.38   13.30
   1  -8  14  229.68   16.20
   1  -8  14  233.98   14.60
   4   7 -14   -0.30    4.30
  -4  -7  14   -0.50    5.30
   3   7 -14  324.77   15.50
  -3  -7  14  332.27   16.30
   2   7 -14  544.85   19.40
  -2  -7  14  613.34   21.20
   1   7 -14  140.49   10.70
  -1  -7  14   99.59   10.00
   0   7 -14    0.10    4.50
   0  -7  14    0.00    4.80
  -1   7 -14  176.58   11.70
   1  -7  14  177.38   12.30
   1  -7  14  162.48   11.80
  -2   7 -14  449.06   17.30
  -2   7 -14  417.56   18.10
   2  -7  14  436.86   19.20
   5   6 -14  346.67   16.40
  -5  -6  14  355.46   17.30
   4   6 -14   25.00    6.50
  -4  -6  14   47.60    8.20
   3   6 -14  210.38   12.30
  -3  -6  14  234.78   13.70
   2   6 -14   16.90    5.20
  -2  -6  14   10.30    5.50
   1   6 -14   32.40    6.60
  -1  -6  14   44.40    7.40
   0   6 -14  991.70   25.80
   0  -6  14  965.00   26.10
   0  -6  14  937.81   24.20
  -1   6 -14   68.19    8.20
   1  -6  14   58.79    8.10
   1  -6  14   51.99    7.70
  -2   6 -14    3.50    5.20
  -2   6 -14   10.60    5.10
   2  -6  14    6.90    5.40
  -3   6 -14   88.89   10.40
  -3   6 -14   99.49   10.20
   3  -6  14   88.59   11.10
   5   5 -14  157.28   11.20
   5   5 -14  160.78   12.80
  -5  -5  14  146.09   11.70
   4   5 -14    4.30    4.50
  -4  -5  14    1.00    4.90
   3   5 -14  485.05   17.20
  -3  -5  14  472.95   17.90
   2   5 -14   34.30    6.60
  -2  -5  14   22.10    6.00
   1   5 -14  330.77   13.90
  -1  -5  14  315.87   14.20
   0   5 -14   -0.50    4.30
   0  -5  14    2.20    4.40
   0  -5  14    4.10    4.50
  -1   5 -14   96.59    9.30
   1  -5  14   84.99    9.10
   1  -5  14   73.49    8.60
  -2   5 -14  110.89   10.30
  -2   5 -14  107.89   10.10
   2  -5  14   85.59    9.80
  -3   5 -14  224.08   13.30
  -3   5 -14  195.58   12.10
   3  -5  14  204.48   14.00
  -4   5 -14    5.70    5.50
  -4   5 -14   -7.20    4.20
   4  -5  14    0.50    5.60
   6   4 -14    7.70    6.20
   6   4 -14    4.20    5.00
  -6  -4  14    2.80    5.40
   5   4 -14  769.42   21.90
   5   4 -14  738.03   24.10
  -5  -4  14  758.92   24.00
   4   4 -14   81.49    8.70
   4   4 -14   79.69    9.10
  -4  -4  14   69.69    8.90
   3   4 -14  527.65   17.10
  -3  -4  14  561.14   18.90
   2   4 -14   -5.70    3.40
  -2  -4  14    0.20    4.30
   1   4 -14 1422.66   30.70
  -1  -4  14 1376.66   31.10
  -1  -4  14 1402.66   28.30
   0   4 -14  150.68    9.60
   0  -4  14  142.69    9.80
   0  -4  14  149.79    9.70
  -1   4 -14  717.53   20.40
   1  -4  14  713.93   20.70
   1  -4  14  698.63   21.10
  -2   4 -14   72.29    8.40
  -2   4 -14   84.29    8.80
   2  -4  14   70.29    9.00
  -3   4 -14  140.49   10.40
  -3   4 -14  139.49   10.60
   3  -4  14  150.28   12.10
  -4   4 -14   84.39    9.70
  -4   4 -14   66.19    8.70
   4  -4  14   75.09   10.60
   6   3 -14  147.39   10.30
   6   3 -14  179.38   13.80
  -6  -3  14  169.78   12.70
   5   3 -14   13.20    6.20
   5   3 -14   11.30    5.00
  -5  -3  14   15.70    6.10
   4   3 -14    4.20    4.10
   4   3 -14    0.60    4.40
  -4  -3  14   -5.30    4.20
   3   3 -14  776.22   20.50
   3   3 -14  836.12   21.50
  -3  -3  14  797.42   22.60
   2   3 -14   46.20    6.60
  -2  -3  14   50.39    6.80
   1   3 -14  393.66   14.50
  -1  -3  14  389.86   14.60
  -1  -3  14  409.46   13.30
   0   3 -14    4.40    4.10
   0  -3  14    8.90    4.60
   0  -3  14    1.70    3.90
  -1   3 -14  456.15   15.80
   1  -3  14  451.65   16.60
   1  -3  14  452.35   15.50
  -2   3 -14   23.30    5.50
  -2   3 -14   18.10    5.20
   2  -3  14   31.50    6.70
  -3   3 -14  802.72   23.10
  -3   3 -14  834.52   22.50
   3  -3  14  803.32   25.30
  -4   3 -14    6.40    5.10
  -4   3 -14   -7.60    4.00
   4  -3  14   -1.30    5.60
   6   2 -14  308.07   16.80
  -6  -2  14  314.37   15.70
   5   2 -14   55.39    6.90
   5   2 -14   65.69    9.00
  -5  -2  14   45.20    7.40
   4   2 -14  290.87   11.90
   4   2 -14  292.67   13.80
  -4  -2  14  294.17   13.90
   3   2 -14  165.08    9.70
   3   2 -14  169.08    9.50
  -3  -2  14  185.48   10.70
   2   2 -14  133.69    8.80
  -2  -2  14  142.69    7.70
  -2  -2  14  133.09    9.20
   1   2 -14  232.58   10.80
  -1  -2  14  258.37   10.70
  -1  -2  14  247.98   11.40
   0   2 -14   28.20    5.60
   0  -2  14   22.70    5.00
   0  -2  14   25.20    5.40
  -1   2 -14  433.06   15.40
   1  -2  14  462.25   15.00
   1  -2  14  459.95   16.60
  -2   2 -14   35.80    6.30
  -2   2 -14   36.30    5.80
   2  -2  14   32.60    5.70
   2  -2  14   28.00    6.50
  -3   2 -14  399.76   14.70
  -3   2 -14  397.36   15.70
   3  -2  14  408.46   17.60
  -4   2 -14   47.80    7.50
   4  -2  14   46.30    8.60
   6   1 -14  860.71   27.80
  -6  -1  14  873.31   26.20
   5   1 -14   21.10    6.40
   5   1 -14   36.00    5.80
  -5  -1  14   28.30    6.80
   4   1 -14  175.88    9.10
   4   1 -14  182.28   11.30
  -4  -1  14  175.68   10.90
   3   1 -14   34.20    5.40
   3   1 -14   19.60    5.10
  -3  -1  14   22.80    5.40
   2   1 -14 1160.88   25.10
   2   1 -14 1128.79   24.10
  -2  -1  14 1162.58   23.50
  -2  -1  14 1064.79   25.10
   1   1 -14  138.79    8.60
  -1  -1  14  142.19    8.70
  -1  -1  14  147.19    8.60
   0   1 -14    2.70    3.60
   0  -1  14    0.10    3.40
   0  -1  14    2.80    3.80
  -1   1 -14   62.39    7.30
   1  -1  14   54.99    6.20
   1  -1  14   64.79    7.70
  -2   1 -14  126.79    9.10
   2  -1  14  121.39    8.20
   2  -1  14  130.19   10.30
  -3   1 -14  201.78   11.60
   3  -1  14  204.98   13.20
  -4   1 -14   13.30    5.70
   4  -1  14    6.70    6.10
   6   0 -14  233.28   15.10
  -6   0  14  238.98   14.10
   5   0 -14    3.40    5.20
  -5   0  14    0.80    4.70
   4   0 -14  531.45   18.50
   4   0 -14  583.94   15.40
  -4   0  14  541.15   17.90
   3   0 -14    2.90    3.30
   3   0 -14   -0.60    4.00
  -3   0  14   -2.60    3.70
  -3   0  14   -2.70    2.80
   2   0 -14  171.88    9.00
   2   0 -14  183.08    9.40
  -2   0  14  173.48    8.80
  -2   0  14  175.88    9.60
   1   0 -14    3.10    3.40
   1   0 -14    4.80    3.50
  -1   0  14    4.20    3.60
  -1   0  14   13.10    4.10
   0   0 -14 1390.36   29.40
   0   0  14 1405.46   30.10
   0   0  14 1473.45   27.80
  -1   0 -14    9.60    4.10
   1   0  14    7.90    4.70
   1   0  14   15.70    4.20
  -2   0 -14   27.20    5.90
   2   0  14   26.30    6.30
  -3   0 -14   12.60    5.30
   3   0  14   18.40    6.30
  -4   0 -14  227.18   13.00
   6  -1 -14  260.57   15.70
  -6   1  14  270.17   14.80
   5  -1 -14   -1.50    5.00
  -5   1  14   -4.30    4.50
   4  -1 -14   28.40    6.40
  -4   1  14   20.30    5.40
   3  -1 -14   98.09    9.10
   3  -1 -14   97.29    6.90
  -3   1  14   98.49    8.80
  -3   1  14  109.89    7.40
   2  -1 -14 1582.14   30.10
   2  -1 -14 1555.04   31.80
  -2   1  14 1601.64   31.20
  -2   1  14 1539.55   30.70
   1  -1 -14   87.29    7.40
   1  -1 -14   73.49    7.00
  -1   1  14   92.49    6.90
  -1   1  14   91.69    7.70
   0  -1 -14   -0.10    3.40
   0  -1 -14    6.60    3.60
   0   1  14    4.60    4.20
   0   1  14    2.00    3.20
  -1  -1 -14  327.07   13.10
   1   1  14  339.77   14.40
  -2  -1 -14 1427.56   31.80
   2   1  14 1532.05   34.30
  -3  -1 -14   71.09    8.30
   3   1  14   84.49   10.10
  -4  -1 -14   53.29    8.50
   4   1  14   37.50    8.00
   6  -2 -14   -3.40    5.30
  -6   2  14    2.30    5.30
   5  -2 -14  120.29   11.70
  -5   2  14  114.89   10.60
   4  -2 -14  359.96   15.90
  -4   2  14  352.76   14.50
  -4   2  14  363.36   12.80
   3  -2 -14  111.59    9.40
   3  -2 -14  111.79    7.40
  -3   2  14  106.69    8.00
  -3   2  14   94.49    8.20
   2  -2 -14    6.00    3.60
   2  -2 -14    2.60    4.10
  -2   2  14    6.00    3.80
  -2   2  14    7.90    4.10
   1  -2 -14   20.10    4.90
   1  -2 -14    9.10    3.70
  -1   2  14   10.30    4.50
  -1   2  14    8.60    3.50
   0  -2 -14 1469.75   30.00
   0  -2 -14 1449.26   29.60
   0   2  14 1449.65   31.70
  -1  -2 -14  125.79    9.20
   1   2  14  117.89    9.50
  -2  -2 -14   -5.20    3.90
   2   2  14   -3.20    4.50
  -3  -2 -14   21.00    6.20
   3   2  14   39.80    7.80
  -4  -2 -14  547.75   20.30
   4   2  14  558.44   21.50
   6  -3 -14   30.50    8.10
  -6   3  14   25.10    7.00
   5  -3 -14  308.27   16.20
  -5   3  14  275.67   13.80
   4  -3 -14   11.40    5.50
  -4   3  14   10.10    4.40
  -4   3  14   10.80    4.70
   3  -3 -14  697.33   21.80
  -3   3  14  715.43   19.30
  -3   3  14  752.12   20.20
   2  -3 -14   65.39    7.90
   2  -3 -14   81.99    6.90
  -2   3  14   91.99    7.10
  -2   3  14   88.59    8.50
   1  -3 -14  127.99    8.00
   1  -3 -14  122.39    9.40
  -1   3  14  148.99    9.80
   0  -3 -14    1.80    3.80
   0  -3 -14   -4.10    3.60
   0   3  14    6.20    4.50
  -1  -3 -14   28.00    5.80
  -1  -3 -14   22.00    5.00
   1   3  14   25.10    5.90
  -2  -3 -14  526.85   18.30
   2   3  14  541.75   19.50
  -3  -3 -14  113.69   10.60
   3   3  14   98.79   10.40
  -4  -3 -14  129.39   12.00
   4   3  14  153.28   12.80
   6  -4 -14    5.00    6.30
  -6   4  14   17.20    6.70
   5  -4 -14  595.74   22.90
  -5   4  14  624.54   20.50
   4  -4 -14  323.27   16.30
  -4   4  14  329.77   13.90
  -4   4  14  333.67   14.20
   3  -4 -14  285.27   14.90
  -3   4  14  276.07   11.90
  -3   4  14  281.07   13.00
   2  -4 -14    1.30    4.40
  -2   4  14    3.10    4.40
   1  -4 -14  676.33   17.60
   1  -4 -14  667.33   20.70
  -1   4  14  658.53   20.60
   0  -4 -14  481.75   15.40
   0  -4 -14  484.05   17.30
   0   4  14  521.25   18.40
  -1  -4 -14  524.75   17.30
  -1  -4 -14  511.05   17.60
   1   4  14  489.05   18.80
  -2  -4 -14   -2.30    4.40
  -2  -4 -14   -0.40    4.50
   2   4  14    3.00    4.90
  -3  -4 -14    1.00    5.40
   3   4  14    0.00    4.90
  -4  -4 -14  160.48   12.50
   4   4  14  162.28   13.30
   5  -5 -14    7.70    6.00
  -5   5  14   10.20    5.30
  -5   5  14    8.60    5.70
   4  -5 -14    1.30    5.30
  -4   5  14    8.40    5.00
   3  -5 -14  393.76   17.80
  -3   5  14  448.86   17.10
   2  -5 -14  309.37   15.30
  -2   5  14  296.47   14.40
   1  -5 -14  281.67   12.00
   1  -5 -14  283.57   14.60
  -1   5  14  277.87   14.30
   0  -5 -14    0.30    4.00
   0  -5 -14    1.70    4.90
   0   5  14   -5.20    4.20
  -1  -5 -14  314.17   14.80
  -1  -5 -14  284.07   12.90
   1   5  14  282.27   14.60
  -2  -5 -14  266.67   13.80
  -2  -5 -14  275.57   14.40
   2   5  14  277.57   15.00
  -3  -5 -14  619.84   21.70
   3   5  14  574.14   22.30
  -4   6  14   20.80    6.30
   3  -6 -14  196.38   13.70
  -3   6  14  186.18   12.20
   2  -6 -14   17.10    6.60
  -2   6  14   10.80    5.60
   1  -6 -14  146.09   12.30
  -1   6  14  129.69   10.90
   0  -6 -14  705.03   19.90
   0  -6 -14  708.23   23.50
   0   6  14  677.73   22.70
  -1  -6 -14  453.15   18.90
  -1  -6 -14  459.85   16.80
  -2  -6 -14   42.00    8.00
  -2  -6 -14   33.70    7.10
   2   6  14   28.70    7.40
   4  -7 -14   52.09    9.90
  -4   7  14   72.19   10.10
   3  -7 -14  191.28   14.20
  -3   7  14  190.88   12.90
   2  -7 -14   96.49   11.40
  -2   7  14  111.29   11.60
   1  -7 -14  286.47   16.30
  -1   7  14  285.17   15.50
   0  -7 -14    6.60    6.20
   0   7  14   -1.00    5.00
  -1  -7 -14   21.80    7.20
  -1  -7 -14   14.00    5.80
   1   7  14   25.90    7.40
  -2  -7 -14  307.07   17.10
  -2  -7 -14  317.47   15.50
   2   7  14  299.57   16.50
   2  -8 -14    8.70    6.40
  -2   8  14    0.80    5.10
   1  -8 -14  427.06   20.60
  -1   8  14  387.66   18.80
   0  -8 -14  255.17   16.70
   0   8  14  307.47   17.20
   2   8 -15   40.70    8.00
  -2  -8  15   42.60    8.70
   1   8 -15  419.56   17.90
  -1  -8  15  386.96   18.00
   0   8 -15  226.98   13.40
   0  -8  15  189.98   13.70
   3   7 -15  194.38   12.50
  -3  -7  15  173.98   12.80
   2   7 -15  391.46   16.80
  -2  -7  15  352.46   16.80
   1   7 -15  120.49   11.30
  -1  -7  15  118.39   11.50
   0   7 -15    2.40    4.90
   0  -7  15    0.70    4.70
  -1   7 -15  177.08   12.20
   1  -7  15  182.88   13.00
   1  -7  15  199.88   13.00
  -2   7 -15  661.23   21.80
  -2   7 -15  668.03   23.30
   2  -7  15  618.04   23.10
   4   6 -15   -1.90    4.70
  -4  -6  15   -0.80    5.00
   3   6 -15   37.10    6.80
  -3  -6  15   42.90    8.10
   2   6 -15    7.70    5.00
  -2  -6  15   14.10    6.00
   1   6 -15   80.49    9.00
  -1  -6  15   77.89    9.40
   0   6 -15  756.52   22.90
   0  -6  15  780.72   23.60
  -1   6 -15   58.69    8.30
   1  -6  15   48.10    8.00
   1  -6  15   73.29    9.40
  -2   6 -15    5.10    5.40
  -2   6 -15    0.50    5.00
   2  -6  15    5.80    5.60
  -3   6 -15   58.19    8.60
   5   5 -15   76.29    9.20
  -5  -5  15   90.39   10.40
   4   5 -15    0.90    4.70
  -4  -5  15   14.70    5.90
   3   5 -15  641.94   20.30
  -3  -5  15  626.84   21.10
   2   5 -15   12.10    5.10
  -2  -5  15   20.00    5.90
   1   5 -15   55.19    7.80
  -1  -5  15   70.59    8.90
   0   5 -15    2.60    4.60
   0  -5  15    3.10    4.70
   0  -5  15   -3.00    4.00
  -1   5 -15    5.90    4.60
   1  -5  15    5.90    4.90
   1  -5  15    7.30    5.20
  -2   5 -15  429.96   16.80
  -2   5 -15  417.46   17.20
   2  -5  15  454.15   18.50
  -3   5 -15   15.00    6.40
  -3   5 -15   20.80    6.30
   3  -5  15   12.60    6.60
   5   4 -15  586.84   19.40
   5   4 -15  573.24   21.20
  -5  -4  15  560.84   20.90
   4   4 -15   59.49    8.00
  -4  -4  15   68.79    8.70
   3   4 -15  342.07   14.10
  -3  -4  15  346.17   15.40
   2   4 -15   85.29    9.00
  -2  -4  15   67.09    8.00
   1   4 -15  587.24   18.60
  -1  -4  15  611.64   19.60
   0   4 -15   -0.40    4.10
   0  -4  15   -5.30    4.10
   0  -4  15    2.60    4.10
  -1   4 -15  267.07   13.00
   1  -4  15  260.57   13.00
   1  -4  15  263.97   13.60
  -2   4 -15   -2.30    4.40
  -2   4 -15   -1.70    4.30
   2  -4  15    0.90    5.30
  -3   4 -15   87.09    9.60
  -3   4 -15   62.29    8.40
   3  -4  15   73.59   10.00
   6   3 -15   19.80    7.40
   6   3 -15   29.50    6.70
  -6  -3  15   27.00    7.40
   5   3 -15  245.58   12.50
   5   3 -15  259.17   14.90
  -5  -3  15  228.68   13.70
   4   3 -15   31.30    6.30
   4   3 -15   20.70    5.40
  -4  -3  15   21.20    6.30
   3   3 -15  834.92   22.00
  -3  -3  15  796.92   23.00
   2   3 -15   51.09    7.00
  -2  -3  15   60.19    7.60
   1   3 -15  443.56   15.70
  -1  -3  15  440.46   15.80
  -1  -3  15  440.86   14.40
   0   3 -15    6.20    4.60
   0  -3  15   -5.80    3.80
   0  -3  15    2.90    3.80
  -1   3 -15  655.13   19.80
   1  -3  15  654.13   19.50
   1  -3  15  690.63   21.00
  -2   3 -15   11.20    4.90
   2  -3  15    6.20    5.40
   2  -3  15    3.30    4.50
  -3   3 -15  308.67   14.00
  -3   3 -15  326.37   14.90
   3  -3  15  328.37   16.70
  -4   3 -15   -7.40    3.80
   4  -3  15   -6.70    5.00
   6   2 -15    3.30    6.00
  -6  -2  15    2.20    5.60
   5   2 -15   88.79    8.70
   5   2 -15   87.99   10.20
  -5  -2  15   75.39    9.30
   4   2 -15  107.09   10.30
   4   2 -15   93.29    8.40
  -4  -2  15  105.59    9.90
   3   2 -15  186.98   10.30
   3   2 -15  167.18    9.80
  -3  -2  15  171.48   10.80
   2   2 -15   48.30    6.50
  -2  -2  15   44.50    6.90
  -1  -2  15  588.04   16.80
  -1  -2  15  590.74   17.90
   0   2 -15   -2.20    4.00
   0  -2  15    4.10    4.10
   0  -2  15    3.50    3.90
  -1   2 -15 1291.27   30.10
   1  -2  15 1328.77   31.10
   1  -2  15 1376.96   29.20
  -2   2 -15    6.70    4.60
   2  -2  15    4.10    4.10
   2  -2  15    4.50    5.40
  -3   2 -15  308.07   14.60
   3  -2  15  294.97   16.00
  -4   2 -15    1.50    4.90
   4  -2  15   12.00    6.60
   6   1 -15  784.82   26.80
  -6  -1  15  775.42   24.90
   5   1 -15   48.80    8.30
  -5  -1  15   44.20    8.00
   4   1 -15  147.59    8.70
   4   1 -15  146.49   10.60
  -4  -1  15  130.69   10.30
   3   1 -15   51.79    6.50
   3   1 -15   65.99    7.50
  -3  -1  15   56.49    7.50
   2   1 -15  200.68   14.60
   2   1 -15  187.18    9.90
  -2  -1  15  213.58   10.90
  -2  -1  15  211.58    9.60
   1   1 -15  102.99    8.30
  -1  -1  15   99.29    8.10
  -1  -1  15  100.09    8.10
   0   1 -15    4.20    3.90
   0  -1  15    5.00    4.50
   0  -1  15    3.30    4.00
  -1   1 -15  164.28   10.20
   1  -1  15  207.28   12.00
   1  -1  15  209.68    9.90
  -2   1 -15   -3.20    4.00
   2  -1  15   -0.30    4.40
  -3   1 -15 1061.69   27.70
   3  -1  15 1055.09   29.80
  -4   1 -15    3.60    5.20
   4  -1  15   -5.80    4.60
   6   0 -15  278.47   16.50
  -6   0  15  297.67   15.80
   5   0 -15   49.30    8.70
  -5   0  15   33.70    7.00
   4   0 -15 1471.65   33.60
   4   0 -15 1445.36   29.00
  -4   0  15 1404.66   32.20
   3   0 -15   39.50    5.70
   3   0 -15   41.10    6.70
  -3   0  15   48.10    6.90
   2   0 -15    2.40    3.70
   2   0 -15    5.60    4.00
  -2   0  15    4.50    3.80
  -2   0  15    9.10    4.40
   1   0 -15   19.60    5.20
  -1   0  15   23.10    5.30
  -1   0  15   24.20    5.10
   0   0 -15  203.08   10.50
   0   0  15  190.08   10.80
   0   0  15  208.78    9.50
  -1   0 -15  159.48   10.10
   1   0  15  150.68   10.70
  -2   0 -15   81.49    9.20
   2   0  15   81.99    9.70
  -3   0 -15   71.19    8.60
   3   0  15   75.59    9.80
  -4   0 -15   11.10    5.80
   4   0  15    3.30    5.40
   6  -1 -15  452.15   20.30
  -6   1  15  441.36   18.80
   5  -1 -15    9.10    6.20
  -5   1  15    2.30    5.10
   4  -1 -15    7.60    5.40
  -4   1  15   11.80    5.10
   3  -1 -15   86.09    7.40
   3  -1 -15   83.99    8.80
  -3   1  15   79.59    7.40
  -3   1  15   61.39    7.40
   2  -1 -15 1618.44   33.20
   2  -1 -15 1608.14   31.50
  -2   1  15 1573.54   32.30
  -2   1  15 1674.13   32.40
   1  -1 -15  189.68    9.90
   1  -1 -15  176.08    9.60
  -1   1  15  179.88    9.00
  -1   1  15  179.38   10.30
   0  -1 -15    1.90    3.80
   0   1  15    3.50    4.20
  -1  -1 -15   62.99    7.40
   1   1  15   63.79    8.40
  -2  -1 -15  611.14   19.60
   2   1  15  614.54   20.90
  -3  -1 -15  112.69   10.60
   3   1  15  103.79   11.10
  -4  -1 -15   27.90    6.70
   4   1  15   24.40    7.40
   6  -2 -15    1.90    6.00
  -6   2  15    2.20    5.00
   5  -2 -15   64.69    9.70
  -5   2  15   65.49    9.00
   4  -2 -15  470.05   18.60
  -4   2  15  485.75   17.10
   3  -2 -15   -0.10    4.20
  -3   2  15    0.50    3.60
  -3   2  15    8.50    4.10
   2  -2 -15    2.00    4.40
   2  -2 -15    2.60    3.70
  -2   2  15    3.90    3.80
  -2   2  15   -3.80    3.40
   1  -2 -15  227.08   10.50
   1  -2 -15  207.98   11.00
  -1   2  15  218.28   11.30
   0  -2 -15 1318.77   28.40
   0  -2 -15 1314.17   28.70
   0   2  15 1327.47   30.70
  -1  -2 -15  198.98   11.20
   1   2  15  184.58   12.00
  -2  -2 -15   -0.50    4.10
   2   2  15   -1.90    4.70
  -3  -2 -15   21.90    6.50
   3   2  15   26.80    7.60
  -4  -2 -15  777.22   24.80
   6  -3 -15   50.69    9.30
  -6   3  15   40.50    8.30
   5  -3 -15  151.58   12.60
  -5   3  15  168.78   11.50
   4  -3 -15   10.00    5.70
  -4   3  15    6.00    4.60
  -4   3  15   12.70    4.70
   3  -3 -15  173.88   12.00
  -3   3  15  160.78   10.30
  -3   3  15  175.18   10.00
   2  -3 -15  611.44   16.40
   2  -3 -15  562.34   19.10
  -2   3  15  589.44   18.70
   1  -3 -15   24.30    5.10
   1  -3 -15   30.40    6.10
  -1   3  15   37.90    6.70
   0  -3 -15    8.80    4.40
   0  -3 -15    1.30    4.10
   0   3  15    5.10    4.50
  -1  -3 -15   39.90    6.50
   1   3  15   28.70    6.50
  -2  -3 -15  561.64   19.20
   2   3  15  574.74   20.60
  -3  -3 -15  108.89   10.90
   3   3  15   90.89   10.60
  -4  -3 -15  101.59   11.60
   5  -4 -15 1026.60   31.00
  -5   4  15 1058.19   28.00
   4  -4 -15   99.29   11.50
  -4   4  15  109.19   10.00
  -4   4  15  110.39   10.00
   3  -4 -15  229.38   13.80
  -3   4  15  226.08   12.30
   2  -4 -15   10.50    5.30
  -2   4  15    8.50    5.10
   1  -4 -15  518.65   15.70
   1  -4 -15  510.05   18.30
   0  -4 -15  628.34   18.30
   0  -4 -15  591.14   19.60
   0   4  15  607.84   20.60
  -1  -4 -15  104.09    9.80
  -1  -4 -15  114.19    9.80
   1   4  15   90.99    9.80
  -2  -4 -15   -0.20    5.10
   2   4  15    3.50    4.80
  -3  -4 -15   -1.20    5.40
   3   4  15    3.10    5.30
   5  -5 -15  323.87   17.70
  -5   5  15  327.07   15.30
  -5   5  15  347.67   15.70
   4  -5 -15   69.39   10.40
  -4   5  15   56.29    8.10
   3  -5 -15  791.82   26.00
  -3   5  15  806.02   23.90
   2  -5 -15  480.65   19.20
  -2   5  15  479.25   18.30
   1  -5 -15  212.18   13.40
  -1   5  15  241.58   13.50
   0  -5 -15    9.70    4.80
   0  -5 -15   13.30    6.00
   0   5  15    8.40    5.50
  -1  -5 -15  101.79    9.90
  -1  -5 -15  116.99   11.50
   1   5  15   90.59   10.70
  -2  -5 -15  271.67   18.00
  -2  -5 -15  279.87   14.20
   2   5  15  250.67   14.90
  -3  -5 -15   48.10    8.60
   3   5  15   51.29    9.00
   4  -6 -15   41.70    9.00
  -4   6  15   59.59    8.80
   3  -6 -15  363.46   18.30
  -3   6  15  349.17   16.10
   2  -6 -15    1.60    5.40
  -2   6  15    2.70    4.90
   1  -6 -15  347.07   17.40
  -1   6  15  341.77   16.40
   0  -6 -15  202.58   11.20
   0  -6 -15  220.18   14.40
   0   6  15  204.28   13.50
  -1  -6 -15  256.07   13.40
  -1  -6 -15  236.18   14.60
   1   6  15  218.58   14.30
  -2  -6 -15   16.80    6.70
  -2  -6 -15   32.20    7.50
   2   6  15   29.40    7.40
   3  -7 -15  200.08   15.30
  -3   7  15  168.88   13.10
   2  -7 -15   -6.70    4.80
  -2   7  15   -1.90    4.80
   1  -7 -15   39.10    8.80
  -1   7  15   62.59    9.20
   0  -7 -15   -7.90    5.20
   0   7  15    2.90    5.60
  -1  -7 -15   93.19   11.60
  -1  -7 -15   83.69    9.50
   1   7  15   90.79   11.20
   3   7 -16   47.90    8.40
  -3  -7  16   35.80    8.10
   2   7 -16  424.26   17.80
  -2  -7  16  409.96   18.40
   1   7 -16  155.88   11.70
  -1  -7  16  188.68   13.70
   0   7 -16   -2.50    4.50
   0  -7  16   -4.70    4.60
  -1   7 -16   68.39    9.00
   1  -7  16   65.69    9.40
   1  -7  16   61.19    9.70
   4   6 -16  173.58   12.30
  -4  -6  16  203.68   13.60
   3   6 -16   29.80    6.80
  -3  -6  16   25.70    7.10
   2   6 -16    1.40    4.50
  -2  -6  16    5.50    4.90
   1   6 -16   43.20    7.60
  -1  -6  16   49.50    8.00
   0   6 -16 1133.59   29.60
  -1   6 -16   77.09    9.30
   1  -6  16  103.09   10.90
   1  -6  16   67.59    9.30
  -2   6 -16   24.20    6.60
   2  -6  16   17.50    6.90
   2  -6  16   19.60    6.50
   4   5 -16   -4.90    4.50
  -4  -5  16    7.50    5.70
   3   5 -16  289.97   14.30
  -3  -5  16  290.77   14.90
   2   5 -16  105.49   10.20
  -2  -5  16   80.99    9.50
   1   5 -16   23.30    6.20
  -1  -5  16   28.10    6.80
   0   5 -16    0.60    4.60
   0  -5  16    3.80    4.70
   0  -5  16    6.80    5.10
  -1   5 -16   65.89    8.50
   1  -5  16   61.19    8.50
   1  -5  16   91.59    9.90
  -2   5 -16  730.03   22.80
   2  -5  16  745.93   24.80
   2  -5  16  747.63   23.30
   5   4 -16  651.23   21.00
  -5  -4  16  606.14   22.50
   4   4 -16  113.49   10.40
  -4  -4  16   77.99    9.30
   3   4 -16  144.19   10.50
  -3  -4  16  122.69   11.40
   2   4 -16   25.40    6.10
  -2  -4  16   41.80    7.60
   1   4 -16  321.17   14.30
  -1  -4  16  339.87   15.00
   0   4 -16   23.00    5.80
   0  -4  16   33.30    6.50
   0  -4  16   19.20    5.40
  -1   4 -16   69.69    8.90
   1  -4  16   74.79    9.10
   1  -4  16   82.39    9.20
  -2   4 -16   10.40    5.50
   2  -4  16   -1.70    5.10
   2  -4  16    1.80    4.50
  -3   4 -16    0.70    4.90
  -3   4 -16    1.70    5.10
   3  -4  16    5.80    6.00
   5   3 -16  500.65   17.60
   5   3 -16  437.86   18.90
  -5  -3  16  497.85   19.70
   4   3 -16   -1.10    4.20
  -4  -3  16    1.60    5.10
   3   3 -16  947.01   24.60
  -3  -3  16  936.51   25.60
   2   3 -16   14.20    5.30
  -2  -3  16   25.00    6.30
   1   3 -16  552.04   18.50
  -1  -3  16  569.94   18.80
  -1  -3  16  547.95   16.90
   0   3 -16   -1.70    4.20
   0  -3  16   -6.60    4.00
   0  -3  16   -0.90    3.90
  -1   3 -16  413.56   16.10
   1  -3  16  394.86   15.30
   1  -3  16  415.06   17.10
  -2   3 -16   34.40    6.70
   2  -3  16   46.30    7.40
   2  -3  16   38.40    7.80
  -3   3 -16   78.49    9.30
  -3   3 -16   99.79    9.60
   3  -3  16   74.89   10.40
   5   2 -16  438.56   15.60
   5   2 -16  396.96   17.80
  -5  -2  16  419.96   17.80
   4   2 -16   11.30    4.70
   4   2 -16   14.60    5.80
  -4  -2  16   31.10    6.90
   3   2 -16  216.48   11.40
  -3  -2  16  230.58   12.80
   2   2 -16   49.80    6.90
  -2  -2  16   50.29    7.30
   1   2 -16 1400.36   30.80
  -1  -2  16 1393.16   29.60
  -1  -2  16 1383.96   30.60
   0   2 -16   25.30    6.10
   0  -2  16   33.90    6.20
   0  -2  16   33.50    6.40
  -1   2 -16  602.74   19.50
   1  -2  16  605.64   20.30
   1  -2  16  600.54   18.30
  -2   2 -16    2.80    4.60
   2  -2  16    4.80    5.60
   2  -2  16   14.00    5.90
  -3   2 -16  208.48   12.70
   3  -2  16  194.88   13.90
   6   1 -16  477.35   21.30
   5   1 -16   29.40    7.10
  -5  -1  16   36.30    7.70
   4   1 -16    8.60    5.20
   4   1 -16   18.90    4.90
  -4  -1  16   10.20    5.40
   3   1 -16  227.28   11.10
   3   1 -16  243.58   11.80
  -3  -1  16  215.88   12.30
   2   1 -16  113.79    8.90
  -2  -1  16  124.49    8.30
  -2  -1  16  115.59    9.10
   1   1 -16  209.08   11.40
  -1  -1  16  221.38   11.20
  -1  -1  16  215.98   11.20
   0   1 -16   14.80    5.00
   0  -1  16   12.30    5.10
   0  -1  16    5.80    4.20
  -1   1 -16  576.94   18.70
   1  -1  16  541.35   17.60
   1  -1  16  540.35   19.20
  -2   1 -16   22.00    6.20
   2  -1  16    7.50    5.60
  -3   1 -16  798.22   23.90
   3  -1  16  758.22   25.40
  -4   1 -16   -3.40    4.80
   4  -1  16    8.50    6.10
   6   0 -16  163.58   13.60
  -6   0  16  170.88   13.40
   5   0 -16   -3.50    5.30
  -5   0  16    5.40    5.40
   4   0 -16  505.15   15.90
   4   0 -16  508.05   18.90
  -4   0  16  547.55   18.60
   3   0 -16   21.60    5.80
   3   0 -16   17.10    4.90
  -3   0  16   15.70    5.10
   2   0 -16   43.20    6.20
   2   0 -16   56.29   11.00
  -2   0  16   43.80    6.10
  -2   0  16   54.89    6.90
   1   0 -16   94.89    8.60
  -1   0  16   91.79    8.80
  -1   0  16   83.99    7.70
   0   0 -16  528.15   17.30
   0   0  16  520.35   17.90
   0   0  16  533.45   16.50
  -1   0 -16  153.78   10.30
   1   0  16  158.08   11.30
  -2   0 -16   17.50    5.80
   2   0  16   17.30    6.50
  -3   0 -16  411.16   17.10
   3   0  16  400.26   18.40
  -4   0 -16   16.40    6.90
   4   0  16   13.70    6.60
   6  -1 -16  578.54   23.30
  -6   1  16  529.05   21.00
   5  -1 -16    3.60    5.50
  -5   1  16    3.10    5.20
   4  -1 -16   70.59    9.10
  -4   1  16   91.09    9.40
   3  -1 -16  108.09   10.30
   3  -1 -16   94.99    7.60
  -3   1  16   99.39    8.60
  -3   1  16   93.59    9.10
   2  -1 -16 1494.85   31.90
   2  -1 -16 1477.05   30.60
  -2   1  16 1506.65   31.70
  -2   1  16 1512.95   31.00
   1  -1 -16   39.60    6.20
  -1   1  16   42.40    6.60
  -1   1  16   52.59    7.10
   0  -1 -16    5.30    4.20
   0   1  16    0.00    4.50
  -1  -1 -16    8.20    4.70
   1   1  16    9.30    5.50
  -2  -1 -16  286.87   14.20
   2   1  16  324.27   15.80
  -3  -1 -16  189.78   12.30
   3   1  16  199.38   13.80
   5  -2 -16    6.60    6.10
  -5   2  16   14.10    5.80
   4  -2 -16  570.94   20.90
  -4   2  16  596.34   19.20
   3  -2 -16   47.80    7.60
  -3   2  16   57.69    7.30
  -3   2  16   46.50    6.80
   2  -2 -16    7.60    4.10
   2  -2 -16   -1.40    4.00
  -2   2  16    1.50    3.80
  -2   2  16    7.50    5.60
   1  -2 -16  199.28   10.90
   1  -2 -16  183.88   10.10
  -1   2  16  196.78   11.50
   0  -2 -16 1411.16   30.30
   0   2  16 1348.47   32.00
  -1  -2 -16  211.98   11.90
   1   2  16  211.88   12.80
  -2  -2 -16   37.40    7.00
   2   2  16   25.10    7.00
  -3  -2 -16    4.50    5.30
   3   2  16    6.60    6.30
   5  -3 -16   19.10    7.00
  -5   3  16   28.40    7.00
   4  -3 -16   19.90    6.50
  -4   3  16   22.20    5.70
  -4   3  16   25.20    6.00
   3  -3 -16    6.60    5.60
  -3   3  16    9.20    5.00
   2  -3 -16  495.35   15.20
   2  -3 -16  482.85   18.10
  -2   3  16  481.65   17.50
   1  -3 -16   52.49    7.30
   1  -3 -16   39.30    6.20
  -1   3  16   47.30    7.90
   0  -3 -16    3.10    4.40
   0  -3 -16   -4.40    4.00
   0   3  16   10.30    5.10
  -1  -3 -16  214.88   12.20
   1   3  16  176.58   12.40
  -2  -3 -16 1062.69   28.10
   2   3  16 1080.69   30.20
  -3  -3 -16   84.29   10.10
   3   3  16   83.39   10.80
   5  -4 -16  353.46   18.30
  -5   4  16  353.76   16.20
   4  -4 -16  249.28   15.10
  -4   4  16  267.57   13.70
   3  -4 -16   41.60    8.00
  -3   4  16   49.40    7.60
   2  -4 -16   23.00    6.60
  -2   4  16   20.80    6.30
   1  -4 -16   89.79    9.80
   1  -4 -16  102.79    8.30
   0  -4 -16  399.96   16.40
   0  -4 -16  397.96   14.90
   0   4  16  405.06   17.60
  -1  -4 -16    5.30    4.90
   1   4  16   11.50    5.50
  -2  -4 -16    2.70    5.20
   2   4  16    5.50    5.50
  -3  -4 -16   20.60    6.80
   3   4  16   31.60    7.90
   4  -5 -16   21.10    7.60
  -4   5  16   15.00    6.00
   3  -5 -16 1026.20   30.20
  -3   5  16  974.70   27.40
   2  -5 -16  161.18   12.70
  -2   5  16  188.28   12.70
   1  -5 -16  130.59   11.40
  -1   5  16  159.48   12.30
   0  -5 -16   12.30    5.80
   0  -5 -16   -3.80    4.20
   0   5  16    1.30    5.00
  -1  -5 -16  168.28   11.50
  -1  -5 -16  190.48   12.80
   1   5  16  174.28   12.90
  -2  -5 -16  161.88   12.00
   2   5  16  188.78   13.80
   3  -6 -16  244.48   15.70
  -3   6  16  237.18   14.30
   2  -6 -16   22.80    7.40
  -2   6  16   39.90    7.90
   1  -6 -16  165.28   13.40
  -1   6  16  164.58   13.10
   0  -6 -16  583.44   22.00
   0   6  16  558.34   21.60
  -1  -6 -16  207.48   12.90
  -1  -6 -16  242.28   15.10
   1   6  16  201.28   14.20
   1  -7 -16  277.87   17.00
  -1   7  16  233.48   15.20
   1   7 -17   44.50    8.50
  -1  -7  17   30.80    7.50
   3   6 -17  144.39   11.70
  -3  -6  17  116.69   11.80
   2   6 -17   24.00    6.30
  -2  -6  17   36.40    7.90
   1   6 -17  154.88   11.70
  -1  -6  17  149.29   13.40
   0   6 -17  849.61   25.80
  -1   6 -17   58.09    9.00
   1  -6  17   64.19    9.40
   1  -6  17   56.49    8.70
   4   5 -17   57.69    8.60
  -4  -5  17   47.70    8.60
   3   5 -17  160.38   11.30
  -3  -5  17  155.58   12.30
   2   5 -17  536.25   19.50
  -2  -5  17  542.45   20.40
   1   5 -17   73.19    9.00
  -1  -5  17   49.40    7.80
   0   5 -17   -1.50    4.90
   0  -5  17    2.20    4.70
  -1   5 -17   58.69    8.50
   1  -5  17   63.49    8.70
   1  -5  17   64.49    9.00
  -2   5 -17  774.72   24.20
   2  -5  17  786.42   24.40
   2  -5  17  735.13   25.40
   4   4 -17    2.40    4.90
  -4  -4  17    6.10    5.70
   3   4 -17  147.89   11.20
  -3  -4  17  169.68   12.30
   2   4 -17   -0.50    4.50
  -2  -4  17    5.70    5.50
   1   4 -17   24.20    6.10
  -1  -4  17   19.70    6.20
   0   4 -17  253.37   13.40
   0  -4  17  267.77   13.50
   0  -4  17  260.87   13.60
  -1   4 -17    2.50    4.80
   1  -4  17   11.50    5.40
   1  -4  17   14.70    6.40
  -2   4 -17   14.80    5.80
   2  -4  17   -2.50    4.80
   2  -4  17    8.60    6.00
   5   3 -17  103.59   10.20
  -5  -3  17  109.99   11.90
   4   3 -17    9.20    4.90
  -4  -3  17   11.40    6.00
   3   3 -17  673.83   20.80
  -3  -3  17  673.93   21.80
   2   3 -17    4.60    4.80
  -2  -3  17   -3.20    4.40
   1   3 -17  379.16   15.70
  -1  -3  17  392.46   15.90
   0   3 -17   -0.20    4.10
   0  -3  17    2.60    4.40
   0  -3  17   -1.10    4.30
  -1   3 -17   84.69    9.30
   1  -3  17   79.19    9.60
   1  -3  17   65.99    8.20
  -2   3 -17   28.90    7.00
   2  -3  17   23.90    7.40
   2  -3  17   22.40    6.30
  -3   3 -17    8.60    5.80
   3  -3  17    9.20    6.40
   5   2 -17  373.16   17.50
   5   2 -17  398.26   15.30
   4   2 -17    5.50    4.20
  -4  -2  17    2.60    4.80
   3   2 -17  264.17   12.80
  -3  -2  17  257.87   13.50
   2   2 -17   35.70    6.50
  -2  -2  17   49.90    7.60
   1   2 -17  653.63   20.10
  -1  -2  17  625.14   18.80
  -1  -2  17  622.74   19.50
   0   2 -17  215.88   12.50
   0  -2  17  220.98   11.90
   0  -2  17  206.98   12.20
  -1   2 -17  359.16   15.30
   1  -2  17  329.57   15.80
   1  -2  17  349.17   14.30
  -2   2 -17   -0.90    4.60
   2  -2  17    4.00    5.40
  -3   2 -17   31.30    7.20
   3  -2  17   54.69    9.30
   5   1 -17   52.59    8.80
  -5  -1  17   72.29   10.00
   4   1 -17   -2.40    3.90
   4   1 -17   -0.90    4.90
  -4  -1  17    2.60    5.00
   3   1 -17  372.96   14.60
  -3  -1  17  371.96   15.70
   2   1 -17   10.30    4.70
  -2  -1  17    7.10    4.80
   1   1 -17  676.03   20.30
  -1  -1  17  700.23   20.00
  -1  -1  17  699.43   20.20
   0   1 -17    8.70    5.40
   0  -1  17   20.10    5.40
   0  -1  17   19.40    5.90
  -1   1 -17  782.32   23.10
   1  -1  17  791.62   24.10
  -2   1 -17    4.90    5.00
   2  -1  17   -5.50    4.70
  -3   1 -17  531.75   20.10
   3  -1  17  546.35   22.10
   5   0 -17   47.80    8.60
  -5   0  17   54.29    8.40
   4   0 -17  366.26   16.40
  -4   0  17  409.46   16.70
   3   0 -17   71.69    7.90
   3   0 -17   54.29    7.70
  -3   0  17   60.39    7.80
   2   0 -17   33.70    6.00
  -2   0  17   39.90    6.20
  -2   0  17   49.20    7.10
   1   0 -17  142.39   10.10
  -1   0  17  149.19    9.50
  -1   0  17  151.08   10.30
   0   0 -17    6.30    4.70
   0   0  17    4.70    5.10
  -1   0 -17  357.16   15.40
   1   0  17  372.76   16.80
  -2   0 -17    2.40    5.00
   2   0  17    3.80    5.50
  -3   0 -17  271.67   14.60
   3   0  17  265.37   16.00
   5  -1 -17   19.90    7.00
  -5   1  17    9.10    5.90
   4  -1 -17   38.00    7.50
  -4   1  17   48.20    7.80
   3  -1 -17   19.60    5.10
   3  -1 -17   18.10    5.90
  -3   1  17   13.20    5.30
   2  -1 -17  425.96   15.00
  -2   1  17  392.16   14.60
  -2   1  17  430.26   15.80
   1  -1 -17   20.20    5.30
  -1   1  17   19.00    5.60
   0  -1 -17    1.80    4.40
   0   1  17   -0.20    4.60
  -1  -1 -17   36.80    6.90
   1   1  17   24.40    6.70
  -2  -1 -17   -3.30    4.40
   2   1  17    4.40    5.80
  -3  -1 -17  270.27   15.30
   3   1  17  282.57   16.50
   5  -2 -17   39.90    8.60
  -5   2  17   46.20    8.30
   4  -2 -17  771.72   24.80
  -4   2  17  745.33   22.40
   3  -2 -17   40.30    7.70
  -3   2  17   22.00    5.60
  -3   2  17   33.70    6.60
   2  -2 -17   17.10    5.70
   2  -2 -17   27.20    5.70
  -2   2  17   21.90    5.80
   1  -2 -17  199.98   10.80
  -1   2  17  187.78   11.60
   0  -2 -17 1106.89   27.20
   0   2  17 1136.09   29.10
  -1  -2 -17  156.38   10.70
   1   2  17  138.59   11.70
  -2  -2 -17   22.30    6.40
   2   2  17   27.60    7.30
  -3  -2 -17   18.20    6.90
   3   2  17   12.40    6.80
   5  -3 -17   -1.90    5.60
  -5   3  17   -1.80    5.00
   4  -3 -17   17.70    6.90
  -4   3  17   25.20    6.10
   3  -3 -17   96.89   10.50
  -3   3  17  116.59    9.70
   2  -3 -17  856.91   24.60
  -2   3  17  821.62   24.00
   1  -3 -17  132.99    9.40
   1  -3 -17  124.79   10.50
  -1   3  17  149.88   11.20
   0  -3 -17   -0.70    4.30
   0   3  17   -5.10    4.20
  -1  -3 -17   59.29    8.10
   1   3  17   57.79    8.70
  -2  -3 -17  782.82   24.10
   2   3  17  752.32   25.60
   4  -4 -17   78.09   10.80
  -4   4  17   90.09    9.50
   3  -4 -17   14.40    6.40
  -3   4  17    9.80    5.40
   2  -4 -17    9.30    5.80
  -2   4  17   14.30    6.10
   1  -4 -17   18.60    6.50
   1  -4 -17   16.70    5.30
  -1   4  17   25.40    6.90
   0  -4 -17  833.82   23.00
   0   4  17  803.92   25.50
  -1  -4 -17   18.90    6.10
   1   4  17   33.30    7.40
  -2  -4 -17   24.70    7.10
   2   4  17   44.80    8.80
   3  -5 -17  278.27   16.20
  -3   5  17  274.47   15.00
   2  -5 -17  230.68   14.60
  -2   5  17  224.98   13.70
   1  -5 -17  163.28   12.70
  -1   5  17  120.39   11.80
   0  -5 -17   -6.40    4.40
   0  -5 -17    9.20    5.90
   0   5  17    0.70    4.50
  -1  -5 -17   24.70    6.70
   1   5  17    8.80    6.30
   2  -6 -17   25.50    7.70
  -2   6  17   10.90    6.30
   1  -6 -17  284.37   16.40
  -1   6  17  305.37   16.90
   0  -6 -17  761.52   25.70
   0   6  17  757.22   25.80
   2   6 -18   27.10    7.00
  -2  -6  18   27.60    7.30
   1   6 -18   29.80    7.30
  -1  -6  18   26.30    7.50
   3   5 -18   23.10    6.60
  -3  -5  18   15.60    7.00
   2   5 -18  632.64   21.80
  -2  -5  18  666.03   22.90
   1   5 -18   87.99   10.30
  -1  -5  18   97.19   11.00
   0   5 -18    3.30    5.20
   0  -5  18    3.60    5.50
  -1   5 -18  103.89   10.80
   1  -5  18   94.39   10.80
   1  -5  18   86.99   10.30
   4   4 -18   68.09    9.00
  -4  -4  18   77.29   10.50
   3   4 -18   23.10    6.60
  -3  -4  18   11.10    6.30
   2   4 -18    1.40    4.70
  -2  -4  18    0.60    5.30
   1   4 -18   12.80    5.80
  -1  -4  18   20.60    6.50
   0   4 -18  566.44   20.20
   0  -4  18  560.54   19.70
   0  -4  18  579.64   20.60
  -1   4 -18  130.69   12.10
   1  -4  18  119.89   11.80
   1  -4  18  103.89   10.60
  -2   4 -18    3.70    5.30
   2  -4  18   -0.50    6.00
   2  -4  18   -2.50    4.90
   4   3 -18    3.30    4.70
  -4  -3  18   14.80    6.50
   3   3 -18  192.38   11.90
  -3  -3  18  187.68   13.00
   2   3 -18   20.40    6.00
  -2  -3  18   29.10    6.90
   1   3 -18   70.19    9.10
  -1  -3  18   78.79    9.10
   0   3 -18   -0.20    4.60
   0  -3  18   -5.30    4.40
   0  -3  18   -0.10    4.70
  -1   3 -18   32.70    6.80
   1  -3  18   38.70    7.30
   1  -3  18   33.00    7.60
  -2   3 -18  516.85   19.70
   2  -3  18  474.75   20.50
   4   2 -18   93.89    9.20
  -4  -2  18   83.09   10.50
   3   2 -18  376.56   15.40
  -3  -2  18  333.17   15.80
   2   2 -18   -7.60    3.80
  -2  -2  18    8.80    5.40
   1   2 -18  370.06   15.70
  -1  -2  18  341.27   14.80
  -1  -2  18  349.77   15.30
   0   2 -18  207.08   12.80
   0  -2  18  218.98   13.10
   0  -2  18  205.78   12.10
  -1   2 -18  396.96   16.80
   1  -2  18  437.16   18.40
  -2   2 -18    3.80    4.90
   2  -2  18    6.10    5.90
   5   1 -18   61.79    9.50
  -5  -1  18   60.49    9.40
   4   1 -18   29.30    6.40
  -4  -1  18   22.90    6.70
   3   1 -18 1207.28   28.60
  -3  -1  18 1168.68   29.60
   2   1 -18   13.50    5.30
  -2  -1  18   11.20    5.20
   1   1 -18  734.33   21.80
  -1  -1  18  703.73   20.90
  -1  -1  18  714.33   21.20
   0   1 -18   -7.60    4.00
   0  -1  18   -3.60    4.90
  -1   1 -18  135.69   10.70
   1  -1  18  165.58   12.30
  -2   1 -18    3.30    4.90
   2  -1  18   -7.70    4.80
   5   0 -18   25.40    7.50
  -5   0  18   23.60    6.90
   4   0 -18   68.79    9.40
  -4   0  18   85.59    9.90
   3   0 -18  155.18   10.20
  -3   0  18  173.18   11.50
   2   0 -18   -0.20    4.00
  -2   0  18   13.50    5.40
  -2   0  18   -3.80    3.70
   1   0 -18  440.26   16.40
  -1   0  18  423.16   16.50
   0   0 -18   95.69    9.90
   0   0  18   82.29    9.60
  -1   0 -18  315.57   14.80
   1   0  18  298.17   15.60
  -2   0 -18    4.40    5.50
   2   0  18    8.00    6.40
   5  -1 -18   46.70    8.90
  -5   1  18   64.79    9.30
   4  -1 -18   33.60    7.60
  -4   1  18   49.40    8.00
   3  -1 -18  118.39    9.20
   3  -1 -18  116.59   11.10
  -3   1  18   99.89    9.60
   2  -1 -18  289.47   13.10
  -2   1  18  263.37   13.30
   1  -1 -18   49.70    7.30
  -1   1  18   42.30    7.50
   0  -1 -18    1.60    4.30
   0   1  18   -5.10    4.50
  -1  -1 -18  184.58   12.00
   1   1  18  205.08   13.70
  -2  -1 -18   67.99    8.90
   2   1  18   69.59   10.00
   4  -2 -18  669.33   23.40
  -4   2  18  668.43   21.50
   3  -2 -18    8.50    5.70
  -3   2  18   16.10    5.60
   2  -2 -18   93.69    9.00
  -2   2  18   89.89    9.50
   1  -2 -18   83.89    8.70
  -1   2  18   85.09    9.80
   0  -2 -18  497.15   17.60
   0   2  18  466.95   18.70
  -1  -2 -18  146.59   11.00
   1   2  18  161.78   12.60
  -2  -2 -18    8.50    5.70
   2   2  18    7.00    5.70
   4  -3 -18   79.59   10.60
   3  -3 -18  109.59   11.50
  -3   3  18  124.59   11.20
   2  -3 -18 1181.58   30.50
  -2   3  18 1190.58   30.30
   1  -3 -18   95.99    9.20
  -1   3  18  103.39   11.10
   0  -3 -18    4.90    4.90
   0   3  18    8.80    5.70
  -1  -3 -18   61.19    8.60
   1   3  18   42.50    8.30
  -2  -3 -18  506.85   19.80
   2   3  18  482.95   21.20
   3  -4 -18   -5.10    5.00
  -3   4  18   -0.90    4.80
   2  -4 -18    5.70    6.00
  -2   4  18    3.10    5.30
   1  -4 -18   28.70    7.20
   1  -4 -18   41.70    8.20
  -1   4  18   31.60    7.20
   0  -4 -18  170.28   11.20
   0   4  18  187.38   13.60
  -1  -4 -18  153.98   11.90
   2  -5 -18  206.38   14.30
  -2   5  18  201.98   13.80
   1  -5 -18   34.40    8.00
  -1   5  18   19.10    7.00
   0  -5 -18    4.50    5.00
   0   5  18   -3.10    5.10
  -2  -5  19  852.81   27.00
   1   5 -19   74.09    9.90
  -1  -5  19   79.89    9.90
   3   4 -19    7.00    5.90
  -3  -4  19    9.90    6.30
   2   4 -19   45.70    8.20
  -2  -4  19   39.00    8.50
   1   4 -19  115.79   11.60
  -1  -4  19  103.39   10.90
   0   4 -19  551.04   20.80
   0  -4  19  545.45   20.30
   3   3 -19   24.50    6.70
  -3  -3  19   22.40    6.70
   2   3 -19   58.29    8.60
  -2  -3  19   55.09    8.80
   1   3 -19   31.00    7.30
  -1  -3  19   38.50    7.40
   0   3 -19    4.70    5.00
   0  -3  19   15.00    5.90
   0  -3  19    5.00    5.60
  -1   3 -19   28.20    7.10
   1  -3  19    7.70    6.10
   1  -3  19   23.60    6.70
   4   2 -19   -4.10    4.00
  -4  -2  19   -9.50    4.60
   3   2 -19  120.09   10.90
  -3  -2  19   96.09   10.10
   2   2 -19    3.10    5.20
  -2  -2  19    7.80    5.10
   1   2 -19  333.67   15.30
  -1  -2  19  339.17   15.60
   0   2 -19   20.40    6.40
   0  -2  19    8.10    5.70
   0  -2  19   12.30    5.70
  -1   2 -19  133.89   11.90
   1  -2  19  116.69   12.10
   4   1 -19    0.40    4.70
  -4  -1  19    1.50    5.20
   3   1 -19  802.72   23.20
  -3  -1  19  831.92   24.50
   2   1 -19    5.80    4.90
  -2  -1  19    5.00    5.40
   1   1 -19  198.08   12.50
  -1  -1  19  211.18   12.30
  -1  -1  19  209.68   12.90
   0   1 -19    6.50    5.30
   0  -1  19   -7.30    4.60
  -1   1 -19  338.07   16.10
   1  -1  19  341.17   17.10
  -2   1 -19   23.20    6.60
   2  -1  19   17.00    7.40
  -4   0  19   13.00    6.00
   3   0 -19  373.26   15.20
  -3   0  19  360.66   16.00
   2   0 -19   -2.90    4.40
  -2   0  19    2.00    4.60
   1   0 -19  358.56   15.60
  -1   0  19  340.47   15.40
   0   0 -19   60.99    8.50
   0   0  19   53.09    8.70
  -1   0 -19  534.35   19.80
   1   0  19  521.55   21.20
  -2   0 -19   -6.70    4.30
   2   0  19   -2.60    5.70
   4  -1 -19    2.90    5.90
  -4   1  19   -0.60    5.20
  -3   1  19  188.38   12.00
   2  -1 -19   19.10    5.70
  -2   1  19   14.00    5.90
   1  -1 -19  321.47   14.60
  -1   1  19  303.37   15.30
   0  -1 -19    2.00    4.80
   0   1  19   -3.50    5.00
  -1  -1 -19  606.84   21.00
   1   1  19  602.54   22.80
   4  -2 -19  542.55   21.70
   2  -2 -19    5.10    4.90
  -2   2  19    7.50    5.10
   1  -2 -19   73.09    8.40
  -1   2  19   89.59   10.30
   0  -2 -19   29.40    6.40
   0   2  19   26.80    7.00
  -1  -2 -19  228.38   13.80
   1   2  19  227.18   15.10
   3  -3 -19   33.60    7.70
  -3   3  19   59.09    8.40
  -2   3  19  664.23   22.40
   1  -3 -19   43.30    7.10
  -1   3  19   36.40    7.60
   0  -3 -19    1.00    5.20
   0   3  19    5.80    5.60
   2  -4 -19   24.90    7.40
  -2   4  19   27.00    7.50
   2   3 -20  564.44   21.00
  -2  -3  20  581.94   21.70
   1   3 -20   59.49    9.10
  -1  -3  20   46.30    8.50
   0   3 -20   12.00    5.90
   0  -3  20    2.10    5.30
   0  -3  20    6.60    6.30
   3   2 -20   54.19    8.30
  -3  -2  20   44.90    8.60
   2   2 -20   -4.50    4.70
  -2  -2  20    1.70    5.10
   1   2 -20   94.99   10.60
  -1  -2  20  103.79   10.70
   0   2 -20  263.47   14.60
   0  -2  20  255.77   15.00
   3   1 -20  440.66   17.40
  -3  -1  20  438.86   18.10
   2   1 -20    5.00    5.50
  -2  -1  20   18.10    6.40
   1   1 -20  281.17   14.80
  -1  -1  20  300.67   15.00
   0   1 -20    2.90    5.20
   0  -1  20    6.60    6.00
   3   0 -20  313.97   14.50
  -3   0  20  300.17   15.20
   2   0 -20   16.20    5.60
   1   0 -20  554.04   19.70
  -1   0  20  550.34   20.00
   0   0 -20   38.00    7.60
   0   0  20   37.60    8.30
   2  -1 -20   33.50    7.10
  -2   1  20   33.70    7.50
   1  -1 -20  598.24   20.30
  -1   1  20  586.24   21.20
   0  -1 -20   -3.20    4.50
   0   1  20   -0.20    5.20
   2  -2 -20    0.40    7.50
  -2   2  20   -3.40    4.20
   1  -2 -20  217.78   12.70
  -1   2  20  245.18   14.80
   0  -2 -20   -0.60    4.90
   0   2  20   -9.80    5.00
   0   0   0    0.00    0.00
;
_shelx_hkl_checksum     9723
_shelx_res_file
;
TITL RB16repeat2_0m_a.res in P-1
    revRB16.res
    created by SHELXL-2018/3 at 17:46:19 on 17-Jun-2020
REM Old TITL RB16repeat2_0m in P-1
REM SHELXT solution in P-1
REM R1 0.045, Rweak 0.002, Alpha 0.051, Orientation as input
REM Formula found by SHELXT: C11 Ag2 O7 S2
CELL 0.71073 6.0376 8.6293 15.5903 92.315 99.589 90.657
ZERR 2 0.0005 0.0007 0.0012 0.001 0.001 0.001
LATT 1
SFAC C H Ag O S
UNIT 28 20 4 20 4
EQIV $1 2-X,1-Y,2-Z
EQIV $2 2-X,-Y,1-Z
EQIV $3 2-X,1-Y,1-Z
EQIV $4 2-X,-Y,-Z
L.S. 10
PLAN  15
TEMP -173
HTAB O2 O1_$4
HTAB O7 O6_$1
HTAB C4 O8_$3
HTAB C11 O5_$2
CONF
HTAB
BOND $H
LIST 6
fmap 2
acta
CONN 6 $Ag 2.75
OMIT 0 0 1
WGHT    0.031200    0.795700
FVAR       0.43345
AG1   3    1.384012    0.203617    0.540608    11.00000    0.01230    0.00897 =
         0.01265   -0.00154    0.00235   -0.00049
AG2   3    0.844679    0.294100    0.459075    11.00000    0.01222    0.00908 =
         0.01249   -0.00134    0.00190    0.00046
S1    5    1.308268    0.446877    0.384728    11.00000    0.00923    0.00588 =
         0.00758   -0.00159    0.00116    0.00020
S2    5    0.911139    0.053225    0.616499    11.00000    0.00919    0.00575 =
         0.00707   -0.00149    0.00170   -0.00013
O1    4    0.809549    0.090700    0.041869    11.00000    0.01474    0.01894 =
         0.01596   -0.01032    0.00010    0.00109
O2    4    1.182540    0.122347    0.083148    11.00000    0.01492    0.01632 =
         0.01216   -0.00689    0.00148    0.00220
AFIX 147
H1    2    1.186373    0.069042    0.037146    11.00000   -1.50000
AFIX   0
O3    4    1.415662    0.592836    0.369582    11.00000    0.01311    0.00908 =
         0.01241    0.00058   -0.00048   -0.00213
O4    4    1.196012    0.458035    0.461819    11.00000    0.01329    0.01278 =
         0.00789   -0.00140    0.00249   -0.00110
O5    4    1.457658    0.314125    0.389070    11.00000    0.01215    0.00789 =
         0.01506   -0.00163   -0.00033    0.00260
O6    4    1.068469    0.370498    0.927895    11.00000    0.01540    0.01559 =
         0.01342   -0.00458    0.00114   -0.00292
O7    4    0.720830    0.433796    0.949081    11.00000    0.01878    0.01734 =
         0.01498   -0.01042    0.00405   -0.00092
AFIX 147
H7    2    0.792105    0.496134    0.986827    11.00000   -1.50000
AFIX   0
O8    4    1.057726    0.186985    0.610359    11.00000    0.01606    0.00666 =
         0.01508   -0.00172    0.00704   -0.00250
O9    4    1.029851   -0.091675    0.631421    11.00000    0.01320    0.00871 =
         0.01278   -0.00064    0.00485    0.00369
O10   4    0.728311    0.040321    0.540497    11.00000    0.01257    0.01378 =
         0.00900   -0.00255   -0.00042    0.00107
C1    1    0.946758    0.265803    0.160768    11.00000    0.01387    0.00691 =
         0.00866   -0.00110    0.00255    0.00007
C2    1    1.125479    0.303979    0.227324    11.00000    0.00980    0.00711 =
         0.00981    0.00011    0.00159    0.00108
AFIX  43
H2     2   1.269323    0.261007    0.226531    11.00000   -1.20000
AFIX   0
C3    1    1.090293    0.405878    0.294926    11.00000    0.00927    0.00869 =
         0.00710    0.00063    0.00046   -0.00016
C4    1    0.880827    0.473931    0.294841    11.00000    0.01235    0.00751 =
         0.00959   -0.00104    0.00231   -0.00020
AFIX  43
H4    2    0.858595    0.544361    0.340934    11.00000   -1.20000
AFIX   0
C5    1    0.705923    0.437769    0.226950    11.00000    0.00975    0.01050 =
         0.01426    0.00183    0.00344    0.00200
AFIX  43
H5    2    0.564694    0.485685    0.225963    11.00000   -1.20000
AFIX   0
C6    1    0.735761    0.332044    0.160419    11.00000    0.01253    0.01124 =
         0.01187    0.00026   -0.00040   -0.00180
AFIX  43
H6    2    0.614232    0.304894    0.115096    11.00000   -1.20000
AFIX   0
C7    1    0.973121    0.151367    0.089749    11.00000    0.01696    0.00919 =
         0.00828    0.00113    0.00230    0.00135
C8    1    0.755712    0.241345    0.840267    11.00000    0.01271    0.00820 =
         0.00874   -0.00015    0.00000    0.00068
C9    1    0.875757    0.198897    0.774033    11.00000    0.00873    0.00635 =
         0.01122    0.00124    0.00042   -0.00023
AFIX  43
H9    2    1.022664    0.239791    0.774347    11.00000   -1.20000
AFIX   0
C10   1    0.775940    0.095437    0.707498    11.00000    0.00971    0.00798 =
         0.00720   -0.00146    0.00184    0.00188
C11   1    0.564052    0.029172    0.708883    11.00000    0.01171    0.00694 =
         0.00914    0.00025    0.00053    0.00062
AFIX  43
H11   2    0.498762   -0.043294    0.664035    11.00000   -1.20000
AFIX   0
C12   1    0.450249    0.070473    0.776512    11.00000    0.00818    0.01120 =
         0.01329    0.00016    0.00198   -0.00006
AFIX  43
H12   2    0.307895    0.024014    0.778523    11.00000   -1.20000
AFIX   0
C13   1    0.542326    0.179070    0.841319    11.00000    0.01202    0.01305 =
         0.00970   -0.00059    0.00212    0.00129
AFIX  43
H13   2    0.460534    0.210509    0.885891    11.00000   -1.20000
AFIX   0
C14   1    0.862867    0.354724    0.910291    11.00000    0.01611    0.00931 =
         0.00613    0.00044    0.00261    0.00040
HKLF 4
REM  RB16repeat2_0m_a.res in P-1
REM wR2 = 0.0573, GooF = S = 1.024, Restrained GooF = 1.024 for all data
REM R1 = 0.0226 for 3464 Fo > 4sig(Fo) and 0.0282 for all 3990 data
REM 255 parameters refined using 0 restraints
END
WGHT      0.0312      0.7957
REM Instructions for potential hydrogen bonds
HTAB O2 O1_$4
HTAB O7 O6_$1
HTAB C4 O8_$3
HTAB C11 O5_$2
REM Highest difference peak  1.458,  deepest hole -0.544,  1-sigma level  0.114
Q1    1   1.2296  0.2035  0.5360  11.00000  0.05    1.46
Q2    1   1.0029  0.2971  0.4635  11.00000  0.05    1.36
Q3    1   1.5345  0.2026  0.5435  11.00000  0.05    1.23
Q4    1   0.6882  0.2967  0.4563  11.00000  0.05    1.22
Q5    1   1.4057  0.1627  0.5938  11.00000  0.05    0.62
Q6    1   1.0893  0.2000  0.5491  11.00000  0.05    0.54
Q7    1   0.7670  0.4428  0.2772  11.00000  0.05    0.53
Q8    1   0.7938  0.2997  0.8702  11.00000  0.05    0.51
Q9    1   1.1696  0.4383  0.3758  11.00000  0.05    0.50
Q10   1   0.5346  0.0535  0.7469  11.00000  0.05    0.48
Q11   1   0.8512  0.2604  0.5127  11.00000  0.05    0.48
Q12   1   0.9747  0.4344  0.2923  11.00000  0.05    0.47
Q13   1   1.3206  0.2407  0.4801  11.00000  0.05    0.47
Q14   1   0.7008  0.0422  0.7186  11.00000  0.05    0.47
Q15   1   0.6711  0.1983  0.8416  11.00000  0.05    0.46
;
_shelx_res_checksum     67575
data_global
_journal_date_recd_electronic     2020-06-23
_journal_date_accepted     2020-07-09
_journal_name_full     'Acta Crystallographica, Section E'
_journal_year     2020
_journal_volume     76
_journal_issue      8
_journal_page_first     1275
_journal_page_last     1278
_journal_paper_category     GM
_journal_paper_doi     10.1107/S2056989020009408
_journal_coeditor_code     MW2166
_publ_contact_author_name     'Philip J. Squattrito'
_publ_contact_author_address
;
Department of Chemistry and Biochemistry
Central Michigan University
Mount Pleasant, Michigan 48859
USA
;
_publ_contact_author_email     'p.squattrito@cmich.edu'
_publ_contact_author_fax     '989 774 3883'
_publ_contact_author_phone     '989 774 4407'
_publ_section_title
;
The low-temperature triclinic crystal structure of silver 3-sulfobenzoic acid
;
loop_
    _publ_author_name
    _publ_author_address
    ' Bettinger, Reuben T.'
; Department of Chemistry and Biochemistry
 Central Michigan University
 Mount Pleasant, Michigan 48859
 USA
;
    ' Squattrito*, Philip J.'
; Department of Chemistry and Biochemistry
 Central Michigan University
 Mount Pleasant, Michigan 48859
 USA
;
    ' Aulakh, Darpandeep'
; College of Natural Sciences and Mathematics,
 University of Toledo
 Toledo, OH 43606
 USA
;
_publ_section_synopsis
;
Silver(I) 3-carboxybenzenesulfonate, Ag(O~3~SC~6~H~4~CO~2~H), has been found to
undergo a reversible phase transition from monoclinic to triclinic between 160
and 150 K. The low-temperature triclinic structure (space group <i>P</i>\=1)
has been determined at 100 K.
;
