# Supplementary material for: The low-temperature triclinic crystal structure of silver 3-sulfo­benzoic acid
Source: Acta Crystallogr E Crystallogr Commun. 2020 Jul 14;76(Pt 8):1275–8. doi: 10.1107/S2056989020009408 (PMC7405583; doi:10.1107/S2056989020009408)
Supplement: Supplementary file 2 [file e-76-01275-Isup2.hkl]

data_I                                                                          
_shelx_title ' RB16repeat2_0m_a.res in P-1'                                     
_shelx_refln_list_code          4                                               
_shelx_F_calc_maximum      230.75                                               
_exptl_crystal_F_000       600.00                                               
_reflns_d_resolution_high  0.7482                                               
                                                                                
loop_                                                                           
 _space_group_symop_operation_xyz                                               
 'x, y, z'                                                                      
 '-x, -y, -z'                                                                   
                                                                                
_cell_length_a     6.0376                                                       
_cell_length_b     8.6293                                                       
_cell_length_c    15.5903                                                       
_cell_angle_alpha  92.315                                                       
_cell_angle_beta   99.589                                                       
_cell_angle_gamma  90.657                                                       
                                                                                
_shelx_F_squared_multiplier     1.000                                           
                                                                                
loop_                                                                           
 _refln_index_h                                                                 
 _refln_index_k                                                                 
 _refln_index_l                                                                 
 _refln_F_squared_calc                                                          
 _refln_F_squared_meas                                                          
 _refln_F_squared_sigma                                                         
 _refln_observed_status                                                         
   1   0   0       2372.30       2526.88        27.66 o                         
   2   0   0        683.86        694.13        13.43 o                         
   3   0   0       1292.84       1411.58        21.74 o                         
   4   0   0       6525.17       6430.30        61.95 o                         
   5   0   0        308.69        359.91        17.13 o                         
   6   0   0          2.34         -9.51         9.51 o                         
   7   0   0        477.44        476.60        36.30 o                         
  -7   1   0       3061.02       3297.04        78.56 o                         
  -6   1   0        486.83        541.87        27.55 o                         
  -5   1   0       1481.94       1547.85        28.91 o                         
  -4   1   0        726.65        737.35        18.45 o                         
  -3   1   0       3163.06       3242.79        35.23 o                         
  -2   1   0       8219.68       7838.42        73.43 o                         
  -1   1   0       2144.75       2233.74        25.44 o                         
   0   1   0          3.40          6.39         2.05 o                         
   1   1   0       1534.72       1600.35        16.59 o                         
   2   1   0      34385.20      33011.55       257.16 o                         
   3   1   0       1499.26       1610.26        35.42 o                         
   4   1   0        430.16        457.70        16.75 o                         
   5   1   0        142.83        132.45        12.47 o                         
   6   1   0       4673.74       4796.83        74.65 o                         
   7   1   0         59.49         68.41        21.23 o                         
  -7   2   0        408.98        406.64        35.00 o                         
  -6   2   0        120.99        139.31        23.12 o                         
  -5   2   0       9039.43       8914.66       101.50 o                         
  -4   2   0        744.32        695.94        17.47 o                         
  -3   2   0       2266.43       2106.90        26.65 o                         
  -2   2   0       3036.76       3377.50        36.71 o                         
  -1   2   0       1660.39       1513.72        20.94 o                         
   0   2   0       5995.90       6242.71        61.85 o                         
   1   2   0       1343.23       1252.23        15.94 o                         
   2   2   0        175.85        215.77        12.82 o                         
   3   2   0        162.45        208.64        18.81 o                         
   4   2   0      12745.55      12734.77       105.73 o                         
   5   2   0         83.74        106.62        12.98 o                         
   6   2   0        973.86       1017.70        33.08 o                         
   7   2   0         13.12          8.06        15.07 o                         
  -7   3   0       4262.55       4387.19        75.46 o                         
  -6   3   0        330.36        311.02        38.32 o                         
  -5   3   0       3325.39       3274.65       102.14 o                         
  -4   3   0        145.18        154.69        14.44 o                         
  -3   3   0      12053.03      11829.96        94.92 o                         
  -2   3   0       5071.79       5179.33        46.35 o                         
  -1   3   0       2852.97       2521.73        26.42 o                         
   0   3   0         47.78         53.09         6.08 o                         
   1   3   0       4154.36       4248.70        47.17 o                         
   2   3   0       7189.72       7165.57        61.04 o                         
   3   3   0       1477.26       1523.10        44.99 o                         
   4   3   0        345.37        348.35        28.20 o                         
   5   3   0         31.42         33.31        12.19 o                         
   6   3   0       1959.58       2044.05        45.79 o                         
   7   3   0        226.67        233.29        35.40 o                         
  -7   4   0        307.04        341.78        83.54 o                         
  -6   4   0        564.55        518.39        38.13 o                         
  -5   4   0       2593.43       2680.14        50.67 o                         
  -4   4   0        744.21        729.50        25.69 o                         
  -3   4   0       2485.82       2332.63        29.10 o                         
  -2   4   0       1658.38       1745.48        23.11 o                         
  -1   4   0      19601.29      20077.68       147.34 o                         
   0   4   0       1772.81       1781.00        23.25 o                         
   1   4   0      10879.73      11080.22       115.32 o                         
   2   4   0         14.99         24.13         6.47 o                         
   3   4   0       1461.29       1442.90        25.74 o                         
   4   4   0       1443.33       1406.18        32.03 o                         
   5   4   0       1907.83       1872.25        40.31 o                         
   6   4   0       1137.91       1158.31        48.87 o                         
   7   4   0          0.55         -4.42        19.15 o                         
  -7   5   0        315.47        352.53        35.76 o                         
  -6   5   0       2246.31       2266.37        55.28 o                         
  -5   5   0          2.00          7.85        12.54 o                         
  -4   5   0        460.98        447.91        23.39 o                         
  -3   5   0       5458.31       5308.95        67.86 o                         
  -2   5   0         36.83         45.69         6.93 o                         
  -1   5   0      10775.40      11000.72       109.23 o                         
   0   5   0         23.63         20.40         6.15 o                         
   1   5   0       4466.92       4457.61        45.64 o                         
   2   5   0       5554.39       5454.19        59.98 o                         
   3   5   0      11718.36      11817.86       100.47 o                         
   4   5   0        153.26        124.51        14.37 o                         
   5   5   0        763.72        794.20        39.86 o                         
   6   5   0       2373.28       2388.07        94.74 o                         
   7   5   0       1533.69       1537.28        63.34 o                         
  -6   6   0       1551.96       1618.27        58.30 o                         
  -5   6   0       1328.02       1383.81        40.00 o                         
  -4   6   0       2146.47       2033.43        43.77 o                         
  -3   6   0       1095.41       1097.34        34.86 o                         
  -2   6   0        109.42        107.46        12.76 o                         
  -1   6   0       1310.44       1282.98        23.13 o                         
   0   6   0        132.02        198.75        11.93 o                         
   1   6   0       3013.57       3023.48        37.80 o                         
   2   6   0        303.29        335.01        14.66 o                         
   3   6   0       2799.61       2713.33        47.94 o                         
   4   6   0        334.98        319.31        48.44 o                         
   5   6   0       2345.52       2366.24        66.88 o                         
   6   6   0        716.89        629.67        87.03 o                         
  -6   7   0       4876.37       4957.12       105.51 o                         
  -5   7   0        254.26        249.57        47.35 o                         
  -4   7   0        208.97        251.55        34.65 o                         
  -3   7   0       1776.82       1728.62        39.79 o                         
  -2   7   0       6576.75       6310.63        79.44 o                         
  -1   7   0       1542.96       1542.60        27.58 o                         
   0   7   0          0.05         -1.88         7.27 o                         
   1   7   0        914.72        950.96        33.99 o                         
   2   7   0        188.74        221.72        17.81 o                         
   3   7   0       1698.31       1631.50        89.69 o                         
   4   7   0        216.45        247.19        28.40 o                         
   5   7   0        534.72        469.35        80.90 o                         
   6   7   0        229.79        258.27        35.10 o                         
  -5   8   0        918.38        850.41        46.00 o                         
  -4   8   0       3270.91       3164.09        84.08 o                         
  -3   8   0       1112.62       1082.66        34.47 o                         
  -2   8   0        526.71        518.70        25.05 o                         
  -1   8   0       1466.20       1473.33        29.68 o                         
   0   8   0       9005.66       9266.32        88.38 o                         
   1   8   0       4034.86       4034.56        52.00 o                         
   2   8   0         62.36         65.88        14.37 o                         
   3   8   0       1221.58       1214.01        53.23 o                         
   4   8   0        316.28        295.38        36.43 o                         
   5   8   0        408.28        318.97        35.13 o                         
  -5   9   0         25.61         26.92        20.71 o                         
  -4   9   0         15.43        -14.17        18.87 o                         
  -3   9   0         24.51         34.71        17.16 o                         
  -2   9   0        897.55        856.97        42.24 o                         
  -1   9   0       1327.45       1291.18        36.36 o                         
   0   9   0          0.40        -10.57        10.57 o                         
   1   9   0       2031.30       1922.70        44.00 o                         
   2   9   0       5464.81       5494.68       102.07 o                         
   3   9   0       4228.74       4161.52       102.99 o                         
   4   9   0        627.32        631.31        94.21 o                         
  -4  10   0       3308.28       3297.56       135.73 o                         
  -3  10   0         99.89         79.73        25.28 o                         
  -2  10   0        362.74        363.61        26.40 o                         
  -1  10   0         15.23         -8.32        17.30 o                         
   0  10   0       2028.62       2132.65        62.05 o                         
   1  10   0        568.83        525.33        29.95 o                         
   2  10   0         57.64         45.73        21.04 o                         
   3  10   0       1414.58       1410.24       149.81 o                         
  -2  11   0       2699.78       2590.81       106.45 o                         
  -1  11   0         11.35         24.54        20.07 o                         
   0  11   0        108.24        169.64        33.53 o                         
   1  11   0          1.73        -13.31        25.02 o                         
   2  11   0       1157.48       1142.63        52.49 o                         
  -2 -11   1       2404.40       2498.43       126.39 o                         
  -1 -11   1          2.57          0.03        17.47 o                         
   0 -11   1          0.47          5.44        18.63 o                         
   1 -11   1        960.82        944.91        52.43 o                         
   2 -11   1       4906.52       4698.26       111.85 o                         
  -3 -10   1        155.54        135.62        26.97 o                         
  -2 -10   1          1.59         -3.79        17.68 o                         
  -1 -10   1          9.47          9.18        16.55 o                         
   0 -10   1       2709.92       2666.31       151.70 o                         
   1 -10   1         26.12         39.15        14.47 o                         
   2 -10   1         52.30         37.06        19.36 o                         
   3 -10   1         47.85         56.35        21.44 o                         
   4 -10   1       2296.52       2308.05        72.35 o                         
  -4  -9   1        509.88        544.63        43.65 o                         
  -3  -9   1       3103.10       3089.03        77.49 o                         
  -2  -9   1       2388.45       2282.12        63.55 o                         
  -1  -9   1        735.58        746.60        29.51 o                         
   0  -9   1         68.60         93.21        12.96 o                         
   1  -9   1        324.37        320.45        32.51 o                         
   2  -9   1       3808.70       3738.64        63.22 o                         
   3  -9   1         11.30          6.28        27.94 o                         
   4  -9   1         62.73         53.82        20.92 o                         
   5  -9   1        199.59        206.73        30.69 o                         
  -5  -8   1       2296.27       2347.85        72.77 o                         
  -4  -8   1       1494.22       1528.41        56.06 o                         
  -3  -8   1       1544.79       1485.26        51.90 o                         
  -2  -8   1        154.14        152.46        22.20 o                         
  -1  -8   1       2369.83       2284.32        38.88 o                         
   0  -8   1       8094.90       8382.50        87.88 o                         
   1  -8   1       5615.41       5713.99        66.30 o                         
   2  -8   1          2.56         -1.30        13.98 o                         
   3  -8   1        283.13        269.76        22.06 o                         
   4  -8   1       3434.40       3373.42        80.50 o                         
   5  -8   1        164.57        150.54        51.10 o                         
  -6  -7   1         52.27         20.81        20.99 o                         
  -5  -7   1        808.50        823.64        45.21 o                         
  -4  -7   1         28.03         30.49        29.01 o                         
  -3  -7   1       5197.31       5011.97        92.35 o                         
  -2  -7   1       4600.22       4534.57        52.48 o                         
  -1  -7   1       1311.03       1378.51        24.79 o                         
   0  -7   1         12.44          5.33         7.37 o                         
   1  -7   1       3700.28       3619.85        44.75 o                         
   2  -7   1       6101.20       5808.94        74.79 o                         
   3  -7   1       1495.47       1526.29        57.23 o                         
   4  -7   1          2.40         14.37        13.43 o                         
   5  -7   1         18.68         16.31        21.29 o                         
   6  -7   1       2217.21       2340.09        72.97 o                         
  -6  -6   1        243.03        229.04        31.37 o                         
  -5  -6   1       3583.82       3533.99        82.22 o                         
  -4  -6   1       1042.76        917.97        40.89 o                         
  -3  -6   1       3523.16       3494.65        53.02 o                         
  -2  -6   1         21.16         28.55         7.80 o                         
  -1  -6   1       1012.05        957.82        24.28 o                         
   0  -6   1       8628.82       9165.57        81.02 o                         
   1  -6   1       1017.24       1027.78        21.27 o                         
   2  -6   1         36.75         46.17         7.95 o                         
   3  -6   1       1188.18       1189.07        31.62 o                         
   4  -6   1       7968.14       7706.08        99.76 o                         
   5  -6   1       3098.27       2872.97        76.89 o                         
   6  -6   1        325.95        358.38        34.57 o                         
  -7  -5   1       2563.85       2720.61        78.93 o                         
  -6  -5   1       2024.28       2036.56        63.81 o                         
  -5  -5   1       1838.35       1913.02        62.51 o                         
  -4  -5   1        128.63        141.98        15.39 o                         
  -3  -5   1       6100.98       6119.38        60.61 o                         
  -2  -5   1        750.49        748.77        32.03 o                         
  -1  -5   1       8721.10       9181.75        78.09 o                         
   0  -5   1         53.88         62.98         7.75 o                         
   1  -5   1       3700.76       3710.95        40.07 o                         
   2  -5   1        357.65        331.10        14.06 o                         
   3  -5   1       1816.24       1731.79        35.45 o                         
   4  -5   1        200.44        239.19        19.08 o                         
   5  -5   1       1071.81       1083.28        34.59 o                         
   6  -5   1       3604.96       3654.81       190.55 o                         
   7  -5   1        481.80        541.74        42.06 o                         
  -7  -4   1         93.38         87.52        25.02 o                         
  -6  -4   1        348.92        386.32        33.72 o                         
  -5  -4   1       4256.30       4371.22        65.57 o                         
  -4  -4   1       1301.51       1227.58        30.47 o                         
  -3  -4   1       2771.21       2796.00        34.28 o                         
  -2  -4   1        448.92        446.63        13.21 o                         
  -1  -4   1      22894.41      23011.12       166.77 o                         
   0  -4   1       4129.94       4344.52        41.75 o                         
   1  -4   1      13638.88      13700.62       105.12 o                         
   2  -4   1       2034.80       2224.26        27.60 o                         
   3  -4   1       3912.86       3816.44        41.38 o                         
   4  -4   1         16.30         20.07        10.37 o                         
   5  -4   1       1622.14       1678.29        84.11 o                         
   6  -4   1         51.15         55.56        16.25 o                         
   7  -4   1        115.65        120.47        45.77 o                         
  -7  -3   1         22.57         30.12        20.23 o                         
  -6  -3   1       2088.66       2252.41        48.27 o                         
  -5  -3   1         20.15          1.78        10.55 o                         
  -4  -3   1        560.66        557.13        16.66 o                         
  -3  -3   1       6233.18       6226.22        57.37 o                         
  -2  -3   1       3216.64       3052.89        58.76 o                         
  -1  -3   1       1760.15       1477.06        19.31 o                         
   0  -3   1          2.06          9.52         5.61 o                         
   1  -3   1       3721.23       3185.06        31.45 o                         
   2  -3   1       2996.85       3139.76        32.93 o                         
   3  -3   1      15166.42      14503.27       113.70 o                         
   4  -3   1          8.00         12.50         7.15 o                         
   5  -3   1       2009.98       1971.53        41.86 o                         
   6  -3   1        122.62        101.99        17.65 o                         
   7  -3   1       2450.99       2593.14        70.75 o                         
  -7  -2   1          4.78        -13.90        13.90 o                         
  -6  -2   1       4277.21       4148.91       104.33 o                         
  -5  -2   1        901.94        932.50        28.68 o                         
  -4  -2   1       6069.35       5994.09        59.03 o                         
  -3  -2   1       2329.29       2533.72        30.05 o                         
  -2  -2   1         25.97          9.99         5.34 o                         
  -1  -2   1       1480.41       1399.24        19.65 o                         
   0  -2   1         33.65         91.14         9.68 o                         
   1  -2   1       4582.33       4483.77        40.48 o                         
   2  -2   1        215.61        254.70         9.72 o                         
   3  -2   1       7285.80       7182.04        63.35 o                         
   4  -2   1       1169.81       1257.06        23.33 o                         
   5  -2   1      10321.79      10347.82       113.29 o                         
   6  -2   1         12.92         17.58        12.84 o                         
   7  -2   1        272.63        265.63        25.94 o                         
  -7  -1   1        306.54        324.64        34.60 o                         
  -6  -1   1       8392.62       8625.09       102.79 o                         
  -5  -1   1        746.58        718.41        20.95 o                         
  -4  -1   1        805.31        796.47        19.96 o                         
  -3  -1   1       1046.28       1084.48        18.82 o                         
  -2  -1   1      21545.35      20815.49       231.24 o                         
  -1  -1   1       2824.12       2834.19        29.84 o                         
   0  -1   1          5.74         10.80         2.59 o                         
   1  -1   1        209.35        163.50         6.89 o                         
   2  -1   1       3769.87       3607.26        34.20 o                         
   3  -1   1       7546.74       7337.68        64.09 o                         
   4  -1   1        125.04        140.27        10.84 o                         
   5  -1   1        720.85        745.73        21.61 o                         
   6  -1   1        287.48        278.47        21.80 o                         
   7  -1   1       4782.72       4922.33       100.86 o                         
  -8   0   1       1315.67       1453.49        58.43 o                         
  -7   0   1        326.22        320.14        32.05 o                         
  -6   0   1       1251.61       1251.68        49.57 o                         
  -5   0   1        254.20        297.62        30.25 o                         
  -4   0   1       8449.98       8211.67        73.80 o                         
  -3   0   1         33.74         40.96         6.75 o                         
  -2   0   1         14.13         13.21         6.91 o                         
  -1   0   1       3186.73       3289.16        26.64 o                         
   1   0   1         59.76         56.01         4.70 o                         
   2   0   1          0.30          3.77         5.48 o                         
   3   0   1        323.66        312.65        12.16 o                         
   4   0   1       8154.68       8219.61        74.83 o                         
   5   0   1       1501.12       1545.05        30.35 o                         
   6   0   1        117.45        109.14        13.81 o                         
   7   0   1         48.43         76.10        21.86 o                         
  -7   1   1        624.62        617.78        81.97 o                         
  -6   1   1       1002.99       1006.36        32.88 o                         
  -5   1   1         46.47         51.36         9.74 o                         
  -4   1   1       1156.26       1183.56        23.84 o                         
  -3   1   1       3929.03       4193.02        41.62 o                         
  -2   1   1      25685.80      24929.34       156.77 o                         
  -1   1   1       1784.90       1945.83        23.12 o                         
   0   1   1          4.43         19.42         2.59 o                         
   1   1   1       1267.79       1303.90        14.98 o                         
   2   1   1      32619.38      31722.35       232.30 o                         
   3   1   1          0.91         12.81         6.27 o                         
   4   1   1        428.07        423.83        15.70 o                         
   5   1   1       1766.21       1802.32        32.00 o                         
   6   1   1       3215.62       3404.10        57.55 o                         
   7   1   1        430.10        472.65        35.46 o                         
  -7   2   1        426.19        503.26        59.88 o                         
  -6   2   1         11.13         26.79        13.93 o                         
  -5   2   1       3103.12       3048.70        51.08 o                         
  -4   2   1       1634.74       1610.70        25.28 o                         
  -3   2   1       5065.93       5329.21        49.24 o                         
  -2   2   1        251.68        239.47         7.58 o                         
  -1   2   1        747.88        806.88        11.39 o                         
   0   2   1      22992.46      24337.96       168.08 o                         
   1   2   1       2679.37       2699.19        25.77 o                         
   2   2   1        172.01        153.03        11.75 o                         
   3   2   1          1.74         -1.65         8.53 o                         
   4   2   1      14499.33      14378.69       117.49 o                         
   5   2   1         14.74         22.31         9.46 o                         
   6   2   1        738.34        774.63        29.63 o                         
   7   2   1         29.94         30.07        20.92 o                         
  -7   3   1       5673.49       5695.15        87.53 o                         
  -6   3   1         68.51         70.41        15.77 o                         
  -5   3   1       3394.23       3354.07        55.51 o                         
  -4   3   1          6.19         18.85         9.75 o                         
  -3   3   1      18085.10      18376.51       137.70 o                         
  -2   3   1       2176.35       2074.48        31.96 o                         
  -1   3   1       4302.67       4246.98        49.40 o                         
   0   3   1          8.85         16.87         5.18 o                         
   1   3   1       1019.76       1051.59        22.20 o                         
   2   3   1      10801.63      10585.20       112.93 o                         
   3   3   1       1627.43       1837.54        26.44 o                         
   4   3   1       1843.50       1883.94        29.75 o                         
   5   3   1        307.28        358.35        29.03 o                         
   6   3   1       5788.14       6045.34       107.85 o                         
   7   3   1        527.45        610.77        87.29 o                         
  -7   4   1        288.58        310.37        30.95 o                         
  -6   4   1        197.34        197.32        21.09 o                         
  -5   4   1       4309.40       4193.04        65.34 o                         
  -4   4   1       3046.88       3095.92        50.47 o                         
  -3   4   1       5227.41       5050.13        62.98 o                         
  -2   4   1         72.12         70.88         6.48 o                         
  -1   4   1      11490.39      11593.51        90.69 o                         
   0   4   1      12713.00      13645.48       104.34 o                         
   1   4   1      15515.48      15804.36       119.45 o                         
   2   4   1         49.64         54.65         7.05 o                         
   3   4   1          4.73         10.91         7.61 o                         
   4   4   1       1527.48       1569.19        27.83 o                         
   5   4   1         76.90         80.00        20.11 o                         
   6   4   1        636.22        612.97        44.44 o                         
   7   4   1         36.02         24.02        21.52 o                         
  -7   5   1        818.33        885.18        47.18 o                         
  -6   5   1         17.92         13.71        14.61 o                         
  -5   5   1        401.27        460.20        26.76 o                         
  -4   5   1         62.16         53.06        16.22 o                         
  -3   5   1       2766.22       2526.11        43.42 o                         
  -2   5   1       1604.60       1570.80        22.87 o                         
  -1   5   1       4435.42       4504.26        55.18 o                         
   0   5   1         14.78         11.00         5.99 o                         
   1   5   1       4401.18       4345.62        54.24 o                         
   2   5   1       2687.01       2683.34        33.51 o                         
   3   5   1      10300.32      10435.16        90.99 o                         
   4   5   1        805.57        858.42        37.99 o                         
   5   5   1        720.16        649.24        38.09 o                         
   6   5   1       2064.10       2224.51        67.38 o                         
   7   5   1        612.40        606.76       109.91 o                         
  -6   6   1        815.76        811.77        36.08 o                         
  -5   6   1       1708.33       1713.40        44.13 o                         
  -4   6   1        460.06        501.07        27.25 o                         
  -3   6   1       1170.34       1205.34        31.63 o                         
  -2   6   1         34.52         48.73        10.97 o                         
  -1   6   1       2103.10       2169.70        30.78 o                         
   0   6   1       6271.07       7042.49        93.03 o                         
   1   6   1       6570.85       6801.09        64.88 o                         
   2   6   1        221.59        234.56        18.41 o                         
   3   6   1       1518.60       1527.41        34.89 o                         
   4   6   1       3729.17       3740.52        79.69 o                         
   5   6   1       5516.96       5583.84       107.14 o                         
   6   6   1        566.22        561.50        42.86 o                         
  -6   7   1       3192.25       3285.66       118.96 o                         
  -5   7   1        430.71        423.48        28.12 o                         
  -4   7   1        177.41        193.97        19.79 o                         
  -3   7   1       3434.21       3211.22        55.16 o                         
  -2   7   1       3765.33       3644.38        56.78 o                         
  -1   7   1       1352.51       1470.19        27.08 o                         
   0   7   1          2.70          3.17         7.36 o                         
   1   7   1        633.76        677.29        19.33 o                         
   2   7   1       1255.27       1223.70        37.29 o                         
   3   7   1       4293.61       4031.25        82.30 o                         
   4   7   1        109.66         84.56        21.64 o                         
   5   7   1        437.60        458.58        39.38 o                         
   6   7   1        985.28       1029.32        72.39 o                         
  -5   8   1       1418.82       1405.15        54.98 o                         
  -4   8   1       4953.82       4757.68        76.37 o                         
  -3   8   1        346.31        324.33        23.35 o                         
  -2   8   1         57.71         52.39        13.65 o                         
  -1   8   1       4103.71       4130.22        62.08 o                         
   0   8   1       6156.59       6330.69        67.35 o                         
   1   8   1       4000.19       4009.29        61.80 o                         
   2   8   1         61.63         78.63        14.62 o                         
   3   8   1        110.71        127.28        23.79 o                         
   4   8   1        191.89        184.53        27.19 o                         
   5   8   1       1681.84       1659.47        62.27 o                         
  -5   9   1         86.69         67.99        24.48 o                         
  -4   9   1         23.81         17.44        15.71 o                         
  -3   9   1       1503.52       1563.21        43.23 o                         
  -2   9   1       4049.53       3931.19        65.82 o                         
  -1   9   1       2666.59       2604.57        50.71 o                         
   0   9   1         36.07         48.01        12.26 o                         
   1   9   1       1472.84       1543.93        40.01 o                         
   2   9   1       1279.75       1329.47        50.33 o                         
   3   9   1       2915.82       2958.01       100.04 o                         
   4   9   1         91.53         94.74        24.46 o                         
  -4  10   1        770.59        824.14        48.44 o                         
  -3  10   1          3.00         -5.11        14.79 o                         
  -2  10   1         19.37         20.31        24.61 o                         
  -1  10   1        466.29        519.82        39.51 o                         
   0  10   1       3068.34       3206.85        77.23 o                         
   1  10   1       1622.63       1723.78        44.84 o                         
   2  10   1         33.85         46.74        20.31 o                         
   3  10   1        442.51        420.68        38.84 o                         
  -2  11   1       2330.38       2214.44        69.43 o                         
  -1  11   1          2.34         34.15        20.06 o                         
   0  11   1          0.06         -9.03        17.88 o                         
   1  11   1        539.58        461.42        58.02 o                         
   2  11   1        766.50        788.84        45.75 o                         
  -2 -11   2       2433.80       2237.97        69.42 o                         
  -1 -11   2        569.77        524.26        38.20 o                         
   0 -11   2         52.67         42.25        20.01 o                         
   1 -11   2        780.11        752.57        63.87 o                         
   2 -11   2       3219.71       3165.07        80.71 o                         
  -3 -10   2          9.76         29.55        20.76 o                         
  -2 -10   2         11.71         32.94        19.85 o                         
  -1 -10   2         74.08        106.72        21.08 o                         
   0 -10   2       2883.99       2959.66        82.17 o                         
   1 -10   2       1660.22       1713.24        50.55 o                         
   2 -10   2        242.99        255.04        29.67 o                         
   3 -10   2        904.02        839.01        48.14 o                         
  -4  -9   2        615.05        598.59        50.30 o                         
  -3  -9   2       1206.87       1252.26        51.19 o                         
  -2  -9   2       1292.00       1328.21        49.47 o                         
  -1  -9   2        445.88        450.49        30.81 o                         
   0  -9   2          6.48          7.53        10.05 o                         
   1  -9   2         28.09         20.67        12.99 o                         
   2  -9   2       4154.99       4097.99        74.05 o                         
   3  -9   2       1023.75       1001.11        45.69 o                         
   4  -9   2        201.98        158.77        26.06 o                         
  -5  -8   2       2921.86       2949.23        81.05 o                         
  -4  -8   2       1892.39       1850.25       104.30 o                         
  -3  -8   2        320.12        332.01        71.30 o                         
  -2  -8   2       1106.41       1155.92        32.43 o                         
  -1  -8   2       5380.91       5521.42        62.51 o                         
   0  -8   2       2143.45       2197.11        42.33 o                         
   1  -8   2       1402.76       1461.05        29.45 o                         
   2  -8   2        186.87        165.02        17.67 o                         
   3  -8   2        154.40        157.01        23.87 o                         
   4  -8   2       1663.53       1746.28        58.37 o                         
   5  -8   2        330.72        256.69        31.95 o                         
  -6  -7   2        297.03        298.52        34.40 o                         
  -5  -7   2        445.09        388.74        35.07 o                         
  -4  -7   2          5.58         -3.50        31.94 o                         
  -3  -7   2       3318.68       3285.33        53.80 o                         
  -2  -7   2       5658.00       5497.29        59.97 o                         
  -1  -7   2       2896.14       2918.51        39.71 o                         
   0  -7   2          7.00          8.19         7.34 o                         
   1  -7   2       3541.89       3591.25        44.79 o                         
   2  -7   2       6789.47       6451.83        70.37 o                         
   3  -7   2         34.93         31.13        12.29 o                         
   4  -7   2        351.58        305.64        29.73 o                         
   5  -7   2         26.92         15.59        18.72 o                         
   6  -7   2        852.28        893.58        50.77 o                         
  -6  -6   2        256.91        283.36        32.93 o                         
  -5  -6   2       1697.94       1822.61        88.86 o                         
  -4  -6   2         23.73         27.73        12.19 o                         
  -3  -6   2        338.29        353.06        24.64 o                         
  -2  -6   2         27.38         28.60         7.80 o                         
  -1  -6   2       2427.20       2341.78        32.54 o                         
   0  -6   2       8305.74       8604.98        77.48 o                         
   1  -6   2        849.23        806.46        19.23 o                         
   2  -6   2         75.42        107.89        10.17 o                         
   3  -6   2       1600.01       1509.88        72.01 o                         
   4  -6   2       4803.06       4535.64        80.81 o                         
   5  -6   2       1032.39       1128.30        47.85 o                         
   6  -6   2        210.86        256.09        31.80 o                         
  -7  -5   2       2952.01       3182.60        84.48 o                         
  -6  -5   2       2109.09       2130.32       141.85 o                         
  -5  -5   2       1169.94       1152.59        34.83 o                         
  -4  -5   2        260.72        281.81        19.34 o                         
  -3  -5   2       4397.92       4110.67        56.81 o                         
  -2  -5   2        277.60        329.86        13.33 o                         
  -1  -5   2       2966.47       3043.02        35.63 o                         
   0  -5   2         48.93         59.81         7.49 o                         
   1  -5   2       3437.98       3520.40        38.89 o                         
   2  -5   2       8730.51       8620.44        76.03 o                         
   3  -5   2       2894.71       2680.51        44.57 o                         
   4  -5   2        703.84        762.25        27.28 o                         
   5  -5   2         10.44         -5.10        16.07 o                         
   6  -5   2       4389.53       4281.73        92.35 o                         
   7  -5   2        644.67        619.73        54.82 o                         
  -7  -4   2        495.95        460.07        75.58 o                         
  -6  -4   2          5.31          6.70        14.50 o                         
  -5  -4   2       8130.55       8352.40       197.16 o                         
  -4  -4   2       1770.13       1803.47        69.81 o                         
  -3  -4   2       4138.21       4039.61        42.98 o                         
  -2  -4   2       2007.05       2079.36        26.51 o                         
  -1  -4   2      13360.69      13723.20       105.44 o                         
   0  -4   2         80.95         93.52         7.68 o                         
   1  -4   2      13951.79      14204.41       108.81 o                         
   2  -4   2       2476.85       2671.87        31.73 o                         
   3  -4   2       2252.94       2286.37        30.52 o                         
   4  -4   2       2939.39       2919.19        48.44 o                         
   5  -4   2        619.82        617.67        27.11 o                         
   6  -4   2        343.47        301.08        29.91 o                         
   7  -4   2        147.13        197.20        28.95 o                         
  -7  -3   2        576.87        612.28        45.74 o                         
  -6  -3   2        838.92        962.00        33.30 o                         
  -5  -3   2       1469.96       1529.89        36.89 o                         
  -4  -3   2         90.29         98.69        12.60 o                         
  -3  -3   2      18337.16      18604.14       140.45 o                         
  -2  -3   2       4768.55       4921.41        44.69 o                         
  -1  -3   2       3493.40       3083.60        30.91 o                         
   0  -3   2          4.59         14.41         5.29 o                         
   1  -3   2       9929.61       9451.06        75.67 o                         
   2  -3   2         82.52         67.67         6.82 o                         
   3  -3   2       9074.75       8886.81        76.51 o                         
   4  -3   2         85.98        100.82        10.06 o                         
   5  -3   2        295.50        321.15        36.06 o                         
   6  -3   2        221.80        227.93        21.01 o                         
   7  -3   2       1083.51       1125.98        50.06 o                         
  -7  -2   2         11.12         10.56        14.96 o                         
  -6  -2   2        217.26        259.76        21.10 o                         
  -5  -2   2        360.54        421.10        22.19 o                         
  -4  -2   2       5028.27       4958.33        50.89 o                         
  -3  -2   2       3602.32       3624.68        37.23 o                         
  -2  -2   2       2165.59       2383.27        37.25 o                         
  -1  -2   2       5991.72       5730.25        46.31 o                         
   0  -2   2        276.44        398.55         9.53 o                         
   1  -2   2      44865.93      45153.47       563.01 o                         
   2  -2   2        700.68        763.07        17.40 o                         
   3  -2   2       4176.48       3978.88        41.64 o                         
   4  -2   2         83.37         70.73         9.00 o                         
   5  -2   2       9127.43       8886.74        84.77 o                         
   6  -2   2         25.34         11.01        13.10 o                         
   7  -2   2       1156.66       1164.49        62.28 o                         
  -8  -1   2       1544.95       1542.47        60.39 o                         
  -7  -1   2        260.75        296.69        31.05 o                         
  -6  -1   2       5729.37       5991.19       127.71 o                         
  -5  -1   2         10.19          7.99        10.36 o                         
  -4  -1   2       1365.55       1356.21        23.43 o                         
  -3  -1   2       2311.65       2549.46        29.47 o                         
  -2  -1   2       6426.60       6146.62        57.37 o                         
  -1  -1   2         16.33         12.14         5.56 o                         
   0  -1   2          0.19         10.56         3.29 o                         
   1  -1   2       1043.91        930.32        31.27 o                         
   2  -1   2       2828.55       2830.78        29.54 o                         
   3  -1   2      11574.59      11417.97        92.27 o                         
   4  -1   2         56.24         66.31         9.07 o                         
   5  -1   2       1900.23       1879.23        33.18 o                         
   6  -1   2          6.12          6.86        12.45 o                         
   7  -1   2       5984.34       6330.11       112.21 o                         
  -8   0   2       1581.39       1716.75        65.47 o                         
  -7   0   2          4.62         10.24        19.78 o                         
  -6   0   2       2263.75       2246.63        63.34 o                         
  -5   0   2         10.16          9.43         8.20 o                         
  -4   0   2      12550.64      12874.41       105.43 o                         
  -3   0   2         29.91         28.11         6.27 o                         
  -2   0   2        630.54        645.03        12.23 o                         
  -1   0   2        241.38        214.14         6.46 o                         
   0   0   2      19632.87      19683.45       133.77 o                         
   1   0   2         95.56         79.14         5.45 o                         
   2   0   2       4779.63       4866.14        43.62 o                         
   3   0   2        953.89        857.83        17.78 o                         
   4   0   2        516.03        508.42        16.83 o                         
   5   0   2       8815.61       8918.12       131.21 o                         
   6   0   2         53.90         64.61        17.52 o                         
   7   0   2        171.26        233.50        51.60 o                         
  -8   1   2         13.05         32.25        30.07 o                         
  -7   1   2         37.20         30.51        22.89 o                         
  -6   1   2       4844.44       4914.71        71.86 o                         
  -5   1   2         22.77         32.82         9.16 o                         
  -4   1   2        791.78        756.15        17.84 o                         
  -3   1   2         66.23         96.71        11.86 o                         
  -2   1   2      34350.30      33501.88       231.82 o                         
  -1   1   2        839.99        887.43        12.24 o                         
   0   1   2          0.12         22.33         3.44 o                         
   1   1   2         51.15         39.06         4.71 o                         
   2   1   2      22005.49      21309.49       153.34 o                         
   3   1   2       3070.14       3134.51        35.72 o                         
   4   1   2        566.53        576.17        17.41 o                         
   5   1   2       2239.56       2160.61        35.49 o                         
   6   1   2       1107.44       1098.67        30.39 o                         
   7   1   2       1288.58       1345.49        41.88 o                         
  -7   2   2        176.50        181.00        58.02 o                         
  -6   2   2        109.39        138.65        21.26 o                         
  -5   2   2       1507.84       1551.79        36.30 o                         
  -4   2   2       6621.27       6595.99        62.00 o                         
  -3   2   2       1066.39       1175.64        17.92 o                         
  -2   2   2         33.45         34.69         7.94 o                         
  -1   2   2       2575.88       2767.20        35.26 o                         
   0   2   2      42144.44      44725.18       524.62 o                         
   1   2   2       1030.86       1127.37        19.24 o                         
   2   2   2          0.73         12.65         7.30 o                         
   3   2   2        500.17        480.58        14.27 o                         
   4   2   2      12402.16      12500.58       105.39 o                         
   5   2   2        248.11        281.57        16.71 o                         
   6   2   2        740.44        741.53        29.14 o                         
   7   2   2          0.56        -13.93        18.43 o                         
  -7   3   2       4459.14       4708.43        98.15 o                         
  -6   3   2        127.83        108.31        17.78 o                         
  -5   3   2       6430.39       6371.65       112.79 o                         
  -4   3   2        209.31        228.94        16.88 o                         
  -3   3   2       3404.83       3528.29        48.13 o                         
  -2   3   2      10382.37      10308.40        98.42 o                         
  -1   3   2       1317.64       1412.86        18.43 o                         
   0   3   2         72.37         80.06         6.38 o                         
   1   3   2       3606.12       4141.76        37.87 o                         
   2   3   2      11348.45      10660.99       106.92 o                         
   3   3   2       3884.35       3851.78        41.85 o                         
   4   3   2       1124.27       1102.97        23.25 o                         
   5   3   2        254.40        264.17        17.77 o                         
   6   3   2       3893.22       3956.52        84.76 o                         
   7   3   2        760.60        826.75        45.85 o                         
  -7   4   2         65.33        107.17        19.56 o                         
  -6   4   2        490.64        471.45        36.36 o                         
  -5   4   2      10968.24      10880.38       121.90 o                         
  -4   4   2        678.48        692.27        25.37 o                         
  -3   4   2       2825.33       2849.38        63.75 o                         
  -2   4   2         59.78         73.20        10.00 o                         
  -1   4   2      12101.37      12597.99        97.89 o                         
   0   4   2       2767.08       2830.90        36.33 o                         
   1   4   2       3028.84       3053.41        52.31 o                         
   2   4   2        838.40        990.67        18.67 o                         
   3   4   2        330.03        349.88        13.64 o                         
   4   4   2       5463.87       5447.47        71.16 o                         
   5   4   2        208.29        198.69        25.14 o                         
   6   4   2        403.84        400.98        35.00 o                         
   7   4   2        167.95        147.94        53.49 o                         
  -7   5   2       1220.69       1191.28        42.80 o                         
  -6   5   2         80.62         72.83        20.18 o                         
  -5   5   2       1306.17       1348.36        38.18 o                         
  -4   5   2        343.58        374.14        32.37 o                         
  -3   5   2       9958.10       9613.22       103.75 o                         
  -2   5   2       4874.62       5010.03        48.80 o                         
  -1   5   2       6050.74       5922.76        55.70 o                         
   0   5   2         24.22         47.32         7.11 o                         
   1   5   2       3733.09       3784.26        40.38 o                         
   2   5   2       2426.58       2358.81        37.41 o                         
   3   5   2       4851.95       4811.70        65.98 o                         
   4   5   2         14.07         12.85        11.81 o                         
   5   5   2         73.22         52.30        20.61 o                         
   6   5   2       1664.29       1691.24        60.13 o                         
  -6   6   2         18.04         14.80        24.24 o                         
  -5   6   2       2016.74       1978.72        91.19 o                         
  -4   6   2          4.94          5.28        11.35 o                         
  -3   6   2       4846.53       4814.46        84.95 o                         
  -2   6   2        348.50        400.88        20.59 o                         
  -1   6   2       6336.35       6555.68        64.41 o                         
   0   6   2       4076.50       4204.26        46.14 o                         
   1   6   2       4248.73       4284.00        46.81 o                         
   2   6   2        154.92        217.97        16.81 o                         
   3   6   2       4715.56       4735.21        89.68 o                         
   4   6   2       3148.30       3084.05        72.94 o                         
   5   6   2       3213.35       3257.99        79.66 o                         
   6   6   2        211.76        231.05        32.36 o                         
  -6   7   2       2261.39       2202.90        57.52 o                         
  -5   7   2        387.39        421.33        35.46 o                         
  -4   7   2          0.37          5.70        12.69 o                         
  -3   7   2       4082.76       3851.54        87.20 o                         
  -2   7   2        183.70        182.47        16.73 o                         
  -1   7   2        835.75        847.81        21.89 o                         
   0   7   2          7.15         11.74         7.89 o                         
   1   7   2        510.16        578.07        23.51 o                         
   2   7   2       3066.56       3067.47        52.16 o                         
   3   7   2       5610.90       5441.04        76.18 o                         
   4   7   2        766.94        758.10        42.15 o                         
   5   7   2        105.04         82.62        23.72 o                         
   6   7   2       2841.19       2908.17       151.67 o                         
  -5   8   2       1271.15       1305.69        42.52 o                         
  -4   8   2       1309.34       1272.93        39.43 o                         
  -3   8   2       2644.13       2567.59        51.73 o                         
  -2   8   2        163.77        184.62        18.37 o                         
  -1   8   2       2849.43       3003.14        51.73 o                         
   0   8   2       1728.64       1775.42        38.60 o                         
   1   8   2       2210.36       2181.84       108.84 o                         
   2   8   2         35.15         28.72        13.48 o                         
   3   8   2        496.62        513.24        37.45 o                         
   4   8   2        293.96        293.34        32.64 o                         
   5   8   2       1772.43       1688.09        63.82 o                         
  -5   9   2        435.85        392.60        36.75 o                         
  -4   9   2        432.63        425.87        36.98 o                         
  -3   9   2       2910.28       2904.15        60.29 o                         
  -2   9   2       4248.60       4242.65        68.92 o                         
  -1   9   2       1542.68       1575.64        66.27 o                         
   0   9   2          0.75          1.52        11.90 o                         
   1   9   2       2038.07       2098.41        51.54 o                         
   2   9   2       2478.51       2473.47        52.92 o                         
   3   9   2        554.44        570.93        41.56 o                         
   4   9   2         46.21         42.23        23.34 o                         
  -4  10   2        753.57        785.50        47.82 o                         
  -3  10   2        864.64        769.59        34.83 o                         
  -2  10   2          0.02         18.44        18.72 o                         
  -1  10   2       1349.40       1385.62        54.00 o                         
   0  10   2       1045.99       1085.13        71.86 o                         
   1  10   2       3596.38       3660.26        65.79 o                         
   2  10   2         11.14         -6.17        17.56 o                         
   3  10   2        610.75        590.27        44.57 o                         
  -2  11   2       1150.36       1217.85        77.18 o                         
  -1  11   2        903.16        835.64        46.67 o                         
   0  11   2         23.58         -2.04        18.63 o                         
   1  11   2       1031.10       1141.61        78.24 o                         
  -2 -11   3       5839.56       5686.51       112.84 o                         
  -1 -11   3        779.39        808.24        43.46 o                         
   0 -11   3          7.16         -3.73        25.55 o                         
   1 -11   3        733.49        730.39        43.54 o                         
   2 -11   3        676.39        706.01        46.65 o                         
  -3 -10   3         15.32         -4.88        19.47 o                         
  -2 -10   3          1.69         25.38        19.91 o                         
  -1 -10   3       2036.92       2102.80        60.22 o                         
   0 -10   3       2349.18       2387.29        50.37 o                         
   1 -10   3       3798.95       3732.01        80.82 o                         
   2 -10   3        592.42        638.99        42.51 o                         
   3 -10   3        252.38        300.28        32.69 o                         
  -4  -9   3         28.77         38.44        21.24 o                         
  -3  -9   3          3.25          6.92        18.44 o                         
  -2  -9   3       3367.38       3284.59        75.25 o                         
  -1  -9   3         78.90         70.26        14.68 o                         
   0  -9   3          7.82         16.18        14.20 o                         
   1  -9   3        955.15        923.48        37.79 o                         
   2  -9   3       3268.49       3370.64        76.27 o                         
   3  -9   3       1826.46       1756.94        58.42 o                         
   4  -9   3        175.78        189.99        28.70 o                         
  -5  -8   3       1219.05       1271.88        55.73 o                         
  -4  -8   3       4344.12       4115.18        90.45 o                         
  -3  -8   3        617.68        587.93        78.78 o                         
  -2  -8   3         18.94         19.75        11.48 o                         
  -1  -8   3       1492.69       1534.51        30.33 o                         
   0  -8   3       2302.40       2468.99        38.54 o                         
   1  -8   3         28.61         45.78         9.41 o                         
   2  -8   3          1.51          0.54        18.63 o                         
   3  -8   3        448.46        472.56        44.98 o                         
   4  -8   3       1965.30       1876.09       105.89 o                         
   5  -8   3       2383.98       2352.65        72.45 o                         
  -6  -7   3       1088.48       1147.90        54.48 o                         
  -5  -7   3        236.30        222.88        33.00 o                         
  -4  -7   3        606.15        618.94        41.18 o                         
  -3  -7   3       2339.30       2316.59        45.49 o                         
  -2  -7   3       5113.46       5014.47        66.90 o                         
  -1  -7   3       3795.17       3840.55        46.94 o                         
   0  -7   3         75.58         77.03        10.04 o                         
   1  -7   3       4009.96       4066.90        48.38 o                         
   2  -7   3       5068.66       4867.06        66.60 o                         
   3  -7   3        275.97        337.79        32.73 o                         
   4  -7   3        223.15        178.11        24.63 o                         
   5  -7   3         33.55         59.61        21.83 o                         
   6  -7   3       1997.49       2027.66        69.22 o                         
  -6  -6   3          3.71        -21.46        36.73 o                         
  -5  -6   3       2939.53       2863.27        73.54 o                         
  -4  -6   3        582.30        607.45        26.88 o                         
  -3  -6   3       1249.56       1261.10        27.89 o                         
  -2  -6   3        112.06        144.58        12.68 o                         
  -1  -6   3        583.58        578.81        17.12 o                         
   0  -6   3      20751.68      21749.14       166.10 o                         
   1  -6   3       1958.46       2081.18        31.12 o                         
   2  -6   3        327.23        370.88        15.16 o                         
   3  -6   3        710.02        648.19        24.64 o                         
   4  -6   3       5370.72       5232.51        96.07 o                         
   5  -6   3        205.73        300.51        51.07 o                         
   6  -6   3        333.44        434.33        38.56 o                         
  -7  -5   3       2277.83       2510.28        75.69 o                         
  -6  -5   3        236.71        216.98        33.27 o                         
  -5  -5   3        672.27        672.90        40.06 o                         
  -4  -5   3        404.57        381.64        31.88 o                         
  -3  -5   3       4776.44       4661.05        74.13 o                         
  -2  -5   3       1765.49       1754.17        49.78 o                         
  -1  -5   3       3192.51       3291.52        37.53 o                         
   0  -5   3          9.25         -0.02         6.07 o                         
   1  -5   3       1407.97       1344.47        22.32 o                         
   2  -5   3       6578.98       6277.35        60.23 o                         
   3  -5   3       1125.48       1071.23        26.55 o                         
   4  -5   3        406.06        388.32        48.22 o                         
   5  -5   3        117.51         96.84        23.15 o                         
   6  -5   3       3198.62       3306.00        82.26 o                         
  -7  -4   3        671.57        643.83        44.49 o                         
  -6  -4   3        111.99        150.40        22.03 o                         
  -5  -4   3       7934.75       7616.74       168.90 o                         
  -4  -4   3       3192.49       3249.25        51.34 o                         
  -3  -4   3       1954.49       1868.98        34.71 o                         
  -2  -4   3       1844.85       2080.35        31.88 o                         
  -1  -4   3      13259.95      13174.39       102.30 o                         
   0  -4   3        429.48        428.15        12.54 o                         
   1  -4   3        732.12        580.38        25.04 o                         
   2  -4   3         82.67        103.91         8.41 o                         
   3  -4   3        348.99        340.62        13.80 o                         
   4  -4   3       7364.20       7111.83        84.59 o                         
   5  -4   3       1437.00       1445.38        48.48 o                         
   6  -4   3        416.36        442.24        35.76 o                         
   7  -4   3         25.27         10.10        20.87 o                         
  -7  -3   3       2202.23       2322.06        53.45 o                         
  -6  -3   3         70.77         50.95        15.20 o                         
  -5  -3   3       6282.69       5978.16        78.50 o                         
  -4  -3   3        209.00        220.95        16.82 o                         
  -3  -3   3      10951.37      10525.48       104.57 o                         
  -2  -3   3       3397.02       3409.46        42.93 o                         
  -1  -3   3       9658.33       9237.88        72.83 o                         
   0  -3   3          2.03          0.21         5.08 o                         
   1  -3   3      16251.74      16655.79       122.52 o                         
   2  -3   3        377.52        385.55        11.87 o                         
   3  -3   3        941.59        880.22        22.59 o                         
   4  -3   3         81.60        111.26        10.74 o                         
   5  -3   3        665.22        665.98        27.31 o                         
   6  -3   3       1431.35       1543.04        63.34 o                         
   7  -3   3        747.96        700.66        43.64 o                         
  -7  -2   3          0.33        -12.53        14.03 o                         
  -6  -2   3         17.56         21.54        13.35 o                         
  -5  -2   3       1791.94       1798.76        49.70 o                         
  -4  -2   3        979.23        982.32        28.66 o                         
  -3  -2   3       2310.72       2073.80        33.41 o                         
  -2  -2   3        361.05        431.06        15.31 o                         
  -1  -2   3      53245.05      52293.61       357.74 o                         
   0  -2   3      24086.25      25828.34       196.81 o                         
   1  -2   3      19028.57      18749.35       176.45 o                         
   2  -2   3        430.16        479.16        22.82 o                         
   3  -2   3       6265.83       6192.88        57.89 o                         
   4  -2   3        500.25        533.00        20.97 o                         
   5  -2   3       4166.24       4217.11        84.31 o                         
   6  -2   3         31.97         20.24        13.59 o                         
   7  -2   3        399.34        486.68        62.54 o                         
  -8  -1   3       1758.64       1953.06        67.19 o                         
  -7  -1   3        231.79        266.55        30.09 o                         
  -6  -1   3       7373.88       7354.25       118.51 o                         
  -5  -1   3         24.36         28.21        11.35 o                         
  -4  -1   3        946.66        968.42        34.74 o                         
  -3  -1   3       4583.82       4502.95        63.29 o                         
  -2  -1   3       4669.44       4564.55        39.24 o                         
  -1  -1   3       2125.57       1947.21        19.40 o                         
   0  -1   3          0.01          3.69         3.85 o                         
   1  -1   3      25188.20      24667.52       228.83 o                         
   2  -1   3         74.20         74.56         8.91 o                         
   3  -1   3      18599.53      18078.04       137.31 o                         
   4  -1   3        331.27        340.93        15.23 o                         
   5  -1   3         13.94         28.50         9.95 o                         
   6  -1   3        213.82        228.08        18.26 o                         
   7  -1   3       3344.50       3522.10        79.40 o                         
  -8   0   3       3061.25       3239.98        84.54 o                         
  -7   0   3          3.22        -21.89        29.54 o                         
  -6   0   3       3568.75       3532.26        75.68 o                         
  -5   0   3          0.15         -7.64         7.88 o                         
  -4   0   3       6808.52       6407.37        60.64 o                         
  -3   0   3       1636.61       1770.24        23.61 o                         
  -2   0   3         24.81         20.63         5.18 o                         
  -1   0   3          5.49         13.05         4.29 o                         
   0   0   3       6887.37       6883.71        51.34 o                         
   1   0   3       3205.54       3086.09        50.57 o                         
   2   0   3       4207.95       4620.40        42.70 o                         
   3   0   3       7179.46       7324.34        65.49 o                         
   4   0   3        228.66        220.19        13.00 o                         
   5   0   3       6096.19       6145.63        66.45 o                         
   6   0   3        417.00        437.21        22.74 o                         
   7   0   3        619.14        669.95        39.56 o                         
  -8   1   3        170.41        136.33        27.34 o                         
  -7   1   3         48.40         31.08        20.61 o                         
  -6   1   3       6942.44       6930.21       114.12 o                         
  -5   1   3         63.80         70.08        13.52 o                         
  -4   1   3        611.84        603.53        16.28 o                         
  -3   1   3        699.40        779.55        15.36 o                         
  -2   1   3      32773.14      31914.47       221.87 o                         
  -1   1   3         10.96          6.60         4.20 o                         
   0   1   3         10.48         21.36         4.53 o                         
   1   1   3        217.28        301.57         8.59 o                         
   2   1   3      13117.82      12898.06        98.47 o                         
   3   1   3       2551.22       2403.06        30.79 o                         
   4   1   3         83.64         94.57        10.38 o                         
   5   1   3        282.37        318.29        17.20 o                         
   6   1   3         34.16         50.20        12.24 o                         
   7   1   3       3116.32       3164.43        76.38 o                         
  -7   2   3          2.46         -6.61        18.40 o                         
  -6   2   3          3.15         -5.75        12.58 o                         
  -5   2   3          3.55         29.60        11.70 o                         
  -4   2   3       6645.49       6560.57        61.68 o                         
  -3   2   3         65.08         97.09         7.75 o                         
  -2   2   3        118.15        108.25        10.24 o                         
  -1   2   3       1211.35       1255.73        16.15 o                         
   0   2   3      26254.88      27466.82       190.43 o                         
   1   2   3       7302.27       7356.13        70.87 o                         
   2   2   3        238.78        229.63         9.85 o                         
   3   2   3        310.48        314.74        12.82 o                         
   4   2   3       7751.24       7856.69        74.38 o                         
   5   2   3        950.57        953.49        37.26 o                         
   6   2   3        346.47        367.14        81.97 o                         
   7   2   3        231.44        206.62        28.57 o                         
  -7   3   3       2918.95       3010.59        87.27 o                         
  -6   3   3        114.11        142.97        18.49 o                         
  -5   3   3         14.62         30.00        12.49 o                         
  -4   3   3        311.27        326.09        20.61 o                         
  -3   3   3        836.47        828.29        23.00 o                         
  -2   3   3       8397.56       8148.71        82.10 o                         
  -1   3   3       3693.53       4141.07        38.28 o                         
   0   3   3          1.38          7.77         4.91 o                         
   1   3   3       1036.24       1142.62        33.63 o                         
   2   3   3      27416.68      27181.29       195.65 o                         
   3   3   3       1419.04       1374.86        33.57 o                         
   4   3   3       3133.66       3093.71        40.26 o                         
   5   3   3        475.81        460.78        24.58 o                         
   6   3   3       3797.50       3891.02        99.24 o                         
   7   3   3        996.17        978.95        57.48 o                         
  -7   4   3        417.17        455.52        30.42 o                         
  -6   4   3         31.46         27.54        14.33 o                         
  -5   4   3       6137.52       6150.17        82.85 o                         
  -4   4   3       1552.33       1630.65        35.92 o                         
  -3   4   3        837.88        809.48        25.95 o                         
  -2   4   3         32.15         53.18         9.22 o                         
  -1   4   3       3288.14       3407.71        36.56 o                         
   0   4   3      21984.40      24887.43       179.68 o                         
   1   4   3        105.26        116.83         6.98 o                         
   2   4   3         82.86         84.03         7.22 o                         
   3   4   3        475.23        476.79        17.52 o                         
   4   4   3       2978.57       3122.83        75.35 o                         
   5   4   3       2567.41       2642.35       107.25 o                         
   6   4   3        756.75        794.37        42.99 o                         
   7   4   3          4.91         12.40        19.56 o                         
  -7   5   3       2462.69       2632.21        88.22 o                         
  -6   5   3        719.58        682.48        32.45 o                         
  -5   5   3       2578.01       2494.42        51.21 o                         
  -4   5   3          4.48         -6.05        10.16 o                         
  -3   5   3      10439.68      10570.14       111.62 o                         
  -2   5   3       2131.01       2025.16        25.90 o                         
  -1   5   3       3576.95       3699.33        58.39 o                         
   0   5   3         15.17         16.62         6.08 o                         
   1   5   3       1892.86       2025.19        26.63 o                         
   2   5   3       3868.10       3928.06        55.23 o                         
   3   5   3        336.75        371.06        21.03 o                         
   4   5   3         64.10         96.22        15.09 o                         
   5   5   3          2.44         -1.92        18.02 o                         
   6   5   3       1098.97       1118.61        51.36 o                         
  -6   6   3         90.93        102.36        18.58 o                         
  -5   6   3       2457.29       2351.93        51.59 o                         
  -4   6   3        972.58        940.27        60.00 o                         
  -3   6   3       3852.13       3762.59        58.13 o                         
  -2   6   3        380.34        429.67        21.46 o                         
  -1   6   3       3201.65       3387.76        40.43 o                         
   0   6   3       7080.47       7334.19        68.52 o                         
   1   6   3       6160.71       6471.14        72.35 o                         
   2   6   3        721.69        764.40        25.89 o                         
   3   6   3       1850.99       1745.16        91.82 o                         
   4   6   3       1612.22       1733.51        65.20 o                         
   5   6   3        295.05        348.49        34.33 o                         
   6   6   3        154.84        132.35        34.07 o                         
  -6   7   3        756.81        754.93        37.77 o                         
  -5   7   3        890.10        895.56        35.67 o                         
  -4   7   3          3.14         -8.01        11.70 o                         
  -3   7   3       1296.47       1195.79        34.17 o                         
  -2   7   3       2299.66       2279.26        43.92 o                         
  -1   7   3       1477.15       1434.77        27.12 o                         
   0   7   3         34.56         53.40         9.87 o                         
   1   7   3       4294.47       4472.84        73.65 o                         
   2   7   3       4357.61       4323.72        65.05 o                         
   3   7   3       5343.23       5391.88       116.54 o                         
   4   7   3        328.61        365.13        35.66 o                         
   5   7   3         56.24         13.77        20.06 o                         
  -5   8   3       2616.11       2473.51        57.11 o                         
  -4   8   3       1956.92       1979.97        94.87 o                         
  -3   8   3        888.55        861.00        31.84 o                         
  -2   8   3        185.09        210.52        19.29 o                         
  -1   8   3       1563.78       1599.01        49.75 o                         
   0   8   3          7.11         13.95        10.26 o                         
   1   8   3       2808.84       2810.74        51.63 o                         
   2   8   3        653.62        621.35        35.19 o                         
   3   8   3       1425.95       1481.47        53.89 o                         
   4   8   3       2460.05       2391.62        71.11 o                         
   5   8   3       2905.52       2956.50        82.54 o                         
  -5   9   3        416.75        405.30        30.70 o                         
  -4   9   3        538.40        514.02        39.54 o                         
  -3   9   3       4206.62       3993.78        69.39 o                         
  -2   9   3       2087.85       1990.14        48.63 o                         
  -1   9   3       3182.93       3288.33        76.81 o                         
   0   9   3         19.62         24.13        14.96 o                         
   1   9   3        464.03        516.77        36.63 o                         
   2   9   3         67.48         66.98        16.42 o                         
   3   9   3       1242.56       1241.47        53.89 o                         
   4   9   3         17.61         14.04        21.44 o                         
  -4  10   3       2123.02       2025.66        53.76 o                         
  -3  10   3       1013.52       1055.45        76.65 o                         
  -2  10   3        222.43        146.47        39.65 o                         
  -1  10   3       3574.64       3641.33        85.22 o                         
   0  10   3       1109.98       1193.29        49.90 o                         
   1  10   3       3987.23       3973.93        69.52 o                         
   2  10   3         29.66         23.60        19.94 o                         
   3  10   3       1290.71       1299.59        57.87 o                         
  -2  11   3        982.92        902.60        50.19 o                         
  -1  11   3       1079.50       1076.01        52.21 o                         
   0  11   3         31.03         55.71        22.02 o                         
   1  11   3        449.57        486.54        39.93 o                         
  -2 -11   4       1969.93       1978.65        65.48 o                         
  -1 -11   4        493.33        513.58        54.82 o                         
   0 -11   4         26.57         -7.45        22.89 o                         
   1 -11   4       1194.87       1226.49        51.70 o                         
  -3 -10   4        181.25        177.48        28.57 o                         
  -2 -10   4        593.87        571.87        41.25 o                         
  -1 -10   4       3544.56       3647.80        86.81 o                         
   0 -10   4       3781.90       3798.49        64.21 o                         
   1 -10   4        426.28        428.65        34.24 o                         
   2 -10   4        113.42        131.73        30.87 o                         
   3 -10   4        733.32        671.98       117.90 o                         
  -4  -9   4        248.21        230.73        30.08 o                         
  -3  -9   4         56.51         77.63        38.32 o                         
  -2  -9   4       4584.51       4423.77        68.50 o                         
  -1  -9   4        866.20        886.52        30.66 o                         
   0  -9   4         26.43         52.18        11.92 o                         
   1  -9   4       1338.09       1382.33        47.79 o                         
   2  -9   4       3679.09       3519.11        79.66 o                         
   3  -9   4       1634.70       1593.69        56.43 o                         
   4  -9   4        104.89         70.40        24.01 o                         
  -5  -8   4       2139.26       2085.97        67.90 o                         
  -4  -8   4       2365.65       2307.94        67.09 o                         
  -3  -8   4        206.58        200.19        19.64 o                         
  -2  -8   4        309.30        261.51        20.01 o                         
  -1  -8   4         16.56         13.44         9.32 o                         
   0  -8   4       3171.61       3273.32        45.48 o                         
   1  -8   4        556.10        583.24        20.90 o                         
   2  -8   4         26.37         31.38        18.63 o                         
   3  -8   4       1531.33       1529.48        53.14 o                         
   4  -8   4       4037.95       3990.66        89.97 o                         
   5  -8   4       2094.23       2121.51       132.80 o                         
  -6  -7   4       2610.79       2678.20        78.87 o                         
  -5  -7   4        352.82        286.52        31.23 o                         
  -4  -7   4         83.56         90.31        16.10 o                         
  -3  -7   4        749.04        721.68        26.90 o                         
  -2  -7   4       6915.12       6717.37        82.10 o                         
  -1  -7   4       2884.37       3002.36        40.66 o                         
   0  -7   4          0.13         12.67         7.84 o                         
   1  -7   4         84.96         90.24        10.62 o                         
   2  -7   4       2776.63       2718.54        46.50 o                         
   3  -7   4        212.51        261.45        36.43 o                         
   4  -7   4         26.01         38.00        32.20 o                         
   5  -7   4         18.48         -1.55        19.69 o                         
   6  -7   4       1001.62       1058.04        53.88 o                         
  -6  -6   4        422.72        372.49        35.55 o                         
  -5  -6   4       1342.28       1437.89        40.36 o                         
  -4  -6   4       3680.19       3757.70        61.00 o                         
  -3  -6   4        869.74        811.60        50.66 o                         
  -2  -6   4        285.48        318.08        15.02 o                         
  -1  -6   4       3335.16       3426.85        41.29 o                         
   0  -6   4      12559.63      13124.06       108.95 o                         
   1  -6   4       1916.64       1979.63        30.01 o                         
   2  -6   4        633.86        620.38        17.91 o                         
   3  -6   4        684.27        656.04        33.87 o                         
   4  -6   4       3508.25       3427.12        76.71 o                         
   5  -6   4         16.90          8.54        17.38 o                         
   6  -6   4         13.20         17.71        20.27 o                         
  -7  -5   4       1855.98       1908.90        88.33 o                         
  -6  -5   4        278.15        281.99        35.00 o                         
  -5  -5   4          2.26        -11.50        12.09 o                         
  -4  -5   4        260.94        296.19        20.58 o                         
  -3  -5   4       2398.50       2180.21        40.14 o                         
  -2  -5   4       6613.23       6440.24        60.58 o                         
  -1  -5   4        840.99        800.58        17.75 o                         
   0  -5   4         45.56         44.69         7.27 o                         
   1  -5   4       1497.50       1447.51        27.76 o                         
   2  -5   4      14595.70      13893.78       112.67 o                         
   3  -5   4       1806.98       1724.45        28.40 o                         
   4  -5   4        726.31        688.56        35.45 o                         
   5  -5   4         15.64         16.77        17.69 o                         
   6  -5   4       1939.68       2043.62        65.75 o                         
  -7  -4   4          5.59         28.32        15.83 o                         
  -6  -4   4       1060.32       1076.88        36.69 o                         
  -5  -4   4       2871.81       2766.32        51.22 o                         
  -4  -4   4        514.51        496.27        23.53 o                         
  -3  -4   4       3593.58       3653.03        51.46 o                         
  -2  -4   4       1646.29       1743.79        31.25 o                         
  -1  -4   4        712.57        575.87        14.46 o                         
   0  -4   4       2437.03       2558.01        29.95 o                         
   1  -4   4        580.77        514.14        13.51 o                         
   2  -4   4        349.86        399.33        13.16 o                         
   3  -4   4        853.64        864.08        19.56 o                         
   4  -4   4      12833.61      12300.43       125.44 o                         
   5  -4   4        451.70        380.27        30.76 o                         
   6  -4   4       1178.08       1168.59        48.69 o                         
   7  -4   4          0.14         -9.70        18.77 o                         
  -7  -3   4       3493.21       3749.14       110.10 o                         
  -6  -3   4        610.46        640.99        29.45 o                         
  -5  -3   4       1769.98       1758.79        39.90 o                         
  -4  -3   4         23.32         47.90        11.35 o                         
  -3  -3   4      16431.34      15885.23       165.03 o                         
  -2  -3   4          3.02         39.34         9.02 o                         
  -1  -3   4      14777.09      14805.01       134.31 o                         
   0  -3   4          6.86         12.73         5.24 o                         
   1  -3   4       4770.70       4604.65        51.85 o                         
   2  -3   4       1018.31        914.91        16.90 o                         
   3  -3   4        460.45        398.88        13.94 o                         
   4  -3   4        311.74        336.41        15.93 o                         
   5  -3   4         36.79         16.37        16.29 o                         
   6  -3   4       5129.86       5165.27        98.02 o                         
   7  -3   4        134.39        146.65        26.44 o                         
  -7  -2   4         37.19         30.07        27.41 o                         
  -6  -2   4        219.90        209.62        26.07 o                         
  -5  -2   4       5369.19       5367.64        71.95 o                         
  -4  -2   4       1407.85       1423.54        31.12 o                         
  -3  -2   4       6925.33       6705.07        72.86 o                         
  -2  -2   4        104.98        110.51        14.51 o                         
  -1  -2   4      12740.84      12411.30       140.91 o                         
   0  -2   4      10311.86      11739.88        87.16 o                         
   1  -2   4      11088.94      10758.30       161.25 o                         
   2  -2   4         80.45        100.16         8.14 o                         
   3  -2   4       1714.41       1565.36        26.04 o                         
   4  -2   4        200.92        246.89        16.84 o                         
   5  -2   4       1516.41       1552.33        30.86 o                         
   6  -2   4        195.91        207.65        32.20 o                         
   7  -2   4         34.61         -1.39        23.15 o                         
  -8  -1   4        189.18        227.60        56.66 o                         
  -7  -1   4         18.59          5.43        30.87 o                         
  -6  -1   4       1796.67       1810.15        46.80 o                         
  -5  -1   4        560.64        597.99        23.71 o                         
  -4  -1   4        802.00        840.83        18.13 o                         
  -3  -1   4       6847.65       6535.11        65.21 o                         
  -2  -1   4       2230.57       2111.62        22.41 o                         
  -1  -1   4      26434.46      26489.12       183.89 o                         
   0  -1   4          0.33          3.10         4.27 o                         
   1  -1   4      22573.07      22075.84       328.76 o                         
   2  -1   4        397.28        446.86        14.12 o                         
   3  -1   4       8622.67       8038.64        70.93 o                         
   4  -1   4        245.70        252.52        16.65 o                         
   5  -1   4       2431.74       2394.75        38.36 o                         
   6  -1   4        320.30        326.48        26.81 o                         
   7  -1   4       1970.91       1968.18        59.96 o                         
  -8   0   4       3763.50       4128.50        96.79 o                         
  -7   0   4          1.77         24.73        19.40 o                         
  -6   0   4       1177.12       1220.43        45.37 o                         
  -5   0   4        162.27        177.56        16.90 o                         
  -4   0   4       8633.17       8664.18        78.44 o                         
  -3   0   4         55.16         40.25         6.21 o                         
  -2   0   4       6213.41       6623.90        54.50 o                         
  -1   0   4       4780.70       4545.43        38.46 o                         
   0   0   4        135.03        123.74         6.55 o                         
   1   0   4      12781.01      11922.13        88.31 o                         
   2   0   4        802.83        823.33        15.73 o                         
   3   0   4       6891.68       6737.59        62.18 o                         
   4   0   4         10.23          5.14         7.74 o                         
   5   0   4       7052.50       7175.76        74.45 o                         
   6   0   4          0.38         -3.30        10.47 o                         
  -8   1   4       1314.82       1441.53        59.56 o                         
  -7   1   4         78.23         89.31        33.27 o                         
  -6   1   4       6841.77       6857.91       114.27 o                         
  -5   1   4         69.94         83.96        13.49 o                         
  -4   1   4        247.23        253.47        12.28 o                         
  -3   1   4          1.15          9.49         5.32 o                         
  -2   1   4      19791.51      18995.43       137.37 o                         
  -1   1   4        160.67        226.67         8.31 o                         
   0   1   4          0.21          0.97         4.75 o                         
   1   1   4        217.15        159.37         7.50 o                         
   2   1   4       1199.69       1038.90        17.38 o                         
   3   1   4       8492.96       8396.07        73.60 o                         
   4   1   4        139.57        145.51        13.52 o                         
   5   1   4       1407.08       1438.26        29.78 o                         
   6   1   4         41.95         25.70        12.00 o                         
   7   1   4       4790.99       5072.41        98.62 o                         
  -7   2   4         21.99          2.18        19.69 o                         
  -6   2   4       2370.48       2291.23        56.32 o                         
  -5   2   4        590.85        607.19        27.37 o                         
  -4   2   4      16501.92      16327.30       171.47 o                         
  -3   2   4          7.36         12.98         4.95 o                         
  -2   2   4        116.44        176.12        10.76 o                         
  -1   2   4       6989.60       7484.78        59.98 o                         
   0   2   4      42195.09      44406.25       304.11 o                         
   1   2   4       1315.99       1331.22        23.87 o                         
   2   2   4       2830.19       2968.82        32.70 o                         
   3   2   4        607.33        616.75        16.01 o                         
   4   2   4       2520.18       2473.46        35.45 o                         
   5   2   4       3168.57       3065.12        53.46 o                         
   6   2   4          4.71         13.57        17.69 o                         
   7   2   4        821.55        870.56        46.23 o                         
  -7   3   4       1326.16       1358.63        54.06 o                         
  -6   3   4       1947.29       1998.66        46.21 o                         
  -5   3   4         77.45         97.62        15.26 o                         
  -4   3   4        420.04        438.43        21.04 o                         
  -3   3   4       3768.83       3971.43        52.98 o                         
  -2   3   4      16157.15      15655.91       141.30 o                         
  -1   3   4       1337.36       1443.63        19.59 o                         
   0   3   4         23.40         32.81         6.01 o                         
   1   3   4        606.35        554.88        28.28 o                         
   2   3   4      19845.52      19180.78       170.80 o                         
   3   3   4        707.48        712.77        21.13 o                         
   4   3   4       2492.96       2339.03        45.42 o                         
   5   3   4        259.79        277.55        21.12 o                         
   6   3   4       1657.58       1686.76        56.36 o                         
   7   3   4        829.29        836.36        46.72 o                         
  -7   4   4        905.87        885.82        46.97 o                         
  -6   4   4         54.67         71.93        17.22 o                         
  -5   4   4       3531.60       3561.20        59.77 o                         
  -4   4   4        845.52        887.13        27.96 o                         
  -3   4   4        102.96        112.45        12.72 o                         
  -2   4   4       1410.75       1551.83        30.06 o                         
  -1   4   4          6.11         16.58         5.94 o                         
   0   4   4      18551.92      20367.89       150.29 o                         
   1   4   4          4.78         17.22         8.26 o                         
   2   4   4          4.93         17.55         9.22 o                         
   3   4   4       2267.08       2271.76        41.34 o                         
   4   4   4      16902.91      16375.54       187.33 o                         
   5   4   4       1336.65       1287.72        47.48 o                         
   6   4   4        645.52        598.97        40.45 o                         
  -7   5   4       3079.16       3144.73        66.57 o                         
  -6   5   4       2364.27       2335.96        53.95 o                         
  -5   5   4       1653.90       1725.86        43.12 o                         
  -4   5   4        291.95        313.65        21.75 o                         
  -3   5   4      10023.13       9913.01       107.08 o                         
  -2   5   4       2769.12       2797.41        44.04 o                         
  -1   5   4       2264.57       2299.84        29.84 o                         
   0   5   4          6.15         12.55         5.90 o                         
   1   5   4        192.17        187.09         8.79 o                         
   2   5   4       4629.11       4581.13        61.75 o                         
   3   5   4        439.79        448.13        22.66 o                         
   4   5   4         67.17         81.06        19.41 o                         
   5   5   4         79.18         62.53        21.30 o                         
   6   5   4       2406.25       2484.81        71.99 o                         
  -6   6   4        146.24        135.06        21.11 o                         
  -5   6   4       3302.18       3242.13        52.75 o                         
  -4   6   4        442.52        451.17        25.62 o                         
  -3   6   4       1968.18       1970.39        53.77 o                         
  -2   6   4        150.73        154.53        14.40 o                         
  -1   6   4       6755.69       7056.65        67.22 o                         
   0   6   4       7906.20       8316.66        75.39 o                         
   1   6   4       2154.07       2262.10        41.49 o                         
   2   6   4       1126.69       1102.09        31.12 o                         
   3   6   4         13.83         11.31        11.51 o                         
   4   6   4       1989.80       1989.47        48.88 o                         
   5   6   4        192.55        179.81        29.27 o                         
   6   6   4        189.09        165.36        45.77 o                         
  -6   7   4         91.03         75.88        18.77 o                         
  -5   7   4       1192.85       1185.94        34.47 o                         
  -4   7   4         87.80        111.72        17.10 o                         
  -3   7   4       4775.28       4538.54        68.66 o                         
  -2   7   4       2608.69       2574.02        85.23 o                         
  -1   7   4       4818.40       4955.48        64.30 o                         
   0   7   4          3.66          8.33        10.64 o                         
   1   7   4       2711.33       2856.24        50.13 o                         
   2   7   4       8329.61       8125.06       137.43 o                         
   3   7   4       2222.11       2256.19        48.50 o                         
   4   7   4        372.60        382.27        68.66 o                         
   5   7   4         46.94          7.80        24.48 o                         
  -5   8   4        843.16        864.94        48.05 o                         
  -4   8   4         14.77          6.00        13.42 o                         
  -3   8   4        487.73        507.07        28.42 o                         
  -2   8   4        481.10        485.50        37.79 o                         
  -1   8   4       2166.30       2276.19        60.47 o                         
   0   8   4       1276.78       1309.58        35.06 o                         
   1   8   4       1562.26       1541.98        39.07 o                         
   2   8   4         15.52         30.25        14.02 o                         
   3   8   4        346.19        383.41        28.40 o                         
   4   8   4       2444.08       2407.32        72.07 o                         
   5   8   4       1019.91       1098.43        55.98 o                         
  -5   9   4        801.94        810.80        38.73 o                         
  -4   9   4        222.10        218.26        23.27 o                         
  -3   9   4        958.45        978.12        36.43 o                         
  -2   9   4       2318.92       2323.34        66.39 o                         
  -1   9   4        634.14        733.75        40.68 o                         
   0   9   4         35.84         28.98        18.29 o                         
   1   9   4        969.41       1062.38        35.71 o                         
   2   9   4       1060.14       1084.10        37.37 o                         
   3   9   4       2102.68       1966.08        65.54 o                         
   4   9   4        758.53        751.32        73.43 o                         
  -3  10   4        638.61        645.43        45.63 o                         
  -2  10   4          3.93         17.92        19.31 o                         
  -1  10   4       2249.63       2281.33        87.56 o                         
   0  10   4       1592.88       1528.27        56.32 o                         
   1  10   4       2138.21       2290.99        53.22 o                         
   2  10   4        108.32        102.90        24.63 o                         
   3  10   4        456.79        410.13        38.94 o                         
  -1  11   4        701.28        684.12        47.52 o                         
   0  11   4          0.24        -17.95        18.60 o                         
   1  11   4       1097.57       1132.50        53.50 o                         
  -1 -11   5        561.41        679.12        60.15 o                         
   0 -11   5          0.98          3.73        25.02 o                         
   1 -11   5       1284.70       1300.40        62.51 o                         
  -3 -10   5        383.34        363.72        35.37 o                         
  -2 -10   5       1350.85       1316.53        50.74 o                         
  -1 -10   5        670.12        638.75        35.57 o                         
   0 -10   5       2014.38       2063.54        46.65 o                         
   1 -10   5       1341.57       1364.29        50.74 o                         
   2 -10   5         53.42         46.49        20.68 o                         
   3 -10   5        566.94        575.33        55.36 o                         
  -4  -9   5        189.26        138.66        25.22 o                         
  -3  -9   5       1311.08       1419.01        54.00 o                         
  -2  -9   5       3115.51       2980.12        55.45 o                         
  -1  -9   5       1021.87        982.20        32.47 o                         
   0  -9   5          2.04        -10.72        10.72 o                         
   1  -9   5       1853.80       1868.99        54.89 o                         
   2  -9   5       3373.47       3278.11        77.26 o                         
   3  -9   5       2516.98       2376.49        69.35 o                         
   4  -9   5        648.95        596.28        44.02 o                         
  -5  -8   5        510.03        541.05        68.66 o                         
  -4  -8   5       2470.01       2407.55        68.11 o                         
  -3  -8   5        382.73        386.11        45.73 o                         
  -2  -8   5         84.69        107.04        15.31 o                         
  -1  -8   5        319.44        410.27        19.66 o                         
   0  -8   5       1374.10       1412.81        29.61 o                         
   1  -8   5       1928.12       2120.43        43.30 o                         
   2  -8   5          7.35         14.07        16.24 o                         
   3  -8   5       1366.27       1259.50        49.41 o                         
   4  -8   5       1685.14       1658.59        59.50 o                         
   5  -8   5       2983.09       3036.10        83.39 o                         
  -6  -7   5       3200.60       3001.90        83.19 o                         
  -5  -7   5         46.72         52.54        20.83 o                         
  -4  -7   5         82.20        113.92        17.10 o                         
  -3  -7   5        317.51        342.00        22.31 o                         
  -2  -7   5       3301.35       3204.57        63.58 o                         
  -1  -7   5         32.08         33.23         9.02 o                         
   0  -7   5         63.83         71.54        10.11 o                         
   1  -7   5        829.89        826.45        21.99 o                         
   2  -7   5       3580.89       3518.21        54.95 o                         
   3  -7   5        524.31        549.49        38.06 o                         
   4  -7   5        111.31         98.94        22.71 o                         
   5  -7   5        574.75        516.01        62.28 o                         
  -6  -6   5       1381.56       1386.97        61.45 o                         
  -5  -6   5       2534.05       2452.06        51.90 o                         
  -4  -6   5       6277.28       6136.13        82.14 o                         
  -3  -6   5       1280.03       1202.68        31.98 o                         
  -2  -6   5        656.45        661.58        23.61 o                         
  -1  -6   5       1648.68       1816.97        37.01 o                         
   0  -6   5      13140.00      13752.22       113.63 o                         
   1  -6   5       1424.84       1528.49        26.46 o                         
   2  -6   5        102.60         76.59        12.33 o                         
   3  -6   5         31.08          1.39        23.15 o                         
   4  -6   5       2733.78       2711.57        68.22 o                         
   5  -6   5        619.12        545.85        40.01 o                         
   6  -6   5         33.09         43.56        23.41 o                         
  -7  -5   5        800.28        687.85        47.04 o                         
  -6  -5   5        511.96        554.91        31.51 o                         
  -5  -5   5        289.97        312.30        23.02 o                         
  -4  -5   5        544.82        595.63        27.58 o                         
  -3  -5   5       3250.28       3131.30        49.54 o                         
  -2  -5   5       7930.36       7526.34        95.72 o                         
  -1  -5   5       1929.36       1903.46        27.78 o                         
   0  -5   5          4.98         14.66         6.49 o                         
   1  -5   5       2231.06       2212.66        35.87 o                         
   2  -5   5      18550.75      18516.73       144.39 o                         
   3  -5   5        956.75        996.79        27.56 o                         
   4  -5   5         60.60         85.88        19.47 o                         
   5  -5   5        147.94        180.23        27.15 o                         
   6  -5   5       1570.77       1640.93        59.61 o                         
  -7  -4   5        196.40        198.95        37.61 o                         
  -6  -4   5        186.96        173.36        20.40 o                         
  -5  -4   5       2509.75       2543.82        56.92 o                         
  -4  -4   5        161.81        181.61        16.72 o                         
  -3  -4   5       1100.01       1071.25        27.49 o                         
  -2  -4   5        206.28        231.82        10.23 o                         
  -1  -4   5        570.82        509.34        13.85 o                         
   0  -4   5       9101.34       9175.20        76.20 o                         
   1  -4   5       5793.07       6139.41        55.72 o                         
   2  -4   5       1740.31       1828.38        25.48 o                         
   3  -4   5         63.19         58.24        10.55 o                         
   4  -4   5      15894.52      15643.07       154.18 o                         
   5  -4   5        662.45        640.57        43.65 o                         
   6  -4   5        349.19        324.69        46.31 o                         
  -7  -3   5       5313.41       5682.10        87.37 o                         
  -6  -3   5        224.91        259.78        24.05 o                         
  -5  -3   5       3220.20       3117.10        53.81 o                         
  -4  -3   5        136.74        145.58        14.69 o                         
  -3  -3   5       4463.23       4444.32        57.24 o                         
  -2  -3   5        219.99        222.28        13.50 o                         
  -1  -3   5       3222.15       3250.19        44.70 o                         
   0  -3   5          6.37         17.71         5.59 o                         
   1  -3   5       3339.48       3389.23        71.73 o                         
   2  -3   5       7152.20       6914.93        60.72 o                         
   3  -3   5         16.07         21.61         6.94 o                         
   4  -3   5       1662.48       1557.07        48.47 o                         
   5  -3   5        372.33        352.77        29.18 o                         
   6  -3   5       3401.64       3599.92        81.34 o                         
   7  -3   5        174.25        170.46        26.86 o                         
  -7  -2   5        320.14        308.15        32.51 o                         
  -6  -2   5         60.35         48.12        14.85 o                         
  -5  -2   5      10490.69      10467.57       149.66 o                         
  -4  -2   5       1191.68       1230.95        29.29 o                         
  -3  -2   5       3349.34       3196.05        44.57 o                         
  -2  -2   5        299.95        299.85        14.09 o                         
  -1  -2   5      15857.95      15176.39       128.34 o                         
   0  -2   5        476.67        557.15        11.64 o                         
   1  -2   5       9513.69       9316.10        88.36 o                         
   2  -2   5         99.63        102.89         7.48 o                         
   3  -2   5         90.25         83.60         9.99 o                         
   4  -2   5       5264.60       5235.75        56.63 o                         
   5  -2   5        898.77        907.69        29.25 o                         
   6  -2   5        106.14        138.25        23.03 o                         
   7  -2   5          9.99         17.69        19.40 o                         
  -8  -1   5         50.47         82.34        26.90 o                         
  -7  -1   5        246.36        219.90        28.34 o                         
  -6  -1   5       1063.94       1085.76        33.27 o                         
  -5  -1   5        907.39        896.10        30.64 o                         
  -4  -1   5          1.63          1.84         9.37 o                         
  -3  -1   5      15636.12      15273.37       116.17 o                         
  -2  -1   5        321.15        313.57         9.27 o                         
  -1  -1   5      20708.20      21475.80       152.36 o                         
   0  -1   5          0.14         -1.73         4.68 o                         
   1  -1   5      19956.87      19660.71       143.57 o                         
   2  -1   5         10.41         16.20         5.88 o                         
   3  -1   5      13606.41      13068.29       123.98 o                         
   4  -1   5        593.69        604.20        25.97 o                         
   5  -1   5        746.57        718.08        22.96 o                         
   6  -1   5        594.26        562.19        38.81 o                         
   7  -1   5        411.62        348.35        32.52 o                         
  -8   0   5       1745.48       1848.68        66.95 o                         
  -7   0   5         47.66         27.41        19.19 o                         
  -6   0   5        494.64        528.64        36.37 o                         
  -5   0   5        326.77        335.90        19.68 o                         
  -4   0   5       5629.80       5622.36        66.36 o                         
  -3   0   5       2818.16       2684.38        30.51 o                         
  -2   0   5       2391.68       2633.75        28.18 o                         
  -1   0   5      11416.83      11372.68        85.47 o                         
   0   0   5          2.75          6.08         5.00 o                         
   1   0   5       6607.13       6215.33        53.23 o                         
   2   0   5         57.48         60.06         6.86 o                         
   3   0   5      10235.67      10149.93        86.21 o                         
   4   0   5        386.25        434.74        17.39 o                         
   5   0   5       7595.89       7717.62        79.02 o                         
   6   0   5          1.35         -3.75        10.90 o                         
   7   0   5         33.58         52.16        37.79 o                         
  -8   1   5       1987.78       2110.21        71.05 o                         
  -7   1   5         67.33         61.60        22.17 o                         
  -6   1   5       7779.59       7656.26       258.39 o                         
  -5   1   5          1.09          1.39        12.72 o                         
  -4   1   5        568.84        563.28        21.36 o                         
  -3   1   5       4107.53       4074.45        40.80 o                         
  -2   1   5      11025.24      10791.55        83.96 o                         
  -1   1   5        241.07        211.78         9.60 o                         
   0   1   5          0.00         -0.18         5.23 o                         
   1   1   5        412.62        309.28         9.98 o                         
   2   1   5        799.88        963.87        17.31 o                         
   3   1   5       7996.76       7646.50        69.33 o                         
   4   1   5        481.19        454.33        17.54 o                         
   5   1   5        221.20        228.18        16.15 o                         
   6   1   5        245.28        305.97        29.85 o                         
   7   1   5       4912.20       5084.75       136.79 o                         
  -7   2   5         30.19         24.09        37.26 o                         
  -6   2   5       2475.94       2395.86        64.11 o                         
  -5   2   5        216.18        242.68        18.24 o                         
  -4   2   5      13155.15      13400.83       144.72 o                         
  -3   2   5        491.15        467.17        16.82 o                         
  -2   2   5        969.11        996.04        15.98 o                         
  -1   2   5        987.40        954.21        15.79 o                         
   0   2   5       6822.83       6596.28        54.65 o                         
   1   2   5       6082.24       6217.60        65.34 o                         
   2   2   5         74.40        111.31        11.23 o                         
   3   2   5         72.91         57.06        10.63 o                         
   4   2   5        479.77        488.92        17.57 o                         
   5   2   5       1851.63       1781.41        41.44 o                         
   6   2   5        112.53        104.70        17.88 o                         
   7   2   5        544.04        656.57        44.59 o                         
  -7   3   5        141.55        132.63        27.68 o                         
  -6   3   5       1531.18       1566.85        50.30 o                         
  -5   3   5          3.94          5.63        11.36 o                         
  -4   3   5       1704.98       1693.03        35.64 o                         
  -3   3   5       1529.98       1624.61        32.13 o                         
  -2   3   5      28065.89      28176.38       292.12 o                         
  -1   3   5        516.36        519.68        12.85 o                         
   0   3   5         39.81         64.79         8.14 o                         
   1   3   5       1067.74        952.08        22.53 o                         
   2   3   5      16557.24      16183.18       149.55 o                         
   3   3   5        391.87        379.91        19.76 o                         
   4   3   5          0.48        -10.34        10.34 o                         
   5   3   5        745.54        778.54        30.52 o                         
   6   3   5         44.52         44.41        20.11 o                         
   7   3   5       1906.14       1916.54        64.51 o                         
  -7   4   5        274.37        320.35        34.57 o                         
  -6   4   5        677.21        638.33        31.09 o                         
  -5   4   5        336.67        376.06        23.34 o                         
  -4   4   5       3008.31       3043.70        51.12 o                         
  -3   4   5        365.60        404.39        19.36 o                         
  -2   4   5         44.19         38.23         5.61 o                         
  -1   4   5         15.19         19.91         6.25 o                         
   0   4   5       7311.68       7336.59        63.47 o                         
   1   4   5       1178.41       1151.30        36.16 o                         
   2   4   5       1240.00       1251.08        29.28 o                         
   3   4   5        233.78        218.74        23.20 o                         
   4   4   5      13022.29      12499.53       133.09 o                         
   5   4   5       1666.72       1577.60        73.74 o                         
   6   4   5        306.25        291.64        31.60 o                         
  -7   5   5       3455.05       3500.45        70.51 o                         
  -6   5   5       1652.46       1690.18        46.40 o                         
  -5   5   5       1122.02       1121.35        38.02 o                         
  -4   5   5        176.40        188.26        18.28 o                         
  -3   5   5       2248.93       2384.26        43.61 o                         
  -2   5   5       3333.44       3347.09        54.44 o                         
  -1   5   5        160.44        183.14        19.90 o                         
   0   5   5         27.40         32.29         6.73 o                         
   1   5   5        153.98        161.13        14.42 o                         
   2   5   5       7450.35       7404.59        86.85 o                         
   3   5   5       2890.59       2811.16        78.15 o                         
   4   5   5       1030.78        988.44        32.88 o                         
   5   5   5        518.08        443.78        35.87 o                         
   6   5   5       4128.17       4060.90        93.46 o                         
  -6   6   5        326.45        323.09        29.87 o                         
  -5   6   5       3498.93       3533.52        63.91 o                         
  -4   6   5       5067.54       4986.92       105.76 o                         
  -3   6   5       5870.18       5596.53        75.32 o                         
  -2   6   5        476.95        478.08        53.41 o                         
  -1   6   5       1281.39       1408.45        24.98 o                         
   0   6   5       5965.60       6331.67        67.20 o                         
   1   6   5        620.04        624.19        24.23 o                         
   2   6   5        385.41        353.90        21.77 o                         
   3   6   5          5.94         -0.52        11.63 o                         
   4   6   5       1718.03       1742.26        44.00 o                         
   5   6   5        559.08        583.67        42.13 o                         
   6   6   5        307.01        361.43        36.74 o                         
  -6   7   5        116.13        157.33        21.71 o                         
  -5   7   5        988.90        985.33        36.92 o                         
  -4   7   5        147.80        136.59        17.91 o                         
  -3   7   5       5653.48       5559.23       101.55 o                         
  -2   7   5       6208.37       6027.02       183.33 o                         
  -1   7   5       3466.11       3626.31        61.82 o                         
   0   7   5         26.59         32.29        12.06 o                         
   1   7   5       5878.81       6204.09        96.07 o                         
   2   7   5       1100.74       1124.51        34.32 o                         
   3   7   5        305.24        344.85        29.73 o                         
   4   7   5        229.62        241.83        29.91 o                         
   5   7   5         74.96         80.36        24.63 o                         
  -5   8   5        568.12        527.00        32.44 o                         
  -4   8   5         98.02         92.62        24.84 o                         
  -3   8   5       1483.61       1407.28        42.74 o                         
  -2   8   5        520.32        560.92        27.71 o                         
  -1   8   5        952.97        970.22        61.48 o                         
   0   8   5       8381.55       8754.36       103.73 o                         
   1   8   5       2188.35       2231.83        47.38 o                         
   2   8   5         32.99         41.91        14.70 o                         
   3   8   5        843.29        800.90        33.67 o                         
   4   8   5       4419.51       4432.11        99.36 o                         
  -4   9   5          5.65         -2.42        14.53 o                         
  -3   9   5        519.53        488.84        37.79 o                         
  -2   9   5          7.71         33.14        19.57 o                         
  -1   9   5       1680.54       1662.23        56.86 o                         
   0   9   5          2.11         15.65        17.39 o                         
   1   9   5        507.77        575.97        34.65 o                         
   2   9   5       2161.45       2229.13        53.62 o                         
   3   9   5       1480.58       1500.84        57.66 o                         
   4   9   5        436.22        457.87        42.89 o                         
  -3  10   5       1188.40       1121.87        52.66 o                         
  -2  10   5         50.38          4.95        19.44 o                         
  -1  10   5       2271.28       2205.23       115.77 o                         
   0  10   5         26.45         13.64        18.94 o                         
   1  10   5       1796.15       1766.48        69.50 o                         
   2  10   5          1.05         10.15        15.37 o                         
  -1  11   5       1643.97       1634.96        62.45 o                         
   0  11   5          4.19          0.63        20.54 o                         
  -1 -11   6       1222.72       1200.46        48.55 o                         
   0 -11   6          0.80        -21.82        23.95 o                         
   1 -11   6       1204.18       1204.55        52.49 o                         
  -3 -10   6        204.21        234.20        31.43 o                         
  -2 -10   6         67.08         60.69        30.87 o                         
  -1 -10   6       1376.14       1347.21        48.16 o                         
   0 -10   6       1411.31       1541.18        50.37 o                         
   1 -10   6       1142.24       1339.88        52.93 o                         
   2 -10   6        114.56        105.10        24.81 o                         
   3 -10   6        345.17        327.37        35.91 o                         
  -4  -9   6        655.71        524.23        58.55 o                         
  -3  -9   6       1716.62       1609.66        42.99 o                         
  -2  -9   6       3697.54       3581.41        61.92 o                         
  -1  -9   6       1108.00       1126.41        42.91 o                         
   0  -9   6         26.78         15.88        12.63 o                         
   1  -9   6       1169.64       1217.88        55.74 o                         
   2  -9   6       1870.61       1867.00        66.24 o                         
   3  -9   6        529.88        504.32        40.25 o                         
   4  -9   6        135.44        114.49        78.24 o                         
  -5  -8   6         66.97         70.87        23.13 o                         
  -4  -8   6       1485.59       1465.58        50.59 o                         
  -3  -8   6        267.49        237.33        21.12 o                         
  -2  -8   6         54.39         38.02        13.37 o                         
  -1  -8   6       3083.92       3184.13        49.03 o                         
   0  -8   6       3875.37       3949.76        60.67 o                         
   1  -8   6       2445.49       2471.49        47.49 o                         
   2  -8   6          0.90         -0.27        17.83 o                         
   3  -8   6       1096.02       1061.71        47.36 o                         
   4  -8   6       1540.25       1554.60        71.86 o                         
   5  -8   6       2321.19       2355.51        75.31 o                         
  -6  -7   6       3173.03       3249.17       117.10 o                         
  -5  -7   6         79.87         87.44        18.85 o                         
  -4  -7   6        861.87        841.98        32.03 o                         
  -3  -7   6         54.12         81.05        14.59 o                         
  -2  -7   6       3919.47       3728.94        80.60 o                         
  -1  -7   6        890.31        945.17        27.43 o                         
   0  -7   6          0.17          6.28         7.80 o                         
   1  -7   6       3362.50       3362.20        55.48 o                         
   2  -7   6        766.82        751.74        27.40 o                         
   3  -7   6       2742.79       2699.00        68.04 o                         
   4  -7   6         43.96         47.49        20.13 o                         
   5  -7   6        116.03        109.16        51.90 o                         
  -6  -6   6       1056.26       1071.64        54.52 o                         
  -5  -6   6       3004.15       2877.59        57.05 o                         
  -4  -6   6       4029.09       3898.07        62.91 o                         
  -3  -6   6        767.07        772.39        27.51 o                         
  -2  -6   6       1019.54       1007.66        28.27 o                         
  -1  -6   6       1271.42       1350.89        25.28 o                         
   0  -6   6       3726.47       3767.30        44.55 o                         
   1  -6   6        885.67        953.92        26.95 o                         
   2  -6   6        728.54        670.55        24.86 o                         
   3  -6   6        526.43        448.70        44.30 o                         
   4  -6   6       1243.69       1275.58        49.90 o                         
   5  -6   6       1457.47       1455.69        55.77 o                         
   6  -6   6         58.08         59.84        24.55 o                         
  -7  -5   6        570.84        643.08        36.20 o                         
  -6  -5   6       3262.51       3323.38        63.75 o                         
  -5  -5   6        314.53        329.71        35.20 o                         
  -4  -5   6        505.45        537.25        24.95 o                         
  -3  -5   6       1393.12       1290.95        32.19 o                         
  -2  -5   6      14127.30      13468.58       181.11 o                         
  -1  -5   6       2250.46       2197.02        30.42 o                         
   0  -5   6         22.48         39.59         7.45 o                         
   1  -5   6       1217.80       1258.47        22.00 o                         
   2  -5   6       7335.36       6965.23       111.12 o                         
   3  -5   6        178.05        183.71        16.39 o                         
   4  -5   6         11.97         13.53        20.23 o                         
   5  -5   6         36.77         47.47        28.74 o                         
   6  -5   6       1607.73       1671.15        61.72 o                         
  -7  -4   6        276.81        302.69        26.77 o                         
  -6  -4   6        130.29        105.34        23.09 o                         
  -5  -4   6       1059.97       1054.30        46.55 o                         
  -4  -4   6       4213.99       4225.67        62.00 o                         
  -3  -4   6        319.49        314.87        18.62 o                         
  -2  -4   6       1507.88       1576.73        22.69 o                         
  -1  -4   6       8048.19       8418.35        72.35 o                         
   0  -4   6       3150.48       2874.28        33.06 o                         
   1  -4   6        195.50        203.80         9.38 o                         
   2  -4   6         57.33         79.08        11.28 o                         
   3  -4   6        935.26        895.56        36.67 o                         
   4  -4   6       5753.06       5656.78        98.87 o                         
   5  -4   6        280.57        272.21        28.72 o                         
   6  -4   6        433.62        478.10        51.63 o                         
  -7  -3   6       4832.15       4898.15       111.99 o                         
  -6  -3   6        884.46        863.14        33.06 o                         
  -5  -3   6        538.12        514.80        26.84 o                         
  -4  -3   6         37.59         56.74        11.93 o                         
  -3  -3   6       1103.57       1025.13        27.20 o                         
  -2  -3   6       1236.14       1150.80        25.20 o                         
  -1  -3   6       3553.25       3545.51        36.76 o                         
   0  -3   6          0.25         -1.94         6.84 o                         
   1  -3   6       3583.72       3780.89        48.08 o                         
   2  -3   6      18633.36      18047.24       163.26 o                         
   3  -3   6         91.56         69.99        11.22 o                         
   4  -3   6       3172.39       3086.35        50.57 o                         
   5  -3   6         22.79         35.08        12.55 o                         
   6  -3   6       4544.15       4619.28        94.32 o                         
  -7  -2   6        267.15        237.26        34.07 o                         
  -6  -2   6         87.34         94.56        16.80 o                         
  -5  -2   6       9282.91       9045.05       103.79 o                         
  -4  -2   6        172.01        162.16        14.69 o                         
  -3  -2   6       5792.45       5653.62        66.03 o                         
  -2  -2   6          3.99          5.23         5.58 o                         
  -1  -2   6       6651.11       6667.39        66.13 o                         
   0  -2   6       5202.98       5394.07        47.04 o                         
   1  -2   6       7576.70       7912.89        79.46 o                         
   2  -2   6        163.25        198.99        21.60 o                         
   3  -2   6        337.06        343.68        13.95 o                         
   4  -2   6       6692.50       6579.68        80.07 o                         
   5  -2   6        146.16        170.64        17.73 o                         
   6  -2   6        774.89        726.65        39.79 o                         
   7  -2   6         17.94         -1.89        19.16 o                         
  -7  -1   6       1915.52       2055.07        65.12 o                         
  -6  -1   6          1.97         17.48        12.84 o                         
  -5  -1   6       1289.18       1302.60        33.16 o                         
  -4  -1   6        172.14        176.67        14.23 o                         
  -3  -1   6      15412.82      14742.73       113.55 o                         
  -2  -1   6        554.86        581.09        14.90 o                         
  -1  -1   6      20039.04      20287.07       257.34 o                         
   0  -1   6          0.26         -2.05         4.79 o                         
   1  -1   6       9876.05       9843.86        76.84 o                         
   2  -1   6          2.88          8.34         5.53 o                         
   3  -1   6       3211.22       3082.35        37.37 o                         
   4  -1   6         26.34         23.58         8.69 o                         
   5  -1   6         83.85         84.98        14.47 o                         
   6  -1   6       2055.18       2088.57        57.29 o                         
   7  -1   6         17.58        -18.10        28.74 o                         
  -8   0   6       1663.93       1837.32        66.61 o                         
  -7   0   6        680.84        647.30        67.86 o                         
  -6   0   6        154.48        126.81        22.33 o                         
  -5   0   6       3924.42       3818.39        56.52 o                         
  -4   0   6        142.84        123.49        12.60 o                         
  -3   0   6       6577.21       6558.45        58.50 o                         
  -2   0   6        636.15        669.92        14.10 o                         
  -1   0   6       6908.90       6460.09        54.54 o                         
   0   0   6       1715.06       1870.62        22.46 o                         
   1   0   6      16482.03      15736.58       127.52 o                         
   2   0   6        114.45        113.02         8.18 o                         
   3   0   6       4927.49       4870.57        50.61 o                         
   4   0   6        800.90        774.54        21.09 o                         
   5   0   6       6364.25       6265.05        69.21 o                         
   6   0   6          2.11         12.57        22.89 o                         
   7   0   6        226.10        220.36        42.05 o                         
  -7   1   6          2.18         15.13        19.18 o                         
  -6   1   6       3637.23       3596.44        79.41 o                         
  -5   1   6       3781.55       3703.32        73.35 o                         
  -4   1   6        221.73        230.89        13.29 o                         
  -3   1   6       2054.38       1973.69        26.01 o                         
  -2   1   6        285.74        204.49        11.26 o                         
  -1   1   6       1102.71        944.15        16.18 o                         
   0   1   6          7.33         14.63         5.70 o                         
   1   1   6      22948.56      23302.13       232.90 o                         
   2   1   6        340.41        346.01        15.47 o                         
   3   1   6       7671.83       7404.14        79.67 o                         
   4   1   6         88.67        107.89        11.40 o                         
   5   1   6        389.77        421.04        29.37 o                         
   6   1   6         49.59         31.95        15.44 o                         
   7   1   6       3386.77       3444.51       112.84 o                         
  -7   2   6         16.93         18.24        20.51 o                         
  -6   2   6        474.51        581.83        47.11 o                         
  -5   2   6         63.92         54.53        12.88 o                         
  -4   2   6      12388.45      12584.83       125.81 o                         
  -3   2   6        461.08        472.24        14.70 o                         
  -2   2   6       1476.34       1540.73        21.74 o                         
  -1   2   6       5580.20       5872.15        51.78 o                         
   0   2   6      10961.91      12011.55        92.62 o                         
   1   2   6       8967.10       9231.12        74.17 o                         
   2   2   6        700.73        763.66        15.19 o                         
   3   2   6       1224.80       1175.03        21.88 o                         
   4   2   6       2605.77       2578.77        46.70 o                         
   5   2   6       6782.66       6658.65        87.99 o                         
   6   2   6        274.01        270.73        28.75 o                         
   7   2   6         12.26         15.97        29.27 o                         
  -7   3   6         10.01         -2.05        18.56 o                         
  -6   3   6       4835.13       4898.74        75.80 o                         
  -5   3   6        218.96        244.38        20.17 o                         
  -4   3   6       1110.42       1111.37        38.04 o                         
  -3   3   6       1272.13       1245.15        28.61 o                         
  -2   3   6      19044.31      18698.33       140.64 o                         
  -1   3   6       1495.96       1406.99        21.16 o                         
   0   3   6          0.18          9.76         5.25 o                         
   1   3   6       2393.97       2352.07        37.24 o                         
   2   3   6       5381.59       5177.15        64.12 o                         
   3   3   6       2776.65       2685.82        57.02 o                         
   4   3   6          5.46         20.22        11.88 o                         
   5   3   6        185.55        215.98        29.19 o                         
   6   3   6        294.11        258.79        39.63 o                         
  -7   4   6         17.34         28.89        21.07 o                         
  -6   4   6        663.69        665.05        31.80 o                         
  -5   4   6        104.31        110.30        16.44 o                         
  -4   4   6       5831.04       5627.90        74.54 o                         
  -3   4   6        854.79        875.23        25.76 o                         
  -2   4   6         98.80        111.81        15.91 o                         
  -1   4   6       1325.90       1333.47        21.45 o                         
   0   4   6      10442.64      10854.77        88.82 o                         
   1   4   6       1523.50       1476.49        30.81 o                         
   2   4   6       1058.84       1039.96        28.22 o                         
   3   4   6        917.93        938.77        29.25 o                         
   4   4   6       4405.11       4497.39        68.23 o                         
   5   4   6       1584.59       1570.64        42.23 o                         
   6   4   6        118.80        155.33        27.27 o                         
  -7   5   6       1880.10       2008.39        68.22 o                         
  -6   5   6       2112.19       2216.65        52.67 o                         
  -5   5   6        497.67        511.44        28.46 o                         
  -4   5   6        142.37        141.22        16.46 o                         
  -3   5   6        825.58        872.97        27.46 o                         
  -2   5   6       6522.29       6435.07        76.49 o                         
  -1   5   6         72.52        113.97        11.29 o                         
   0   5   6         24.71         35.18         7.58 o                         
   1   5   6         63.88         53.39        10.73 o                         
   2   5   6      10833.51      10658.69       114.66 o                         
   3   5   6       3373.38       3213.48        58.46 o                         
   4   5   6        448.48        420.92        25.80 o                         
   5   5   6        149.51        126.96        24.46 o                         
   6   5   6       2330.45       2400.59        73.17 o                         
  -6   6   6        314.98        334.48        38.57 o                         
  -5   6   6       5982.45       5990.20        87.49 o                         
  -4   6   6       1412.23       1420.62        38.23 o                         
  -3   6   6       1153.67       1104.92        32.19 o                         
  -2   6   6        728.14        782.21        25.98 o                         
  -1   6   6        768.94        808.24        19.78 o                         
   0   6   6       5029.38       5235.54        68.62 o                         
   1   6   6        176.74        176.59        16.59 o                         
   2   6   6          5.61          7.56        11.60 o                         
   3   6   6        331.46        304.85        24.32 o                         
   4   6   6       4329.74       4275.84        70.93 o                         
   5   6   6       1563.62       1482.69        91.82 o                         
  -6   7   6        391.23        375.92        33.58 o                         
  -5   7   6        281.84        246.82        23.80 o                         
  -4   7   6        452.50        491.48        29.79 o                         
  -3   7   6       4935.04       4948.11       114.43 o                         
  -2   7   6       5407.34       5304.81       122.61 o                         
  -1   7   6       7216.55       7150.09       142.62 o                         
   0   7   6         11.58         24.32        12.11 o                         
   1   7   6       1442.61       1496.62        52.33 o                         
   2   7   6       3382.25       3385.22        59.67 o                         
   3   7   6        177.38        152.83        19.65 o                         
   4   7   6         72.50         67.26        22.88 o                         
   5   7   6          9.36         -1.87        20.99 o                         
  -5   8   6       2055.58       1961.12        51.99 o                         
  -4   8   6        842.38        868.89        35.09 o                         
  -3   8   6       1134.80       1127.01        42.08 o                         
  -2   8   6         46.66         37.52        30.61 o                         
  -1   8   6       2191.28       2238.65        61.93 o                         
   0   8   6       6771.43       6844.63        89.10 o                         
   1   8   6       2963.01       2973.10        56.09 o                         
   2   8   6         50.44         48.08        15.25 o                         
   3   8   6       1248.30       1191.48        40.29 o                         
   4   8   6       2091.81       2058.97        68.01 o                         
  -4   9   6         22.21         17.76        15.45 o                         
  -3   9   6       1566.93       1421.70        55.57 o                         
  -2   9   6       1312.53       1273.30        63.05 o                         
  -1   9   6        774.77        918.94        45.31 o                         
   0   9   6          1.13         11.23        17.87 o                         
   1   9   6        286.16        314.11        24.75 o                         
   2   9   6       4700.01       4587.60       128.78 o                         
   3   9   6        922.29        905.36        48.12 o                         
  -3  10   6       2306.25       2170.65        78.24 o                         
  -2  10   6        114.59        105.64        25.96 o                         
  -1  10   6        916.63        942.56        47.96 o                         
   0  10   6        510.83        467.99        38.74 o                         
   1  10   6        906.53        908.99        62.28 o                         
   2  10   6        123.82        138.79        21.24 o                         
  -3 -10   7        288.79        243.51        31.67 o                         
  -2 -10   7         49.96         84.80        21.08 o                         
  -1 -10   7       1707.53       1741.94       104.59 o                         
   0 -10   7        242.06        233.31        27.41 o                         
   1 -10   7       1132.95       1098.79        49.30 o                         
   2 -10   7         19.00         18.52        21.02 o                         
  -4  -9   7        161.13        188.77        28.60 o                         
  -3  -9   7       2116.11       2074.38        49.06 o                         
  -2  -9   7       3587.63       3547.20        87.05 o                         
  -1  -9   7        976.63       1015.34        41.21 o                         
   0  -9   7          3.90          4.91        12.19 o                         
   1  -9   7       1970.19       2094.64        47.41 o                         
   2  -9   7        233.02        250.63        29.92 o                         
   3  -9   7        494.41        443.59        38.37 o                         
  -5  -8   7       1424.32       1353.83        56.77 o                         
  -4  -8   7       2629.77       2585.45        65.23 o                         
  -3  -8   7       1356.62       1245.34        70.65 o                         
  -2  -8   7         46.89         53.27        14.02 o                         
  -1  -8   7       2000.86       2108.25        76.11 o                         
   0  -8   7       3438.77       3596.09        58.52 o                         
   1  -8   7       2046.10       2148.14        45.04 o                         
   2  -8   7          1.52          5.83        27.15 o                         
   3  -8   7        895.04        949.85        46.97 o                         
   4  -8   7        392.53        378.83        37.50 o                         
  -6  -7   7        672.16        708.78        49.27 o                         
  -5  -7   7          0.01        -13.56        13.56 o                         
  -4  -7   7         32.25         -3.12        12.72 o                         
  -3  -7   7        276.26        282.65        21.57 o                         
  -2  -7   7       2026.43       1942.79        41.07 o                         
  -1  -7   7       3706.21       3619.90        46.60 o                         
   0  -7   7         28.51         41.05        12.04 o                         
   1  -7   7       4538.00       4418.69        78.20 o                         
   2  -7   7       3710.80       3608.45        68.00 o                         
   3  -7   7       5176.20       4906.83        95.87 o                         
   4  -7   7        263.73        245.75        30.53 o                         
   5  -7   7        511.04        496.54        41.97 o                         
  -6  -6   7        184.01        220.77        24.18 o                         
  -5  -6   7        654.87        692.85        61.37 o                         
  -4  -6   7       4597.16       4395.65        68.35 o                         
  -3  -6   7        315.73        304.89        20.78 o                         
  -2  -6   7        147.88        143.84        14.80 o                         
  -1  -6   7        855.40        893.76        21.60 o                         
   0  -6   7       1784.96       1822.44        36.26 o                         
   1  -6   7       1085.18       1159.77        30.31 o                         
   2  -6   7        783.77        706.45        26.09 o                         
   3  -6   7       1415.02       1379.46        36.26 o                         
   4  -6   7        977.29        926.04       104.32 o                         
   5  -6   7       5222.47       5191.92       106.24 o                         
  -7  -5   7        651.51        659.28        39.18 o                         
  -6  -5   7       2708.33       2734.89        58.63 o                         
  -5  -5   7         13.17          3.09        13.44 o                         
  -4  -5   7       1135.09       1078.47        32.74 o                         
  -3  -5   7       2394.36       2212.15        43.22 o                         
  -2  -5   7      17783.44      17378.72       162.74 o                         
  -1  -5   7       1067.88       1100.06        21.71 o                         
   0  -5   7          6.94          0.22         6.48 o                         
   1  -5   7         30.90         27.42         9.98 o                         
   2  -5   7       2190.97       2065.11        39.61 o                         
   3  -5   7          1.71         -8.76        15.36 o                         
   4  -5   7         62.36         66.51        19.31 o                         
   5  -5   7        599.82        576.58        41.53 o                         
   6  -5   7       1288.83       1410.71        58.37 o                         
  -7  -4   7        147.91        154.82        22.40 o                         
  -6  -4   7        104.87        104.43        18.46 o                         
  -5  -4   7       1514.34       1571.71        59.07 o                         
  -4  -4   7       8087.54       7918.07        94.55 o                         
  -3  -4   7        838.38        781.23        25.04 o                         
  -2  -4   7        828.12        808.91        17.01 o                         
  -1  -4   7         45.92         81.88         8.34 o                         
   0  -4   7      22524.53      23463.44       173.35 o                         
   1  -4   7          4.49          4.52         8.61 o                         
   2  -4   7         54.42         69.34        11.78 o                         
   3  -4   7        290.21        318.61        20.25 o                         
   4  -4   7       2226.69       2194.51        44.21 o                         
   5  -4   7         44.19         79.21        21.30 o                         
   6  -4   7        429.51        405.60        36.69 o                         
  -7  -3   7       2829.48       2919.22        61.31 o                         
  -6  -3   7         17.71          7.56        13.71 o                         
  -5  -3   7        425.60        408.09        24.01 o                         
  -4  -3   7          6.15         31.32        11.14 o                         
  -3  -3   7        177.74        189.87        15.46 o                         
  -2  -3   7       9972.94       9869.60        88.09 o                         
  -1  -3   7       3146.17       3319.54        36.24 o                         
   0  -3   7          0.01          2.22         5.16 o                         
   1  -3   7        174.80        173.61        14.57 o                         
   2  -3   7      15354.38      14752.11       139.94 o                         
   3  -3   7        331.65        324.37        18.96 o                         
   4  -3   7        327.39        325.26        20.62 o                         
   5  -3   7        638.30        657.31        28.68 o                         
   6  -3   7       2826.74       2974.13        82.47 o                         
  -7  -2   7        336.30        262.69        31.14 o                         
  -6  -2   7          9.74          1.48        12.36 o                         
  -5  -2   7       7098.81       6913.59        95.25 o                         
  -4  -2   7       1233.32       1295.37        37.99 o                         
  -3  -2   7        434.30        367.97        24.64 o                         
  -2  -2   7         98.04        103.35         7.60 o                         
  -1  -2   7       8631.67       8918.99        73.14 o                         
   0  -2   7       8046.03       8343.44        68.27 o                         
   1  -2   7       3267.96       3390.97        49.97 o                         
   2  -2   7       1069.62       1086.22        25.41 o                         
   3  -2   7        108.64        106.06        12.65 o                         
   4  -2   7       9579.94       9342.29       104.25 o                         
   5  -2   7         56.43         79.08        14.40 o                         
   6  -2   7        366.02        358.17        84.87 o                         
  -7  -1   7       4346.75       4523.32       138.90 o                         
  -6  -1   7         40.78         34.30        18.54 o                         
  -5  -1   7        561.42        577.58        20.26 o                         
  -4  -1   7          4.71         -0.30        20.52 o                         
  -3  -1   7       9342.91       8860.57        74.96 o                         
  -2  -1   7        102.49        140.03         8.50 o                         
  -1  -1   7       8357.15       8798.06        71.54 o                         
   0  -1   7          8.21          8.24         5.47 o                         
   1  -1   7       2224.47       1993.73        38.57 o                         
   2  -1   7       2653.32       2589.00        44.24 o                         
   3  -1   7       1379.97       1349.00        23.71 o                         
   4  -1   7         62.11         69.95        12.79 o                         
   5  -1   7        611.15        584.38        27.03 o                         
   6  -1   7       3137.27       3198.04        95.21 o                         
   7  -1   7          3.31         36.73        33.53 o                         
  -7   0   7         70.38         86.65        23.42 o                         
  -6   0   7         19.41         42.77        18.64 o                         
  -5   0   7       8741.51       8368.35       127.90 o                         
  -4   0   7        787.67        763.58        17.81 o                         
  -3   0   7       8826.78       8603.66        88.00 o                         
  -2   0   7        511.89        540.53        13.86 o                         
  -1   0   7      18701.43      18890.08       138.89 o                         
   0   0   7        446.26        541.09        13.14 o                         
   1   0   7       7450.87       7219.13        72.95 o                         
   2   0   7         41.76         45.50         7.05 o                         
   3   0   7       3303.63       3197.48        39.03 o                         
   4   0   7       1359.64       1327.81        27.03 o                         
   5   0   7       2461.89       2544.64        57.99 o                         
   6   0   7          1.73        -15.89        16.11 o                         
   7   0   7        192.58        178.91        37.52 o                         
  -7   1   7         92.22         96.34        24.98 o                         
  -6   1   7       2825.32       2802.35        79.57 o                         
  -5   1   7        485.69        478.15        62.28 o                         
  -4   1   7        419.91        430.26        14.62 o                         
  -3   1   7      10229.92       9997.82        83.58 o                         
  -2   1   7        517.12        623.40        14.73 o                         
  -1   1   7      25281.91      27081.61       194.02 o                         
   0   1   7          9.87         17.48         6.04 o                         
   1   1   7      15919.22      16318.56       122.94 o                         
   2   1   7       1112.74       1061.12        19.27 o                         
   3   1   7       8445.43       8190.41       105.16 o                         
   4   1   7         13.70         12.12         8.57 o                         
   5   1   7        790.20        866.17        30.91 o                         
   6   1   7        287.08        271.38        30.11 o                         
  -7   2   7          8.15          0.01        19.00 o                         
  -6   2   7        988.84        928.46        43.26 o                         
  -5   2   7        171.52        205.43        17.53 o                         
  -4   2   7       4806.72       4823.45        63.69 o                         
  -3   2   7        480.36        443.71        24.58 o                         
  -2   2   7        107.86        137.87         9.11 o                         
  -1   2   7       7464.20       7633.48        65.16 o                         
   0   2   7        183.21        201.17        12.05 o                         
   1   2   7       5006.66       4829.72        67.53 o                         
   2   2   7         48.22         78.19         7.44 o                         
   3   2   7       4012.62       3871.93        55.77 o                         
   4   2   7          5.80         21.29        15.56 o                         
   5   2   7       6441.21       6417.09        93.51 o                         
   6   2   7        108.98        134.27        30.20 o                         
  -7   3   7        303.07        284.40        32.13 o                         
  -6   3   7       5959.91       6062.44       197.71 o                         
  -5   3   7        456.42        450.93        24.28 o                         
  -4   3   7       3651.01       3609.91        55.11 o                         
  -3   3   7        146.78        153.88        13.92 o                         
  -2   3   7      15814.56      15716.34       122.22 o                         
  -1   3   7       2240.19       2275.59        28.71 o                         
   0   3   7          3.77         12.22         5.67 o                         
   1   3   7       2725.04       2742.76        41.87 o                         
   2   3   7        608.44        571.91        21.49 o                         
   3   3   7        675.46        688.08        26.37 o                         
   4   3   7         66.33         53.92        14.01 o                         
   5   3   7        642.81        646.33        62.65 o                         
   6   3   7        460.35        525.77        50.92 o                         
  -7   4   7          0.27        -13.36        19.94 o                         
  -6   4   7        270.12        336.45        25.87 o                         
  -5   4   7        559.45        577.82        40.19 o                         
  -4   4   7       5747.61       5682.60        76.00 o                         
  -3   4   7       1844.44       1833.42        37.55 o                         
  -2   4   7       1705.73       1689.74        25.03 o                         
  -1   4   7       1104.83       1138.79        20.68 o                         
   0   4   7       5970.16       6158.65        57.30 o                         
   1   4   7       4417.12       4573.42        60.35 o                         
   2   4   7        759.56        723.47        25.09 o                         
   3   4   7       1100.97       1066.00        31.52 o                         
   4   4   7       1486.56       1473.16        39.21 o                         
   5   4   7        535.14        568.76        30.79 o                         
   6   4   7         94.69        106.83        25.21 o                         
  -7   5   7       1644.21       1610.62        62.97 o                         
  -6   5   7       1718.66       1929.17        50.21 o                         
  -5   5   7         52.41         51.20        14.44 o                         
  -4   5   7          4.14          9.55        11.73 o                         
  -3   5   7        596.75        597.85        28.14 o                         
  -2   5   7       8180.85       7871.90        89.03 o                         
  -1   5   7        366.13        363.61        19.90 o                         
   0   5   7          5.56          0.93        11.01 o                         
   1   5   7       3821.86       3875.71        56.77 o                         
   2   5   7      11753.52      11503.93       123.39 o                         
   3   5   7       3411.63       3234.72        56.61 o                         
   4   5   7        504.84        467.58        27.34 o                         
   5   5   7         15.48          3.41        14.72 o                         
   6   5   7       1030.66       1032.32        52.48 o                         
  -6   6   7        404.68        465.10        31.25 o                         
  -5   6   7       1298.01       1372.45        41.20 o                         
  -4   6   7       2204.23       2180.52        67.86 o                         
  -3   6   7         20.17         24.91        15.28 o                         
  -2   6   7         47.93         46.31        15.81 o                         
  -1   6   7         98.46        113.02        13.36 o                         
   0   6   7       5039.30       5384.85        91.31 o                         
   1   6   7       2300.75       2316.03        44.88 o                         
   2   6   7       1225.41       1224.61        35.44 o                         
   3   6   7       1247.85       1221.63        37.19 o                         
   4   6   7       2463.93       2536.08        54.56 o                         
   5   6   7       4257.59       4187.52        94.94 o                         
  -6   7   7       1968.29       1983.58        46.29 o                         
  -5   7   7        211.24        243.24        23.39 o                         
  -4   7   7        164.90        154.80        18.83 o                         
  -3   7   7       1087.40       1116.76        34.70 o                         
  -2   7   7       1064.93       1039.15        42.95 o                         
  -1   7   7        898.30        927.05        40.54 o                         
   0   7   7         70.38         93.35        18.52 o                         
   1   7   7        281.60        263.93        21.28 o                         
   2   7   7       3624.37       3432.40        61.21 o                         
   3   7   7         43.42         50.03        15.81 o                         
   4   7   7        510.34        543.63        32.94 o                         
   5   7   7        153.83        163.25        30.11 o                         
  -5   8   7       2340.22       2278.74        56.55 o                         
  -4   8   7       2557.42       2470.07        82.18 o                         
  -3   8   7        883.91        876.96        44.77 o                         
  -2   8   7         41.78         37.61        19.30 o                         
  -1   8   7       2180.24       2248.04        64.24 o                         
   0   8   7       2739.26       2947.31        55.24 o                         
   1   8   7       1278.06       1356.16        83.52 o                         
   2   8   7         10.33        -10.28        12.72 o                         
   3   8   7        205.48        179.97        22.27 o                         
   4   8   7       1796.29       1771.65        65.37 o                         
  -4   9   7         55.38         48.02        22.33 o                         
  -3   9   7       1475.60       1467.52        58.04 o                         
  -2   9   7       2387.08       2326.72        69.18 o                         
  -1   9   7        740.86        738.78        43.86 o                         
   0   9   7         24.02         18.45        19.36 o                         
   1   9   7       1630.33       1588.70        45.06 o                         
   2   9   7       4089.77       4105.43        73.73 o                         
   3   9   7        560.11        515.97        35.69 o                         
  -3  10   7        310.01        346.05        36.90 o                         
  -2  10   7          8.38          0.90        20.30 o                         
  -1  10   7        811.12        850.50        50.13 o                         
   0  10   7       2751.37       2782.00        78.53 o                         
   1  10   7       1523.33       1674.46        62.58 o                         
   2  10   7        341.61        318.35        27.75 o                         
  -3 -10   8        417.09        437.16        35.53 o                         
  -2 -10   8         58.25         63.75        21.26 o                         
  -1 -10   8       1007.83       1114.01        52.43 o                         
   0 -10   8        409.80        336.21        65.18 o                         
   1 -10   8       1211.45       1332.93        53.98 o                         
   2 -10   8         48.81         67.13        23.14 o                         
  -4  -9   8        495.42        500.01        31.60 o                         
  -3  -9   8       1567.42       1510.24        43.06 o                         
  -2  -9   8       1224.45       1118.58       120.56 o                         
  -1  -9   8       1356.77       1461.58        49.47 o                         
   0  -9   8          4.89         -2.39        12.83 o                         
   1  -9   8       1555.49       1547.37        42.15 o                         
   2  -9   8         84.00         91.83        22.88 o                         
   3  -9   8        217.08        214.32        29.91 o                         
  -5  -8   8       2076.40       2070.97        56.80 o                         
  -4  -8   8       3295.19       3196.64        62.46 o                         
  -3  -8   8        696.58        678.65        30.09 o                         
  -2  -8   8         23.98         47.34        24.08 o                         
  -1  -8   8       2884.01       2889.87        66.24 o                         
   0  -8   8       4275.69       4312.51        66.09 o                         
   1  -8   8       1169.56       1165.36        35.08 o                         
   2  -8   8        265.23        277.85        23.52 o                         
   3  -8   8       1286.86       1264.29        52.28 o                         
   4  -8   8         31.52         26.54        22.76 o                         
  -6  -7   8       1422.51       1438.48        47.01 o                         
  -5  -7   8         23.04         18.30        13.26 o                         
  -4  -7   8         49.75         46.09        14.97 o                         
  -3  -7   8        819.55        784.15        31.92 o                         
  -2  -7   8       1453.48       1414.07        47.04 o                         
  -1  -7   8       3408.39       3301.60        67.49 o                         
   0  -7   8          0.47         14.15        10.85 o                         
   1  -7   8       3894.43       3844.17        60.30 o                         
   2  -7   8       4282.89       4150.72        65.60 o                         
   3  -7   8       4245.08       4179.63       133.87 o                         
   4  -7   8         78.31         77.12        23.34 o                         
   5  -7   8        868.07        879.46       153.80 o                         
  -6  -6   8        630.23        658.80        38.87 o                         
  -5  -6   8        112.28        131.87        19.92 o                         
  -4  -6   8       2961.86       2960.80        77.49 o                         
  -3  -6   8        133.28        123.01        15.93 o                         
  -2  -6   8       1080.96       1030.12        40.96 o                         
  -1  -6   8       1594.68       1613.34        28.77 o                         
   0  -6   8       4638.80       4904.58        65.89 o                         
   1  -6   8       1187.64       1211.41        32.07 o                         
   2  -6   8        411.66        421.81        30.93 o                         
   3  -6   8       4582.77       4542.72        68.72 o                         
   4  -6   8        957.22       1021.03        48.17 o                         
   5  -6   8       2961.09       2843.81        77.98 o                         
  -6  -5   8       4020.66       4045.02        72.44 o                         
  -5  -5   8        221.51        223.51        21.33 o                         
  -4  -5   8        248.33        252.82        21.44 o                         
  -3  -5   8        674.87        704.06        26.58 o                         
  -2  -5   8       4621.48       4279.19        69.92 o                         
  -1  -5   8         47.65         58.38         9.45 o                         
   0  -5   8         20.15         29.02        11.73 o                         
   1  -5   8        559.97        551.23        36.60 o                         
   2  -5   8       1926.67       1868.92        54.98 o                         
   3  -5   8       2557.29       2514.06        47.59 o                         
   4  -5   8         87.56        108.54        23.20 o                         
   5  -5   8        332.46        371.81        47.64 o                         
   6  -5   8        301.08        271.03        33.27 o                         
  -7  -4   8        158.70        142.37        30.80 o                         
  -6  -4   8        588.25        549.66        31.13 o                         
  -5  -4   8       1408.15       1403.81        38.71 o                         
  -4  -4   8      12996.85      12443.75       132.02 o                         
  -3  -4   8         70.37         56.05        12.14 o                         
  -2  -4   8         35.93         37.72         7.37 o                         
  -1  -4   8        475.60        456.45        14.78 o                         
   0  -4   8       6923.00       6896.00        62.65 o                         
   1  -4   8         14.93         11.69        21.84 o                         
   2  -4   8          4.96         11.01        10.20 o                         
   3  -4   8        301.17        289.49        19.79 o                         
   4  -4   8       3207.82       2994.28        53.79 o                         
   5  -4   8        702.90        630.55       102.99 o                         
   6  -4   8         50.98         14.96        20.30 o                         
  -7  -3   8       1717.93       1774.64        78.78 o                         
  -6  -3   8        369.25        337.01        24.99 o                         
  -5  -3   8        256.83        289.98        21.78 o                         
  -4  -3   8       1103.75       1160.17        31.55 o                         
  -3  -3   8        123.48        138.20        16.01 o                         
  -2  -3   8      16958.45      16744.35       128.94 o                         
  -1  -3   8         55.94         53.18         7.57 o                         
   0  -3   8          4.97          1.96         5.28 o                         
   1  -3   8         29.35         36.47         9.80 o                         
   2  -3   8      17119.43      16435.60       155.19 o                         
   3  -3   8       2621.55       2594.31        45.00 o                         
   4  -3   8        362.40        378.56        29.19 o                         
   5  -3   8          1.80         13.64        13.44 o                         
   6  -3   8        744.47        729.35        60.68 o                         
  -7  -2   8        512.94        565.41        42.69 o                         
  -6  -2   8         71.81         78.64        16.50 o                         
  -5  -2   8       2777.09       2787.71        50.15 o                         
  -4  -2   8        277.55        304.12        28.27 o                         
  -3  -2   8        355.59        380.03        19.24 o                         
  -2  -2   8        493.51        514.23        13.76 o                         
  -1  -2   8       2301.59       2487.09        39.26 o                         
   0  -2   8       6073.63       5971.31        53.67 o                         
   1  -2   8         67.88         52.41         9.52 o                         
   2  -2   8       1125.90       1058.30        26.49 o                         
   3  -2   8         52.60         53.64        14.21 o                         
   4  -2   8      11907.76      11391.78       122.26 o                         
   5  -2   8          4.59         23.31        13.09 o                         
   6  -2   8       1761.63       1755.73        57.75 o                         
  -7  -1   8       5686.37       5566.39       306.56 o                         
  -6  -1   8         17.74         37.30        19.00 o                         
  -5  -1   8        450.30        509.14        44.74 o                         
  -4  -1   8        637.06        637.28        22.50 o                         
  -3  -1   8      12288.46      11603.62        94.69 o                         
  -2  -1   8         65.83         41.09         6.74 o                         
  -1  -1   8       1613.49       1481.19        22.17 o                         
   0  -1   8         11.26         10.81         5.84 o                         
   1  -1   8         15.63         52.09        15.67 o                         
   2  -1   8       9329.96       9074.23        77.16 o                         
   3  -1   8          4.38          3.37         9.28 o                         
   4  -1   8        477.98        455.24        22.27 o                         
   5  -1   8        154.93        162.39        18.19 o                         
   6  -1   8       5547.01       5745.93       105.62 o                         
  -7   0   8         58.45         60.97        22.54 o                         
  -6   0   8         28.43         -0.74        17.83 o                         
  -5   0   8       4555.08       4396.09        61.92 o                         
  -4   0   8         11.65         27.18         7.15 o                         
  -3   0   8       8239.37       7980.26        70.56 o                         
  -2   0   8         46.12         79.43         9.83 o                         
  -1   0   8       5652.59       5654.00        71.35 o                         
   0   0   8       1157.25       1198.92        23.07 o                         
   1   0   8       5288.32       5087.09        59.29 o                         
   2   0   8       3916.41       4209.59        49.25 o                         
   3   0   8        676.27        652.03        21.53 o                         
   4   0   8       1924.38       1789.27        37.28 o                         
   5   0   8         55.40         51.52        18.98 o                         
   6   0   8        211.24        223.18        41.25 o                         
  -7   1   8        713.16        731.27        45.40 o                         
  -6   1   8        238.32        205.58        26.81 o                         
  -5   1   8        706.35        658.70        34.47 o                         
  -4   1   8        143.26        138.79        13.29 o                         
  -3   1   8       6175.46       5915.21        56.67 o                         
  -2   1   8        273.83        288.42        12.40 o                         
  -1   1   8      16884.62      17650.08       133.15 o                         
   0   1   8         16.57         22.19         6.38 o                         
   1   1   8      14536.94      14770.42       134.20 o                         
   2   1   8        567.56        498.09        14.73 o                         
   3   1   8       6107.83       5739.76        75.44 o                         
   4   1   8        706.66        798.24        47.13 o                         
   5   1   8        778.41        784.65        68.90 o                         
   6   1   8        997.39       1073.11        47.90 o                         
  -7   2   8          4.30         16.04        19.69 o                         
  -6   2   8        450.38        481.46        36.74 o                         
  -5   2   8       1956.28       1864.80        40.59 o                         
  -4   2   8       2685.18       2614.60        44.83 o                         
  -3   2   8        148.35        138.47         9.67 o                         
  -2   2   8        721.10        763.76        17.04 o                         
  -1   2   8       4595.15       4609.87        45.94 o                         
   0   2   8        682.81        771.58        16.39 o                         
   1   2   8      10945.40      10979.51        89.30 o                         
   2   2   8        184.84        227.26        16.06 o                         
   3   2   8       2165.05       2082.66        40.00 o                         
   4   2   8       1445.86       1338.22        35.60 o                         
   5   2   8       5226.43       5060.32        76.47 o                         
   6   2   8         29.34         29.90        20.54 o                         
  -7   3   8        333.39        354.02        35.94 o                         
  -6   3   8       3997.89       3954.34       110.15 o                         
  -5   3   8        247.81        223.16        19.53 o                         
  -4   3   8        948.51        907.01        28.41 o                         
  -3   3   8        498.90        449.24        19.98 o                         
  -2   3   8       3908.23       3808.43        41.81 o                         
  -1   3   8       3463.71       3476.69        39.04 o                         
   0   3   8         10.19         11.24         6.22 o                         
   1   3   8       3372.92       3430.59        49.31 o                         
   2   3   8         48.05         67.08        15.18 o                         
   3   3   8       5535.78       5141.57        97.56 o                         
   4   3   8         14.73          9.46        12.57 o                         
   5   3   8       2020.81       1945.84        47.31 o                         
   6   3   8        319.59        336.84        30.87 o                         
  -7   4   8        141.33        164.81        33.27 o                         
  -6   4   8        419.55        429.20        28.00 o                         
  -5   4   8       2022.54       1983.22        74.46 o                         
  -4   4   8      21938.76      20769.75       197.62 o                         
  -3   4   8        194.03        210.53        18.63 o                         
  -2   4   8        516.98        506.96        16.59 o                         
  -1   4   8       4549.96       4766.06        49.62 o                         
   0   4   8       3507.33       3637.11        51.81 o                         
   1   4   8       1526.93       1554.46        33.73 o                         
   2   4   8         29.71         50.73        12.38 o                         
   3   4   8        801.80        689.35        27.65 o                         
   4   4   8         54.39         54.49        18.27 o                         
   5   4   8       2248.53       2272.74        52.61 o                         
   6   4   8         16.67        -13.78        19.18 o                         
  -6   5   8       1495.12       1545.37        45.02 o                         
  -5   5   8          5.87          9.48        13.09 o                         
  -4   5   8        186.46        192.30        19.36 o                         
  -3   5   8       3122.87       3036.92        51.90 o                         
  -2   5   8      13139.15      12775.01       129.65 o                         
  -1   5   8       3009.19       3179.90        39.32 o                         
   0   5   8         11.94          7.29         9.95 o                         
   1   5   8        289.25        313.15        20.66 o                         
   2   5   8       2480.33       2376.58        46.90 o                         
   3   5   8       2124.25       2076.23        55.06 o                         
   4   5   8        309.83        289.06        23.15 o                         
   5   5   8        110.26        134.79        20.73 o                         
  -6   6   8          3.95          5.46        15.14 o                         
  -5   6   8        421.91        458.04        29.24 o                         
  -4   6   8       1677.38       1658.35        51.70 o                         
  -3   6   8         32.55         27.69        12.44 o                         
  -2   6   8          3.52          4.25        10.46 o                         
  -1   6   8       3108.94       3193.82        50.47 o                         
   0   6   8       9542.55       9999.91       111.12 o                         
   1   6   8       3019.31       2919.34        52.32 o                         
   2   6   8        835.98        833.77        47.33 o                         
   3   6   8        856.31        878.10        63.47 o                         
   4   6   8       5311.93       5004.40        98.73 o                         
   5   6   8       1879.26       1851.08        65.28 o                         
  -6   7   8       2596.26       2603.85        60.82 o                         
  -5   7   8        197.56        218.94        40.72 o                         
  -4   7   8         52.38         63.51        19.78 o                         
  -3   7   8        512.92        535.31        27.70 o                         
  -2   7   8       4597.42       4304.43       155.69 o                         
  -1   7   8        248.87        242.40        26.86 o                         
   0   7   8          6.24         16.21        14.11 o                         
   1   7   8        906.53        849.37        37.13 o                         
   2   7   8       1919.48       1948.71        46.69 o                         
   3   7   8        855.08        779.87        34.33 o                         
   4   7   8          0.91         13.48        15.50 o                         
  -5   8   8       2211.62       2181.35        55.27 o                         
  -4   8   8       2483.53       2561.04        57.47 o                         
  -3   8   8       1497.14       1417.11        54.68 o                         
  -2   8   8          0.78          4.09        17.26 o                         
  -1   8   8       1922.03       1798.94        99.24 o                         
   0   8   8       2477.74       2501.41        68.22 o                         
   1   8   8        109.58        131.25        16.59 o                         
   2   8   8        418.83        410.83        28.24 o                         
   3   8   8          6.95        -13.64        13.64 o                         
   4   8   8       2120.75       2000.81       116.30 o                         
  -4   9   8        718.70        724.15        94.18 o                         
  -3   9   8       1174.61       1114.60        99.00 o                         
  -2   9   8       4556.17       4567.72       100.11 o                         
  -1   9   8       1925.45       1930.49        64.53 o                         
   0   9   8         11.43          4.69        18.87 o                         
   1   9   8        973.31        956.62        43.59 o                         
   2   9   8       4850.43       4734.98        80.76 o                         
   3   9   8        347.76        405.26        30.62 o                         
  -2  10   8         25.96         35.82        22.25 o                         
  -1  10   8        822.79        916.04        70.26 o                         
   0  10   8       2096.59       2216.78        71.81 o                         
   1  10   8        652.98        582.68        44.77 o                         
  -2 -10   9        115.65        133.70        24.46 o                         
  -1 -10   9       2032.83       2041.18        62.02 o                         
   0 -10   9        960.27       1058.33        46.93 o                         
   1 -10   9       1494.85       1670.63        59.45 o                         
  -4  -9   9        754.47        662.00        34.94 o                         
  -3  -9   9        693.55        651.70        83.57 o                         
  -2  -9   9        307.35        302.86        35.93 o                         
  -1  -9   9       1037.48       1161.72        46.80 o                         
   0  -9   9          2.39         -1.29        21.02 o                         
   1  -9   9        674.59        731.03        33.04 o                         
   2  -9   9       2588.63       2432.94        70.91 o                         
   3  -9   9       1223.03       1215.52        55.73 o                         
  -5  -8   9       2106.88       2162.13        54.56 o                         
  -4  -8   9       1671.49       1670.88        45.58 o                         
  -3  -8   9        476.14        462.39        27.82 o                         
  -2  -8   9          5.82          2.97        19.16 o                         
  -1  -8   9       1218.28       1309.82        46.60 o                         
   0  -8   9         29.52         41.09        13.87 o                         
   1  -8   9       2202.81       2222.70        48.51 o                         
   2  -8   9         16.48         17.77        15.14 o                         
   3  -8   9        220.13        229.61        30.97 o                         
   4  -8   9        343.74        358.92        37.81 o                         
  -5  -7   9         26.17         54.36        19.84 o                         
  -4  -7   9        143.74        144.43        33.54 o                         
  -3  -7   9       4198.59       4045.94        84.15 o                         
  -2  -7   9       4005.65       3839.87        62.16 o                         
  -1  -7   9       3436.88       3483.25        71.56 o                         
   0  -7   9          3.35        -10.68        12.68 o                         
   1  -7   9       2085.71       2141.57        45.89 o                         
   2  -7   9        698.87        686.69        29.64 o                         
   3  -7   9       1781.57       1771.20        81.17 o                         
   4  -7   9         43.76         38.29        22.28 o                         
  -6  -6   9         17.88         24.73        19.38 o                         
  -5  -6   9        165.63        155.34        20.05 o                         
  -4  -6   9       2283.02       2372.55        50.18 o                         
  -3  -6   9        402.93        396.92        34.60 o                         
  -2  -6   9       1263.10       1195.03        32.21 o                         
  -1  -6   9        919.92        905.92        26.90 o                         
   0  -6   9       2136.29       2203.49        42.19 o                         
   1  -6   9       5002.03       5190.90        71.63 o                         
   2  -6   9        612.00        569.89        27.31 o                         
   3  -6   9       1683.82       1611.53        41.10 o                         
   4  -6   9         69.90         94.93        34.07 o                         
   5  -6   9       1877.89       1979.12        66.67 o                         
  -6  -5   9       1584.13       1502.78        81.20 o                         
  -5  -5   9         42.47         39.30        15.41 o                         
  -4  -5   9         81.72        100.53        15.83 o                         
  -3  -5   9        332.09        379.93        35.74 o                         
  -2  -5   9       1947.91       1846.73        37.50 o                         
  -1  -5   9        425.03        411.85        21.74 o                         
   0  -5   9          0.02          1.57         9.40 o                         
   1  -5   9       2207.51       2153.41        41.54 o                         
   2  -5   9       1019.33        943.21        30.20 o                         
   3  -5   9       5758.75       5645.79        78.41 o                         
   4  -5   9        237.41        239.54        21.26 o                         
   5  -5   9       1722.79       1745.53        60.69 o                         
  -7  -4   9         62.87         53.66        27.95 o                         
  -6  -4   9        697.23        723.50        34.55 o                         
  -5  -4   9        565.07        538.02        28.70 o                         
  -4  -4   9      11685.08      11265.00       123.63 o                         
  -3  -4   9       1314.42       1294.72        32.75 o                         
  -2  -4   9         52.25         61.02        10.94 o                         
  -1  -4   9         91.21        106.63        10.99 o                         
   0  -4   9      11973.98      12578.08       124.12 o                         
   1  -4   9        276.67        264.49        17.37 o                         
   2  -4   9          0.41          3.03        10.73 o                         
   3  -4   9        173.54        175.76        17.45 o                         
   4  -4   9        234.40        236.25        20.79 o                         
   5  -4   9       3317.98       3350.66       132.24 o                         
   6  -4   9         10.63         24.33        20.71 o                         
  -7  -3   9        913.02        991.33        55.36 o                         
  -6  -3   9       3536.27       3536.98        64.70 o                         
  -5  -3   9        225.48        244.89        38.26 o                         
  -4  -3   9       2885.46       2757.43        49.06 o                         
  -3  -3   9        214.17        220.26        17.19 o                         
  -2  -3   9      16950.64      16679.04       129.98 o                         
  -1  -3   9         96.12        101.82         9.15 o                         
   0  -3   9          0.78         10.14         9.46 o                         
   1  -3   9        126.77        153.92        16.46 o                         
   2  -3   9       7405.78       7194.11        84.56 o                         
   3  -3   9         23.20         13.49        10.89 o                         
   4  -3   9        583.02        549.17        25.83 o                         
   5  -3   9         87.34         82.92        16.25 o                         
   6  -3   9        361.03        350.97        60.94 o                         
  -7  -2   9        973.87        995.03        83.30 o                         
  -6  -2   9        172.73        188.41        20.78 o                         
  -5  -2   9       1303.26       1343.38        35.54 o                         
  -4  -2   9       7075.66       6938.61        84.11 o                         
  -3  -2   9        222.88        241.69        16.81 o                         
  -2  -2   9        861.55        875.19        18.23 o                         
  -1  -2   9         62.58         60.76         7.63 o                         
   0  -2   9      17365.92      17985.38       156.07 o                         
   1  -2   9       1077.98       1180.34        27.37 o                         
   2  -2   9        348.81        315.47        18.27 o                         
   3  -2   9        244.50        283.49        21.91 o                         
   4  -2   9       7861.65       7355.80        91.03 o                         
   5  -2   9        110.13         90.26        16.47 o                         
   6  -2   9        702.60        719.21        33.26 o                         
  -7  -1   9       4243.67       4179.23       147.17 o                         
  -6  -1   9        278.30        274.46        29.50 o                         
  -5  -1   9       2526.94       2390.42        74.56 o                         
  -4  -1   9        549.87        530.32        22.37 o                         
  -3  -1   9       1536.77       1453.54        25.12 o                         
  -2  -1   9       3042.01       2995.07        35.28 o                         
  -1  -1   9         11.94         18.35         6.60 o                         
   0  -1   9         36.24         30.91         6.52 o                         
   1  -1   9       1332.24       1361.55        20.94 o                         
   2  -1   9      10977.71      10642.51       144.10 o                         
   3  -1   9          0.79          1.65        14.31 o                         
   4  -1   9         86.46         80.96        14.17 o                         
   5  -1   9          4.19         -7.81        12.38 o                         
   6  -1   9       4656.75       4853.83       281.54 o                         
  -7   0   9        523.73        545.44        42.05 o                         
  -6   0   9         98.34         82.13        20.61 o                         
  -5   0   9       9022.16       8698.71       123.86 o                         
  -4   0   9        243.24        269.82        15.10 o                         
  -3   0   9       4031.94       4028.37        44.25 o                         
  -2   0   9        510.38        545.12        15.43 o                         
  -1   0   9       5780.68       5835.80        55.15 o                         
   0   0   9        144.71        115.79         9.02 o                         
   1   0   9       1395.22       1378.01        22.39 o                         
   2   0   9        132.17        142.08        10.16 o                         
   3   0   9         11.18         -6.61         8.76 o                         
   4   0   9       7151.35       6938.53       123.22 o                         
   5   0   9          0.13         13.91        17.88 o                         
   6   0   9       1757.24       1766.69        60.68 o                         
  -7   1   9       2303.82       2471.19        73.21 o                         
  -6   1   9        270.02        278.15        30.48 o                         
  -5   1   9        931.91        965.96        82.24 o                         
  -4   1   9        207.30        219.77        12.91 o                         
  -3   1   9       9128.87       8796.66        78.06 o                         
  -2   1   9       1093.69       1075.12        20.60 o                         
  -1   1   9      13928.97      14239.34       112.27 o                         
   0   1   9         23.77         32.35         7.08 o                         
   1   1   9       7012.38       6939.22        63.39 o                         
   2   1   9       2331.68       2248.28        31.00 o                         
   3   1   9       5025.08       4938.69        74.51 o                         
   4   1   9        206.37        228.48        33.14 o                         
   5   1   9          9.65          2.48        17.26 o                         
   6   1   9       1510.61       1489.54        54.81 o                         
  -7   2   9        108.91         66.24        23.72 o                         
  -6   2   9         37.97         57.23        38.59 o                         
  -5   2   9       2371.28       2379.08        46.17 o                         
  -4   2   9          1.40         13.95        13.07 o                         
  -3   2   9       3031.45       2912.36        36.40 o                         
  -2   2   9          0.01         -4.16         6.86 o                         
  -1   2   9      10887.14      10812.16        90.09 o                         
   0   2   9        458.86        470.22        14.31 o                         
   1   2   9      10778.47      10742.86       104.67 o                         
   2   2   9         18.75         28.17        10.17 o                         
   3   2   9       2973.43       2968.92        57.76 o                         
   4   2   9       2723.05       2513.05        49.14 o                         
   5   2   9       2177.88       2106.99        61.91 o                         
   6   2   9         26.45          3.35        19.74 o                         
  -7   3   9        712.70        868.87        50.99 o                         
  -6   3   9       3235.42       3279.07        80.00 o                         
  -5   3   9        755.06        745.50        29.01 o                         
  -4   3   9        107.68        100.30        14.52 o                         
  -3   3   9       1848.96       1776.23        36.50 o                         
  -2   3   9        669.85        663.06        17.09 o                         
  -1   3   9       3881.60       3895.25        48.33 o                         
   0   3   9         11.61         12.44         6.68 o                         
   1   3   9       3276.80       3407.66        50.56 o                         
   2   3   9       1167.72       1171.30        31.11 o                         
   3   3   9       5803.79       5454.93        74.60 o                         
   4   3   9        224.01        194.63        19.63 o                         
   5   3   9       1360.28       1452.33        42.59 o                         
   6   3   9        449.38        400.90        36.66 o                         
  -7   4   9          0.95        -10.66        20.11 o                         
  -6   4   9        621.24        651.96        33.12 o                         
  -5   4   9        641.61        729.20        30.39 o                         
  -4   4   9       8009.03       7990.12        97.44 o                         
  -3   4   9       1117.46       1065.38        30.14 o                         
  -2   4   9        575.37        499.59        22.20 o                         
  -1   4   9        516.66        595.15        18.17 o                         
   0   4   9       2245.96       2294.76        56.42 o                         
   1   4   9        679.61        737.57        47.18 o                         
   2   4   9       1708.16       1677.73        38.37 o                         
   3   4   9       1374.68       1315.70        36.77 o                         
   4   4   9        629.69        650.23        30.78 o                         
   5   4   9       2495.98       2461.79        55.93 o                         
  -6   5   9       1899.49       1999.20        71.18 o                         
  -5   5   9        364.84        350.60        24.95 o                         
  -4   5   9        877.75        820.34        31.06 o                         
  -3   5   9       2947.93       2794.87        57.63 o                         
  -2   5   9       8939.71       8562.88        97.18 o                         
  -1   5   9        432.13        460.01        35.96 o                         
   0   5   9          9.28          9.87        10.31 o                         
   1   5   9       2766.48       2891.83        50.63 o                         
   2   5   9       4308.70       3997.37        63.38 o                         
   3   5   9       1021.42        984.85        34.11 o                         
   4   5   9        100.76        110.06        18.55 o                         
   5   5   9         15.69         -9.38        21.41 o                         
  -6   6   9         79.66        105.35        20.50 o                         
  -5   6   9          2.39          7.51        14.42 o                         
  -4   6   9       3332.22       3268.98        60.30 o                         
  -3   6   9        760.89        730.19        41.78 o                         
  -2   6   9        990.58        998.79        41.11 o                         
  -1   6   9       2261.15       2288.69        43.45 o                         
   0   6   9       8348.63       8394.68       219.03 o                         
   1   6   9       1334.12       1397.53        37.19 o                         
   2   6   9        402.83        348.40        41.43 o                         
   3   6   9        691.09        694.08        39.50 o                         
   4   6   9       1392.95       1354.66        43.69 o                         
   5   6   9       1238.62       1290.64        81.44 o                         
  -5   7   9         20.58         15.69        15.17 o                         
  -4   7   9         30.98         39.39        15.40 o                         
  -3   7   9        117.35        108.93        23.01 o                         
  -2   7   9       3103.85       3117.52        75.09 o                         
  -1   7   9       1101.14       1169.27        46.56 o                         
   0   7   9         33.75         29.97        14.41 o                         
   1   7   9       2710.97       2677.64        53.86 o                         
   2   7   9       3633.39       3485.30        64.25 o                         
   3   7   9       2111.45       1993.36        50.63 o                         
   4   7   9         29.83         14.95        27.11 o                         
  -5   8   9       1318.18       1357.18        45.85 o                         
  -4   8   9       4811.90       4615.91       101.49 o                         
  -3   8   9       1379.07       1394.61        54.92 o                         
  -2   8   9         11.33         18.59        32.47 o                         
  -1   8   9          6.55         30.41        18.26 o                         
   0   8   9       1056.94       1068.38        48.56 o                         
   1   8   9        515.03        522.15        31.62 o                         
   2   8   9        285.67        282.04        25.10 o                         
   3   8   9         97.54         95.96        19.77 o                         
  -4   9   9        133.88        136.00        33.27 o                         
  -3   9   9       1051.32       1050.32       120.29 o                         
  -2   9   9       4635.24       4418.74       100.73 o                         
  -1   9   9       1159.39       1129.25        51.50 o                         
   0   9   9         25.67         38.39        20.54 o                         
   1   9   9       1190.27       1274.13        45.71 o                         
   2   9   9       1935.05       1991.44        53.23 o                         
  -2  10   9        293.56        251.43        38.56 o                         
  -1  10   9        626.07        584.68        46.47 o                         
   0  10   9       4858.02       5054.97       110.63 o                         
  -2 -10  10         42.88         63.86        22.37 o                         
  -1 -10  10       1496.59       1529.36        55.98 o                         
   0 -10  10       1450.64       1557.11        57.03 o                         
   1 -10  10       1452.09       1483.27        81.44 o                         
  -3  -9  10        339.78        391.09        35.18 o                         
  -2  -9  10        547.30        565.06        38.92 o                         
  -1  -9  10        492.52        569.95        39.14 o                         
   0  -9  10          0.29          0.55        17.05 o                         
   1  -9  10        688.78        782.22        82.50 o                         
   2  -9  10       1878.41       1879.46        69.70 o                         
  -5  -8  10       2941.42       2667.99       101.66 o                         
  -4  -8  10       1175.43       1200.56        40.75 o                         
  -3  -8  10        957.73        899.94        92.61 o                         
  -2  -8  10        248.19        197.84        26.35 o                         
  -1  -8  10       2392.38       2418.43        62.39 o                         
   0  -8  10        335.13        320.27        24.44 o                         
   1  -8  10        895.65        953.28        35.04 o                         
   2  -8  10         49.60         30.27        15.69 o                         
   3  -8  10        339.14        318.18        33.33 o                         
  -5  -7  10        187.97        181.38        22.50 o                         
  -4  -7  10        379.10        358.23        26.20 o                         
  -3  -7  10       5254.35       4943.12        74.65 o                         
  -2  -7  10       4196.44       3940.67       173.49 o                         
  -1  -7  10       1661.27       1758.85        50.95 o                         
   0  -7  10          0.07         -5.69         9.91 o                         
   1  -7  10       1119.82       1147.13        35.45 o                         
   2  -7  10         85.53        114.55        17.58 o                         
   3  -7  10       1032.19       1008.71        47.90 o                         
   4  -7  10         37.14         30.72        28.21 o                         
  -6  -6  10         34.68         44.83        17.99 o                         
  -5  -6  10        652.38        693.81        47.62 o                         
  -4  -6  10       1227.69       1189.48        37.15 o                         
  -3  -6  10       1505.99       1472.18        38.09 o                         
  -2  -6  10         10.21         27.53        12.17 o                         
  -1  -6  10       7629.13       7362.49       239.76 o                         
   0  -6  10       5567.32       5593.49        65.25 o                         
   1  -6  10       3796.90       3833.82        66.05 o                         
   2  -6  10         40.82         28.58        13.92 o                         
   3  -6  10       1348.90       1308.37        39.04 o                         
   4  -6  10         22.19         72.67        22.73 o                         
   5  -6  10       1845.49       1888.58        67.87 o                         
  -6  -5  10       1894.20       1896.44        50.48 o                         
  -5  -5  10         40.38         33.86        23.26 o                         
  -4  -5  10          0.71        -11.36        11.36 o                         
  -3  -5  10        268.68        280.42        30.98 o                         
  -2  -5  10       1856.05       1776.99        37.72 o                         
  -1  -5  10       2135.03       2194.83        40.24 o                         
   0  -5  10          0.41         -0.44         9.03 o                         
   1  -5  10       4899.66       4830.54        67.84 o                         
   2  -5  10        536.06        553.14        28.02 o                         
   3  -5  10       4308.77       4266.00        67.48 o                         
   4  -5  10         87.79        102.15        18.23 o                         
   5  -5  10        555.54        581.58        82.50 o                         
  -7  -4  10         37.48         39.84        17.94 o                         
  -6  -4  10       1095.34       1159.30        39.22 o                         
  -5  -4  10        946.94        948.59        41.10 o                         
  -4  -4  10       2819.93       2635.60        50.53 o                         
  -3  -4  10          4.69         -0.71        12.25 o                         
  -2  -4  10          5.97         14.98        11.27 o                         
  -1  -4  10         90.38        101.86        10.12 o                         
   0  -4  10       4073.68       4375.76        60.31 o                         
   1  -4  10       1895.86       1944.36        43.47 o                         
   2  -4  10          8.75         -9.97         9.97 o                         
   3  -4  10        569.29        587.59        35.51 o                         
   4  -4  10        141.11        159.96        18.77 o                         
   5  -4  10       3430.56       3370.09        90.72 o                         
  -7  -3  10        495.01        533.87        60.68 o                         
  -6  -3  10       3689.43       3588.66        77.63 o                         
  -5  -3  10         95.07        101.70        16.35 o                         
  -4  -3  10       1813.88       1740.27        78.75 o                         
  -3  -3  10       1175.34       1185.43        30.90 o                         
  -2  -3  10      14648.78      14257.51       115.53 o                         
  -1  -3  10        254.19        261.95        13.12 o                         
   0  -3  10          9.63         10.13         9.07 o                         
   1  -3  10        872.64        945.01        27.19 o                         
   2  -3  10       4029.41       3962.93        58.91 o                         
   3  -3  10        542.20        551.13        38.07 o                         
   4  -3  10         22.73         32.87        13.55 o                         
   5  -3  10        314.08        348.59        31.37 o                         
   6  -3  10          3.88         15.10        20.83 o                         
  -7  -2  10          5.81         24.50        20.83 o                         
  -6  -2  10        102.82         98.81        17.36 o                         
  -5  -2  10        351.53        401.42        32.40 o                         
  -4  -2  10       6086.16       5767.56        75.67 o                         
  -3  -2  10        564.60        542.11        23.03 o                         
  -2  -2  10       1914.26       1899.12        29.49 o                         
  -1  -2  10       1808.82       1916.21        38.87 o                         
   0  -2  10      12332.44      12709.18       124.15 o                         
   1  -2  10        238.90        266.63        23.44 o                         
   2  -2  10          8.40          1.64        18.43 o                         
   3  -2  10         20.12         -4.95        10.47 o                         
   4  -2  10       3518.81       3316.16        57.09 o                         
   5  -2  10         22.72         36.68        15.06 o                         
   6  -2  10          2.92        -18.29        24.22 o                         
  -7  -1  10       2727.37       2694.59        77.58 o                         
  -6  -1  10        112.57        130.56        24.39 o                         
  -5  -1  10        105.61        108.91        17.23 o                         
  -4  -1  10        206.39        222.38        16.87 o                         
  -3  -1  10        956.56        927.10        20.05 o                         
  -2  -1  10      10184.65       9987.33        85.78 o                         
  -1  -1  10       1222.07       1313.62        22.87 o                         
   0  -1  10         27.40         34.26         7.19 o                         
   1  -1  10        108.03        101.62        11.65 o                         
   2  -1  10      12498.18      11950.97       159.21 o                         
   3  -1  10          2.36         -9.71         9.71 o                         
   4  -1  10        742.68        725.38        30.22 o                         
   5  -1  10        215.73        200.77        26.69 o                         
   6  -1  10       3792.15       3701.45        86.24 o                         
  -7   0  10        669.44        559.76        42.19 o                         
  -6   0  10        110.77        147.82        26.11 o                         
  -5   0  10       6513.80       6199.32       106.21 o                         
  -4   0  10       1050.19       1000.87        27.61 o                         
  -3   0  10       2596.55       2494.57        33.88 o                         
  -2   0  10       2586.59       2773.82        35.00 o                         
  -1   0  10        546.20        600.83        17.35 o                         
   0   0  10       6590.76       6831.16        63.13 o                         
   1   0  10        145.12        196.16        11.57 o                         
   2   0  10        209.87        208.68        15.03 o                         
   3   0  10        185.28        148.87        15.33 o                         
   4   0  10       2075.70       2186.50        58.75 o                         
   5   0  10         98.61         90.50        29.01 o                         
   6   0  10       1180.60       1194.82        51.84 o                         
  -7   1  10       4574.34       4525.43       106.69 o                         
  -6   1  10          4.49          9.80        17.88 o                         
  -5   1  10        254.98        311.46        29.93 o                         
  -4   1  10        220.37        256.27        14.14 o                         
  -3   1  10       7902.35       7540.30        70.87 o                         
  -2   1  10        452.11        417.12        15.09 o                         
  -1   1  10       6326.56       6545.36        62.08 o                         
   0   1  10          1.29          5.22         6.77 o                         
   1   1  10        835.95        816.72        18.79 o                         
   2   1  10       1942.79       1850.13        28.63 o                         
   3   1  10        392.18        409.67        21.99 o                         
   4   1  10        357.44        360.12        34.33 o                         
   5   1  10          0.64        -19.71        24.75 o                         
   6   1  10       2753.44       2843.51        77.09 o                         
  -7   2  10        791.25        792.43        47.52 o                         
  -6   2  10         56.93         47.36        21.06 o                         
  -5   2  10       2878.97       2962.97        79.81 o                         
  -4   2  10       1418.48       1403.01        34.84 o                         
  -3   2  10       3762.91       3539.90        42.54 o                         
  -2   2  10        428.95        468.77        15.64 o                         
  -1   2  10      10440.29      10620.35        90.68 o                         
   0   2  10       2548.51       2591.19        33.53 o                         
   1   2  10      11925.77      12189.01       122.53 o                         
   2   2  10          5.32          7.80         9.75 o                         
   3   2  10       1473.01       1424.86        35.69 o                         
   4   2  10       1352.38       1326.34        50.27 o                         
   5   2  10        308.28        366.18        33.65 o                         
   6   2  10         12.69         -6.21        20.49 o                         
  -7   3  10        381.07        376.69        37.76 o                         
  -6   3  10        568.73        548.66        58.55 o                         
  -5   3  10        592.50        582.63        27.41 o                         
  -4   3  10         16.65          7.39        13.28 o                         
  -3   3  10        899.59        807.62        37.31 o                         
  -2   3  10        109.25        139.88        11.21 o                         
  -1   3  10       4919.51       4845.56        57.69 o                         
   0   3  10         35.36         39.48        10.77 o                         
   1   3  10       7721.76       7419.25       117.97 o                         
   2   3  10       2459.76       2263.25        70.30 o                         
   3   3  10       6143.39       5892.83        88.41 o                         
   4   3  10        171.49        179.19        19.92 o                         
   5   3  10       1093.79       1182.57        50.24 o                         
  -7   4  10          0.36        -18.05        29.81 o                         
  -6   4  10        662.16        663.11        76.91 o                         
  -5   4  10       1724.93       1715.26        54.84 o                         
  -4   4  10       4356.32       4141.94        76.58 o                         
  -3   4  10       1493.16       1398.68        34.87 o                         
  -2   4  10        544.25        557.89        18.36 o                         
  -1   4  10        770.79        798.44        26.83 o                         
   0   4  10        132.23        125.67        14.78 o                         
   1   4  10       7194.55       7197.57        87.99 o                         
   2   4  10        277.22        209.34        18.14 o                         
   3   4  10        772.67        831.76        31.24 o                         
   4   4  10       3262.37       3123.72        60.32 o                         
   5   4  10       4818.12       4822.99        95.74 o                         
  -6   5  10       4271.67       4171.05        74.95 o                         
  -5   5  10        256.60        248.91        22.56 o                         
  -4   5  10        331.74        335.02        24.06 o                         
  -3   5  10       2442.56       2333.42        46.39 o                         
  -2   5  10       2722.48       2717.73        47.75 o                         
  -1   5  10       4658.39       4681.06        87.62 o                         
   0   5  10          0.09         -5.40        14.28 o                         
   1   5  10       2107.73       2175.37        45.59 o                         
   2   5  10        287.12        275.37        21.58 o                         
   3   5  10       1247.34       1251.50        38.82 o                         
   4   5  10         69.81        100.08        18.63 o                         
   5   5  10        388.75        368.12        51.96 o                         
  -6   6  10        101.39         91.07        19.81 o                         
  -5   6  10       1001.20        961.68        37.33 o                         
  -4   6  10       4086.89       3985.20        68.19 o                         
  -3   6  10       1002.76       1007.79        34.05 o                         
  -2   6  10        186.65        163.75        23.57 o                         
  -1   6  10       1083.11       1135.33        44.95 o                         
   0   6  10       6166.06       6553.04       110.92 o                         
   1   6  10       1151.14       1103.35        34.78 o                         
   2   6  10          8.16         16.76        14.21 o                         
   3   6  10        793.96        858.04        37.04 o                         
   4   6  10        244.02        223.17        24.62 o                         
  -5   7  10        144.15        149.31        21.30 o                         
  -4   7  10         15.72          9.47        16.79 o                         
  -3   7  10        180.09        195.88        27.43 o                         
  -2   7  10       2186.81       2306.98        65.66 o                         
  -1   7  10       2427.95       2522.68        85.96 o                         
   0   7  10         15.07         -7.70        12.31 o                         
   1   7  10       1491.44       1565.11        43.54 o                         
   2   7  10       2929.33       2766.03        57.95 o                         
   3   7  10       2830.03       2654.68        59.28 o                         
   4   7  10        292.16        290.55        27.55 o                         
  -4   8  10       1569.64       1593.89        61.13 o                         
  -3   8  10         34.70         25.73        20.01 o                         
  -2   8  10        210.15        251.79        30.75 o                         
  -1   8  10        384.64        318.93        46.01 o                         
   0   8  10       1733.61       1851.41        62.60 o                         
   1   8  10       1159.75       1191.19        82.43 o                         
   2   8  10        296.16        285.90        29.82 o                         
   3   8  10       1079.51       1061.07        42.19 o                         
  -3   9  10        354.22        364.28        38.13 o                         
  -2   9  10       4428.13       4268.87       100.07 o                         
  -1   9  10        887.16        897.74        66.00 o                         
   0   9  10          5.19         -0.79        19.30 o                         
   1   9  10         53.58         29.20        22.09 o                         
   2   9  10       1989.14       2015.51        55.23 o                         
  -1 -10  11       2102.02       2126.07        81.70 o                         
  -3  -9  11        411.35        358.61        38.86 o                         
  -2  -9  11       2037.72       1951.66        61.71 o                         
  -1  -9  11        366.05        344.27        32.47 o                         
   0  -9  11         19.11         28.94        18.67 o                         
   1  -9  11        819.39        852.83        36.15 o                         
   2  -9  11       2281.08       2300.98        71.89 o                         
  -4  -8  11        178.21        226.83        28.57 o                         
  -3  -8  11        731.65        725.70        40.40 o                         
  -2  -8  11          2.04         -5.46        17.47 o                         
  -1  -8  11       1396.44       1471.88        65.74 o                         
   0  -8  11        700.59        742.51        38.79 o                         
   1  -8  11        963.74       1040.93        46.56 o                         
   2  -8  11          0.59        -12.60        13.83 o                         
   3  -8  11       1161.25       1032.06        52.28 o                         
  -5  -7  11         64.22         79.77        19.11 o                         
  -4  -7  11        159.37        166.14        20.88 o                         
  -3  -7  11       3536.58       3404.56        76.21 o                         
  -2  -7  11        381.16        354.99        29.88 o                         
  -1  -7  11        749.17        754.94        36.83 o                         
   0  -7  11          0.03        -13.72        13.72 o                         
   1  -7  11        398.62        461.49        33.98 o                         
   2  -7  11        275.99        297.38        24.47 o                         
   3  -7  11       1786.30       1664.23        46.35 o                         
   4  -7  11         63.14         70.89        25.46 o                         
  -6  -6  11        173.94        168.92        32.54 o                         
  -5  -6  11       2975.80       2964.63        61.06 o                         
  -4  -6  11       1092.68       1067.93        36.45 o                         
  -3  -6  11       3476.75       3328.13        58.74 o                         
  -2  -6  11        149.95        138.93        21.58 o                         
  -1  -6  11       2414.99       2597.42        61.49 o                         
   0  -6  11       1531.00       1479.43        37.20 o                         
   1  -6  11       2006.28       2119.98        45.95 o                         
   2  -6  11         45.61         72.04        15.79 o                         
   3  -6  11       2123.84       2208.87        50.46 o                         
   4  -6  11         35.82         36.39        21.60 o                         
  -6  -5  11       1354.97       1414.58        45.00 o                         
  -5  -5  11        122.08        130.33        19.42 o                         
  -4  -5  11        154.15        153.08        18.68 o                         
  -3  -5  11       3431.77       3373.49        81.09 o                         
  -2  -5  11        578.55        593.38        26.30 o                         
  -1  -5  11       4616.52       4620.36        63.92 o                         
   0  -5  11          3.30         16.41        11.22 o                         
   1  -5  11       3857.41       3808.92        60.61 o                         
   2  -5  11       1723.37       1747.84        42.08 o                         
   3  -5  11       2364.43       2391.69        51.06 o                         
   4  -5  11         22.04         10.06        14.92 o                         
   5  -5  11        726.41        646.86        45.12 o                         
  -6  -4  11        208.82        205.73        23.15 o                         
  -5  -4  11         81.82         89.35        17.30 o                         
  -4  -4  11       2894.04       2789.44        77.79 o                         
  -3  -4  11        153.66        153.35        16.97 o                         
  -2  -4  11          4.06         27.49        15.60 o                         
  -1  -4  11       2470.13       2483.88        42.85 o                         
   0  -4  11        212.64        218.13        17.48 o                         
   1  -4  11       6516.32       6716.46        83.85 o                         
   2  -4  11          0.43        -10.67        10.67 o                         
   3  -4  11       1971.98       1937.45        44.76 o                         
   4  -4  11        230.34        229.82        21.46 o                         
   5  -4  11       4090.90       4260.76        78.20 o                         
  -7  -3  11        284.38        252.72        37.76 o                         
  -6  -3  11       3101.57       3040.41        60.15 o                         
  -5  -3  11        116.49        129.84        23.70 o                         
  -4  -3  11        394.35        409.01        37.45 o                         
  -3  -3  11       2525.10       2501.05        69.19 o                         
  -2  -3  11       7191.24       6874.85        66.66 o                         
  -1  -3  11        906.18        993.96        34.73 o                         
   0  -3  11         24.33         24.22        13.11 o                         
   1  -3  11       1365.28       1349.84        33.52 o                         
   2  -3  11       1733.74       1634.00        37.76 o                         
   3  -3  11       4216.75       3948.42        63.11 o                         
   4  -3  11        131.12        143.94        18.40 o                         
   5  -3  11       3451.86       3484.14        64.82 o                         
  -7  -2  11         10.18        -18.20        20.89 o                         
  -6  -2  11        385.34        372.01        35.63 o                         
  -5  -2  11        225.28        199.17        23.86 o                         
  -4  -2  11      11251.41      10868.63       118.97 o                         
  -3  -2  11          3.51         13.91        10.33 o                         
  -2  -2  11         35.88         17.31         7.76 o                         
  -1  -2  11         37.96         52.80        10.56 o                         
   0  -2  11      14021.90      14716.21       141.46 o                         
   1  -2  11         15.70         13.68        11.71 o                         
   2  -2  11        276.97        261.77        18.60 o                         
   3  -2  11        459.90        435.39        24.38 o                         
   4  -2  11        523.13        488.09        32.73 o                         
   5  -2  11       1843.32       1826.52        46.58 o                         
  -7  -1  11        855.12        687.64        70.79 o                         
  -6  -1  11       1391.78       1281.61        51.90 o                         
  -5  -1  11        544.74        508.62        24.91 o                         
  -4  -1  11         23.96          7.06        10.87 o                         
  -3  -1  11         49.04         54.26         9.30 o                         
  -2  -1  11      10431.56      10489.43        91.05 o                         
  -1  -1  11         54.53         65.74         9.03 o                         
   0  -1  11         62.96         68.54         8.50 o                         
   1  -1  11          0.36          7.80         9.37 o                         
   2  -1  11      10313.66       9804.42       137.23 o                         
   3  -1  11        133.22        161.01        16.57 o                         
   4  -1  11        859.25        821.32        29.96 o                         
   5  -1  11         14.18          4.00        24.75 o                         
   6  -1  11       1335.92       1436.84       131.18 o                         
  -7   0  11        137.01        189.07        29.91 o                         
  -6   0  11          2.96        -24.48        24.48 o                         
  -5   0  11       5512.44       5283.48        97.58 o                         
  -4   0  11        813.75        755.17        25.72 o                         
  -3   0  11        239.64        239.45        14.36 o                         
  -2   0  11         10.49         15.55         7.74 o                         
  -1   0  11         65.67         93.05        14.37 o                         
   0   0  11      12214.91      12667.85       104.57 o                         
   1   0  11          5.32          6.16         7.16 o                         
   2   0  11         80.30         58.52        11.27 o                         
   3   0  11         84.78         93.69        14.30 o                         
   4   0  11       6769.90       6665.39       112.96 o                         
   5   0  11        226.66        237.26        52.14 o                         
   6   0  11        618.30        564.13        41.77 o                         
  -7   1  11       4893.96       4957.90       108.58 o                         
  -6   1  11         34.25         17.56        18.44 o                         
  -5   1  11        431.03        489.07        35.46 o                         
  -4   1  11         93.18        111.85        14.39 o                         
  -3   1  11       6114.17       5948.25        61.19 o                         
  -2   1  11       2299.56       2286.66        33.11 o                         
  -1   1  11        967.68        970.60        26.40 o                         
   0   1  11         12.02         16.64         7.58 o                         
   1   1  11          2.14         -7.08         7.08 o                         
   2   1  11       3971.45       3791.02        55.57 o                         
   3   1  11        908.27        815.91        64.91 o                         
   4   1  11         53.34         38.32        19.19 o                         
   5   1  11          1.22          7.59        18.34 o                         
  -7   2  11        904.84        905.65        50.09 o                         
  -6   2  11        222.59        258.21        31.93 o                         
  -5   2  11       8474.86       8173.48       248.28 o                         
  -4   2  11         13.76          4.31        10.85 o                         
  -3   2  11       2868.92       2837.58        38.35 o                         
  -2   2  11        191.55        211.19        13.02 o                         
  -1   2  11      11414.75      11815.32       100.78 o                         
   0   2  11        109.06        108.93        10.27 o                         
   1   2  11       2527.84       2455.18        43.38 o                         
   2   2  11         17.86         14.43        11.01 o                         
   3   2  11        777.46        752.79        28.02 o                         
   4   2  11       2861.83       2785.89        70.53 o                         
   5   2  11         49.12         46.21        21.29 o                         
  -7   3  11       1722.12       1770.53        65.37 o                         
  -6   3  11         15.02         19.55        19.04 o                         
  -5   3  11        503.37        564.76        28.98 o                         
  -4   3  11          8.79         11.75        11.64 o                         
  -3   3  11       6202.13       5892.88        82.38 o                         
  -2   3  11       1283.08       1292.41        31.48 o                         
  -1   3  11       5648.73       5902.39        60.47 o                         
   0   3  11          4.97          3.97         9.67 o                         
   1   3  11        575.74        593.99        26.61 o                         
   2   3  11       4026.98       3813.88        59.68 o                         
   3   3  11       4215.98       4036.81        64.93 o                         
   4   3  11        151.86        151.96        21.55 o                         
   5   3  11        454.08        446.22        38.20 o                         
  -6   4  11         88.12        107.38        24.83 o                         
  -5   4  11        347.66        346.32        25.18 o                         
  -4   4  11        391.07        369.32        24.33 o                         
  -3   4  11       1386.97       1295.62        34.42 o                         
  -2   4  11        986.82        967.05        22.89 o                         
  -1   4  11       7760.13       7926.68        91.29 o                         
   0   4  11       1370.61       1492.13        35.83 o                         
   1   4  11       6540.83       6268.80        82.36 o                         
   2   4  11        368.60        421.53        34.37 o                         
   3   4  11       1168.98       1269.39        37.93 o                         
   4   4  11        679.41        701.60        52.71 o                         
   5   4  11       2951.25       3051.70       113.37 o                         
  -6   5  11       4020.64       3950.17        75.40 o                         
  -5   5  11         62.02         82.56        17.93 o                         
  -4   5  11        369.05        328.26        24.05 o                         
  -3   5  11       1096.62       1084.44        33.61 o                         
  -2   5  11       4839.42       4508.93        86.65 o                         
  -1   5  11       2557.45       2778.62        49.02 o                         
   0   5  11          0.77         -3.63        13.95 o                         
   1   5  11       2819.23       2744.96        52.68 o                         
   2   5  11        971.86        886.44        32.68 o                         
   3   5  11       1794.02       1689.54        48.74 o                         
   4   5  11        445.81        409.94        29.29 o                         
  -5   6  11       2190.66       2109.38        74.25 o                         
  -4   6  11       3922.21       3854.69        67.78 o                         
  -3   6  11        866.17        917.36        43.26 o                         
  -2   6  11        389.40        357.25        32.73 o                         
  -1   6  11        456.33        535.28        37.24 o                         
   0   6  11       4108.98       4044.81        65.56 o                         
   1   6  11       1304.81       1309.02        62.78 o                         
   2   6  11         46.21         50.30        22.77 o                         
   3   6  11        569.29        520.90        31.90 o                         
   4   6  11         71.23         84.06        19.50 o                         
  -5   7  11          0.31          7.91        15.68 o                         
  -4   7  11         92.00        126.12        27.10 o                         
  -3   7  11        999.83        980.22        47.69 o                         
  -2   7  11       3912.62       3723.86       161.54 o                         
  -1   7  11       2057.59       2137.15       160.48 o                         
   0   7  11          5.53         -5.42        13.44 o                         
   1   7  11       2090.79       2136.22        50.55 o                         
   2   7  11       3401.30       3233.47        64.32 o                         
   3   7  11       2342.00       2345.41        57.14 o                         
  -4   8  11       2228.25       2140.57        95.81 o                         
  -3   8  11          8.59         -0.29        19.54 o                         
  -2   8  11         22.44         48.34        21.09 o                         
  -1   8  11       1517.13       1475.84        58.10 o                         
   0   8  11        758.78        732.43        46.12 o                         
   1   8  11       3796.34       3888.91        82.17 o                         
   2   8  11        121.22        119.24        21.81 o                         
  -3   9  11        517.35        448.98        41.20 o                         
  -2   9  11       2198.83       2224.82        74.28 o                         
  -1   9  11        124.21         97.24        26.27 o                         
   0   9  11         75.94         82.31        25.46 o                         
   1   9  11        373.81        391.03        39.12 o                         
  -3  -9  12       2450.03       2453.66        89.13 o                         
  -2  -9  12       1911.10       1878.96        62.39 o                         
  -1  -9  12        757.79        825.66        43.62 o                         
   0  -9  12          0.29          8.19        18.43 o                         
   1  -9  12        475.76        487.98        37.51 o                         
  -4  -8  12          1.57         10.05        19.76 o                         
  -3  -8  12         97.56        130.52        23.90 o                         
  -2  -8  12         23.53         26.44        19.00 o                         
  -1  -8  12        753.05        833.09        61.98 o                         
   0  -8  12       4401.89       4369.48        89.80 o                         
   1  -8  12       1351.00       1405.21        42.88 o                         
   2  -8  12        702.05        685.73        34.67 o                         
   3  -8  12         85.84        116.17        27.10 o                         
  -5  -7  12        573.50        529.90        33.38 o                         
  -4  -7  12        265.77        300.57        68.37 o                         
  -3  -7  12       1432.96       1508.92        52.32 o                         
  -2  -7  12         97.88        122.15        22.77 o                         
  -1  -7  12        303.24        285.63        66.24 o                         
   0  -7  12          9.95          8.21        23.51 o                         
   1  -7  12        393.06        426.43        27.65 o                         
   2  -7  12       3038.13       2960.10        59.87 o                         
   3  -7  12       1156.40       1108.35        40.19 o                         
  -5  -6  12       4619.63       4401.36        81.80 o                         
  -4  -6  12        825.70        848.41        34.08 o                         
  -3  -6  12        734.60        773.13        38.57 o                         
  -2  -6  12         38.70         43.55        24.22 o                         
  -1  -6  12       3510.02       3283.65        80.90 o                         
   0  -6  12       2051.91       2157.93        45.92 o                         
   1  -6  12       1066.19       1078.03        37.08 o                         
   2  -6  12         66.90         68.28        16.97 o                         
   3  -6  12        271.80        266.10        23.95 o                         
   4  -6  12        693.80        666.11        45.84 o                         
  -6  -5  12       2051.86       1992.73        55.36 o                         
  -5  -5  12        275.23        272.15        24.72 o                         
  -4  -5  12        220.91        260.92        22.94 o                         
  -3  -5  12       5795.56       5556.59        77.99 o                         
  -2  -5  12       1088.38       1006.26        55.36 o                         
  -1  -5  12       2767.74       2829.86        49.44 o                         
   0  -5  12          2.35          2.15        11.47 o                         
   1  -5  12       3259.20       3297.46        57.60 o                         
   2  -5  12        137.37        151.27        18.61 o                         
   3  -5  12       3323.45       3328.62        64.07 o                         
   4  -5  12         10.25        -10.09        14.34 o                         
  -6  -4  12        619.83        621.03        33.64 o                         
  -5  -4  12        287.61        291.41        25.76 o                         
  -4  -4  12       1987.72       1871.00        44.05 o                         
  -3  -4  12        254.72        229.38        19.43 o                         
  -2  -4  12         54.19         46.50        15.73 o                         
  -1  -4  12       7032.22       7037.58        84.13 o                         
   0  -4  12       1711.43       1766.16        38.70 o                         
   1  -4  12       5616.70       5505.67        75.49 o                         
   2  -4  12         75.91        100.07        16.15 o                         
   3  -4  12       2819.44       2780.02        55.30 o                         
   4  -4  12        273.09        263.01        23.18 o                         
   5  -4  12       1636.06       1658.86        62.34 o                         
  -6  -3  12       4020.77       3977.20       122.92 o                         
  -5  -3  12        280.31        287.96        23.18 o                         
  -4  -3  12        369.86        358.51        23.58 o                         
  -3  -3  12         45.64         45.21        12.27 o                         
  -2  -3  12       3067.26       2956.45        75.50 o                         
  -1  -3  12        942.94        990.42        28.19 o                         
   0  -3  12          5.06          9.62        10.63 o                         
   1  -3  12        284.36        299.49        22.43 o                         
   2  -3  12        383.34        417.79        33.49 o                         
   3  -3  12       4267.67       4185.06        70.19 o                         
   4  -3  12          1.56        -12.28        12.28 o                         
   5  -3  12       1312.51       1310.59        42.05 o                         
  -7  -2  12         25.71         10.91        29.27 o                         
  -6  -2  12        673.76        619.45        35.07 o                         
  -5  -2  12         93.53        117.44        16.79 o                         
  -4  -2  12       9999.16       9614.56       110.36 o                         
  -3  -2  12        111.38        101.35        14.38 o                         
  -2  -2  12        281.32        271.08        14.70 o                         
  -1  -2  12        137.26        142.33        12.35 o                         
   0  -2  12       3768.97       3779.17        55.31 o                         
   1  -2  12        166.46        170.92        16.32 o                         
   2  -2  12        625.47        608.18        49.47 o                         
   3  -2  12       1667.45       1610.76        39.73 o                         
   4  -2  12        355.02        347.66        27.63 o                         
   5  -2  12       1879.35       1926.75        62.75 o                         
  -7  -1  12        212.06        249.00        32.58 o                         
  -6  -1  12       2179.60       2140.49        66.46 o                         
  -5  -1  12        209.69        179.56        18.58 o                         
  -4  -1  12        471.53        439.96        22.95 o                         
  -3  -1  12         25.87         52.50        11.73 o                         
  -2  -1  12      12777.57      12638.20       107.35 o                         
  -1  -1  12         34.00         40.46        10.83 o                         
   0  -1  12          5.33         23.27        14.34 o                         
   1  -1  12        179.35        152.28        15.24 o                         
   2  -1  12       7477.22       7226.53        98.74 o                         
   3  -1  12        252.14        244.95        19.80 o                         
   4  -1  12        233.59        243.67        43.62 o                         
   5  -1  12        368.69        401.75        35.35 o                         
  -7   0  12        184.17        167.72        29.41 o                         
  -6   0  12         37.73         34.13        20.16 o                         
  -5   0  12        465.81        477.94        37.79 o                         
  -4   0  12       3791.55       3674.28        56.75 o                         
  -3   0  12        263.76        261.01        14.68 o                         
  -2   0  12        235.65        230.65        13.99 o                         
  -1   0  12          8.75         12.63        11.41 o                         
   0   0  12      19856.14      20498.17       159.05 o                         
   1   0  12        377.66        393.69        20.29 o                         
   2   0  12        477.67        453.53        23.02 o                         
   3   0  12         91.48         53.15        43.91 o                         
   4   0  12       4634.10       4474.54       126.65 o                         
   5   0  12        273.09        218.63        29.46 o                         
  -7   1  12       4283.66       4311.47       101.41 o                         
  -6   1  12         38.42         33.05        20.16 o                         
  -5   1  12       1338.68       1350.84        50.71 o                         
  -4   1  12        555.74        538.26        26.70 o                         
  -3   1  12       3427.71       3482.05        44.38 o                         
  -2   1  12       1888.73       1876.41        31.10 o                         
  -1   1  12         11.42         15.98         7.99 o                         
   0   1  12         57.56         64.39        10.37 o                         
   1   1  12        238.09        267.11        15.49 o                         
   2   1  12       7575.51       6920.47       108.68 o                         
   3   1  12        228.99        217.60        26.06 o                         
   4   1  12        509.10        528.30        41.78 o                         
   5   1  12        151.46        119.23        24.92 o                         
  -7   2  12         86.82         29.56        51.36 o                         
  -6   2  12         88.62         98.54        24.33 o                         
  -5   2  12       5407.84       5468.90       181.48 o                         
  -4   2  12       2678.34       2398.28        46.39 o                         
  -3   2  12       2527.28       2537.40        37.22 o                         
  -2   2  12        158.24        164.22        13.83 o                         
  -1   2  12       1442.05       1535.88        28.05 o                         
   0   2  12        113.64        142.39        12.53 o                         
   1   2  12         18.46         19.64        11.08 o                         
   2   2  12        340.50        365.44        36.42 o                         
   3   2  12        128.01         51.42        23.42 o                         
   4   2  12       2240.12       2298.91        66.03 o                         
   5   2  12        436.90        348.43        35.19 o                         
  -6   3  12        240.76        292.44        33.65 o                         
  -5   3  12       1721.87       1677.57        56.75 o                         
  -4   3  12          0.18          3.37        11.50 o                         
  -3   3  12       5667.91       5531.33        95.71 o                         
  -2   3  12       2815.87       2788.81        42.18 o                         
  -1   3  12        974.31        985.01        23.89 o                         
   0   3  12          0.08          0.16        11.50 o                         
   1   3  12       3899.79       3912.33        60.42 o                         
   2   3  12        621.23        601.25        36.29 o                         
   3   3  12       1547.61       1499.77        40.38 o                         
   4   3  12        224.84        224.25        28.78 o                         
   5   3  12        100.57        115.50        27.03 o                         
  -6   4  12        137.34        157.95        27.88 o                         
  -5   4  12       1059.83       1116.43        37.44 o                         
  -4   4  12        121.23        149.37        18.41 o                         
  -3   4  12       1697.50       1578.37        38.98 o                         
  -2   4  12        338.04        320.44        21.05 o                         
  -1   4  12       4923.29       5001.09        87.77 o                         
   0   4  12       2085.70       2199.42        44.57 o                         
   1   4  12       4630.13       4675.14        86.86 o                         
   2   4  12         61.14         49.47        12.75 o                         
   3   4  12       1164.81       1211.70        38.55 o                         
   4   4  12       1541.77       1560.08        62.81 o                         
  -6   5  12       1779.79       1871.74       113.61 o                         
  -5   5  12         98.31        125.11        20.57 o                         
  -4   5  12        327.73        304.10        24.09 o                         
  -3   5  12        807.80        768.64        30.00 o                         
  -2   5  12         10.29         -5.25        15.97 o                         
  -1   5  12       3535.69       3438.03       103.87 o                         
   0   5  12         10.28         11.50        12.54 o                         
   1   5  12       1907.50       1934.60        45.19 o                         
   2   5  12       1358.81       1364.25        43.07 o                         
   3   5  12       3975.37       3801.05        68.80 o                         
   4   5  12        175.10        178.76        22.66 o                         
  -5   6  12       3185.88       3054.21        90.23 o                         
  -4   6  12       5689.65       5403.98        84.64 o                         
  -3   6  12        957.73        941.88        45.69 o                         
  -2   6  12          0.15        -10.13        16.55 o                         
  -1   6  12       1258.70       1220.47        78.51 o                         
   0   6  12        346.96        433.01        33.32 o                         
   1   6  12       1264.12       1245.87        39.39 o                         
   2   6  12         42.99         63.41        17.85 o                         
   3   6  12        840.37        850.79        36.97 o                         
   4   6  12       1007.21        980.33        72.39 o                         
  -5   7  12        361.12        291.10        51.10 o                         
  -4   7  12         19.01         27.03        20.39 o                         
  -3   7  12       1854.19       1761.35       126.12 o                         
  -2   7  12       3378.56       3327.86        82.59 o                         
  -1   7  12       2108.55       2232.96        67.38 o                         
   0   7  12          4.93         16.50        20.76 o                         
   1   7  12        341.95        342.30        51.40 o                         
   2   7  12        680.24        668.69        43.58 o                         
   3   7  12       1165.75       1127.73        49.44 o                         
  -3   8  12        458.45        456.25        71.59 o                         
  -2   8  12        104.68         85.03        34.86 o                         
  -1   8  12       3269.56       3270.29        85.93 o                         
   0   8  12       5059.80       5132.01       108.85 o                         
   1   8  12       2088.49       1919.88        51.41 o                         
   2   8  12          1.12          1.43        16.33 o                         
  -2   9  12       1770.01       1824.81        68.35 o                         
  -1   9  12        254.72        251.32        40.69 o                         
   0   9  12         13.88         -2.39        22.20 o                         
  -2  -9  13       2002.24       1995.45        66.41 o                         
  -1  -9  13        314.18        287.27        33.24 o                         
   0  -9  13          4.36         24.88        20.45 o                         
  -3  -8  13        568.51        503.52        70.79 o                         
  -2  -8  13        250.90        251.24        30.58 o                         
  -1  -8  13       2179.92       2111.29        87.82 o                         
   0  -8  13       3601.53       3753.91        84.39 o                         
   1  -8  13        877.37        917.34        47.04 o                         
   2  -8  13         63.43         26.30        21.13 o                         
  -4  -7  13         40.26         -3.33        17.64 o                         
  -3  -7  13       1464.26       1435.79        52.68 o                         
  -2  -7  13        493.50        499.54        40.19 o                         
  -1  -7  13        412.78        377.07        31.60 o                         
   0  -7  13          4.88          1.90        16.75 o                         
   1  -7  13        678.86        759.57        33.32 o                         
   2  -7  13       3227.36       3210.00        72.71 o                         
   3  -7  13        196.25        189.25        24.79 o                         
  -5  -6  13       1793.80       1790.13        50.12 o                         
  -4  -6  13         37.62         35.69        18.94 o                         
  -3  -6  13       1554.07       1445.57        92.88 o                         
  -2  -6  13        131.99        119.74        22.11 o                         
  -1  -6  13        679.57        746.32        37.55 o                         
   0  -6  13        330.13        332.66        23.97 o                         
   1  -6  13        116.70        145.57        19.04 o                         
   2  -6  13          3.57         27.55        15.46 o                         
   3  -6  13        152.96        187.39        22.54 o                         
   4  -6  13       1530.30       1513.83        60.40 o                         
  -6  -5  13        690.32        699.12        59.52 o                         
  -5  -5  13        538.41        545.15        32.20 o                         
  -4  -5  13         21.80         17.10        14.35 o                         
  -3  -5  13       3690.31       3610.22       137.59 o                         
  -2  -5  13       1249.50       1223.55        44.71 o                         
  -1  -5  13       3103.89       3103.14        68.47 o                         
   0  -5  13         14.87          7.19        12.16 o                         
   1  -5  13       1953.23       2040.49        46.11 o                         
   2  -5  13          2.56         10.07        13.96 o                         
   3  -5  13       1664.95       1654.57        45.34 o                         
   4  -5  13        262.62        250.17        24.95 o                         
  -6  -4  13        197.17        184.86        24.80 o                         
  -5  -4  13       1442.54       1479.93        43.07 o                         
  -4  -4  13        113.57        143.59        18.66 o                         
  -3  -4  13        378.62        384.24        23.96 o                         
  -2  -4  13         77.84         80.04        18.40 o                         
  -1  -4  13       5103.93       5216.59       117.08 o                         
   0  -4  13        796.53        844.90        29.30 o                         
   1  -4  13       5858.02       5932.77        69.85 o                         
   2  -4  13        103.18         90.87        16.74 o                         
   3  -4  13        865.94        851.86        34.03 o                         
   4  -4  13         97.82         71.42        17.35 o                         
  -6  -3  13        976.14        982.28        52.61 o                         
  -5  -3  13        102.27         85.03        21.99 o                         
  -4  -3  13        657.82        719.02        32.99 o                         
  -3  -3  13        963.83        931.23        30.56 o                         
  -2  -3  13       1939.38       1820.38        49.09 o                         
  -1  -3  13        344.75        341.74        20.55 o                         
   0  -3  13         56.28         57.48        13.08 o                         
   1  -3  13       2629.16       2597.21        49.04 o                         
   2  -3  13        110.22        121.96        17.11 o                         
   3  -3  13       5196.88       5077.22        76.67 o                         
   4  -3  13         33.41         46.51        15.76 o                         
   5  -3  13        572.71        534.24        41.13 o                         
  -6  -2  13        771.17        711.94        47.31 o                         
  -5  -2  13         35.97         41.31        20.02 o                         
  -4  -2  13       6291.67       5968.80        81.29 o                         
  -3  -2  13         12.19          6.41        10.55 o                         
  -2  -2  13         27.31         31.38         9.33 o                         
  -1  -2  13        536.42        581.35        23.51 o                         
   0  -2  13       2054.16       2187.40        42.29 o                         
   1  -2  13       1808.62       1812.46        39.88 o                         
   2  -2  13        330.02        314.79        22.40 o                         
   3  -2  13        567.23        598.02        28.31 o                         
   4  -2  13        123.96        105.34        28.11 o                         
   5  -2  13       3581.80       3740.94        89.20 o                         
  -7  -1  13         23.10          5.24        21.82 o                         
  -6  -1  13       4733.61       4902.67       103.40 o                         
  -5  -1  13         43.35         24.53        17.43 o                         
  -4  -1  13        193.70        193.95        20.40 o                         
  -3  -1  13          0.06         -0.75         9.93 o                         
  -2  -1  13       9016.40       8910.06        83.67 o                         
  -1  -1  13        233.46        250.44        14.85 o                         
   0  -1  13          0.83         16.66        10.35 o                         
   1  -1  13        544.80        533.95        28.76 o                         
   2  -1  13       1357.83       1311.34        34.64 o                         
   3  -1  13       1518.69       1520.23        40.23 o                         
   4  -1  13         79.24         63.99        31.40 o                         
   5  -1  13        293.71        261.30        32.64 o                         
  -7   0  13        353.16        349.03        37.50 o                         
  -6   0  13         11.05        -18.78        18.78 o                         
  -5   0  13        149.80        148.11        41.52 o                         
  -4   0  13       5548.29       5446.04        74.48 o                         
  -3   0  13         31.85         35.94         9.72 o                         
  -2   0  13          7.85         15.45         8.71 o                         
  -1   0  13        303.19        357.24        22.20 o                         
   0   0  13      28095.37      28948.15       367.19 o                         
   1   0  13          6.82         10.02        10.72 o                         
   2   0  13        214.84        173.85        22.76 o                         
   3   0  13        232.05        256.05        27.92 o                         
   4   0  13       1788.35       1901.58        89.95 o                         
   5   0  13        293.21        308.17        82.21 o                         
  -7   1  13       1184.39       1312.76        59.99 o                         
  -6   1  13        667.50        617.30        44.86 o                         
  -5   1  13        187.90        162.99        25.46 o                         
  -4   1  13         59.95         49.13        30.61 o                         
  -3   1  13        496.89        517.18        19.32 o                         
  -2   1  13       4623.85       4499.59        52.95 o                         
  -1   1  13         33.41         55.38         9.51 o                         
   0   1  13         70.18         98.27        11.20 o                         
   1   1  13        190.53        198.65        32.47 o                         
   2   1  13       9127.04       8482.92       127.11 o                         
   3   1  13        485.17        422.87        79.57 o                         
   4   1  13        321.74        280.92        31.76 o                         
   5   1  13        115.62        108.93        27.68 o                         
  -6   2  13          0.47          3.61        19.56 o                         
  -5   2  13       4922.57       4941.24       119.76 o                         
  -4   2  13       1204.29       1124.07        33.92 o                         
  -3   2  13       1865.61       1776.81        40.02 o                         
  -2   2  13         41.33         58.54        10.64 o                         
  -1   2  13         78.34         97.58        11.46 o                         
   0   2  13       4233.69       4202.19        61.13 o                         
   1   2  13         74.85         81.58        13.96 o                         
   2   2  13          0.62          8.52        23.42 o                         
   3   2  13        540.22        521.41        36.79 o                         
   4   2  13       4606.10       4526.06       194.78 o                         
   5   2  13        134.17        162.18        33.80 o                         
  -6   3  13        127.11        145.82        28.32 o                         
  -5   3  13       1833.42       1755.57        80.90 o                         
  -4   3  13        236.30        243.86        20.72 o                         
  -3   3  13       5068.97       4922.97        70.74 o                         
  -2   3  13       3493.21       3388.30        72.67 o                         
  -1   3  13       4375.22       4569.37        80.95 o                         
   0   3  13         80.45         88.27        14.44 o                         
   1   3  13        925.04        976.11        31.60 o                         
   2   3  13       2269.00       2251.66        48.33 o                         
   3   3  13         17.25         -5.91        37.26 o                         
   4   3  13        120.01        153.67        31.14 o                         
  -6   4  13          0.30        -17.04        19.18 o                         
  -5   4  13       2483.72       2340.01        52.65 o                         
  -4   4  13       1466.08       1501.05        40.79 o                         
  -3   4  13       1139.26       1137.24        34.68 o                         
  -2   4  13        495.16        497.71        42.85 o                         
  -1   4  13       4266.32       4495.48        76.60 o                         
   0   4  13       2285.29       2259.38        46.77 o                         
   1   4  13       4076.53       3998.28        65.57 o                         
   2   4  13        125.09        107.15        17.92 o                         
   3   4  13        514.71        497.85        29.99 o                         
   4   4  13        527.06        570.05        78.78 o                         
  -5   5  13        200.46        182.28        28.16 o                         
  -4   5  13         57.35         46.17        15.45 o                         
  -3   5  13       1047.35        993.97        44.88 o                         
  -2   5  13        833.77        766.04        40.14 o                         
  -1   5  13       2082.67       2038.16        44.47 o                         
   0   5  13          0.59         -8.22        11.87 o                         
   1   5  13        737.67        810.48        55.08 o                         
   2   5  13       2971.75       2888.35        59.45 o                         
   3   5  13       5093.60       4974.30        82.04 o                         
   4   5  13         62.91         39.10        22.43 o                         
  -5   6  13        981.07        937.94        75.84 o                         
  -4   6  13        602.97        541.15        76.91 o                         
  -3   6  13       1012.45       1006.41        47.64 o                         
  -2   6  13         47.58         41.56        19.56 o                         
  -1   6  13        779.62        807.69        43.08 o                         
   0   6  13         38.94         70.00        17.05 o                         
   1   6  13        811.02        840.60        34.62 o                         
   2   6  13         16.77         28.67        17.17 o                         
   3   6  13       1478.37       1376.38        49.14 o                         
  -4   7  13         44.28         45.23        22.73 o                         
  -3   7  13       2873.30       2767.14        77.80 o                         
  -2   7  13       3178.26       3017.80       130.65 o                         
  -1   7  13        801.92        786.74        45.91 o                         
   0   7  13          1.36         -0.80        19.19 o                         
   1   7  13       1196.78       1200.98        42.04 o                         
   2   7  13          4.80         20.31        16.40 o                         
  -3   8  13       1044.70       1050.55        54.13 o                         
  -2   8  13          0.64         17.14        21.24 o                         
  -1   8  13       1387.79       1383.03        97.91 o                         
   0   8  13       3938.70       4127.01       127.48 o                         
   1   8  13       2001.55       2096.52        64.39 o                         
  -3  -8  14        789.46        774.63        72.89 o                         
  -2  -8  14        425.72        417.93        37.50 o                         
  -1  -8  14        534.50        496.88        38.01 o                         
   0  -8  14       3980.92       4036.32        89.52 o                         
   1  -8  14       1335.57       1248.87        44.74 o                         
  -4  -7  14          1.60         -2.07        17.77 o                         
  -3  -7  14       1704.92       1747.83        59.79 o                         
  -2  -7  14       3207.84       3076.95       182.27 o                         
  -1  -7  14        690.38        650.25       108.85 o                         
   0  -7  14          9.84          0.27        17.47 o                         
   1  -7  14        843.97        917.12        36.65 o                         
   2  -7  14       2255.29       2316.80        55.78 o                         
  -5  -6  14       1799.72       1867.65        63.35 o                         
  -4  -6  14        153.69        198.59        60.15 o                         
  -3  -6  14       1159.72       1181.29        64.94 o                         
  -2  -6  14         41.26         73.58        20.11 o                         
  -1  -6  14        200.94        205.77        31.94 o                         
   0  -6  14       5053.45       5131.94        77.82 o                         
   1  -6  14        339.52        319.74        24.56 o                         
   2  -6  14          8.71         37.39        16.07 o                         
   3  -6  14        459.06        494.28        32.41 o                         
  -5  -5  14        848.86        823.44        36.40 o                         
  -4  -5  14          1.31         14.48        17.64 o                         
  -3  -5  14       2515.37       2551.25        66.01 o                         
  -2  -5  14        132.76        154.12        32.47 o                         
  -1  -5  14       1606.06       1722.69        52.87 o                         
   0  -5  14          2.31         10.10        13.51 o                         
   1  -5  14        451.54        454.97        29.59 o                         
   2  -5  14        551.43        544.51        38.75 o                         
   3  -5  14       1199.13       1107.27        40.21 o                         
   4  -5  14          2.53         -5.24        18.05 o                         
  -6  -4  14         16.25         25.33        16.81 o                         
  -5  -4  14       4236.96       4027.17        71.49 o                         
  -4  -4  14        382.16        411.65        27.34 o                         
  -3  -4  14       2903.19       2891.47        89.13 o                         
  -2  -4  14          4.67        -15.70        15.70 o                         
  -1  -4  14       7444.74       7458.15        92.05 o                         
   0  -4  14        759.91        787.01        29.81 o                         
   1  -4  14       3749.88       3780.91        63.70 o                         
   2  -4  14        430.15        405.00        26.80 o                         
   3  -4  14        774.13        760.93        33.68 o                         
   4  -4  14        379.99        400.90        29.42 o                         
  -6  -3  14        806.04        868.98        48.31 o                         
  -5  -3  14         77.69         70.56        17.46 o                         
  -4  -3  14          2.48         -0.76        12.99 o                         
  -3  -3  14       4376.49       4275.87        82.57 o                         
  -2  -3  14        253.56        257.21        25.21 o                         
  -1  -3  14       1983.41       2121.53        43.31 o                         
   0  -3  14         31.36         25.54        12.82 o                         
   1  -3  14       2399.40       2413.48        49.01 o                         
   2  -3  14        137.84        129.67        18.14 o                         
   3  -3  14       4280.08       4336.82        72.35 o                         
   4  -3  14         14.80         -7.48        17.69 o                         
  -6  -2  14       1848.77       1657.82        61.06 o                         
  -5  -2  14        303.05        294.71        25.73 o                         
  -4  -2  14       1529.50       1556.31        40.25 o                         
  -3  -2  14        968.55        919.79        30.51 o                         
  -2  -2  14        759.50        730.91        26.10 o                         
  -1  -2  14       1260.15       1313.64        33.83 o                         
   0  -2  14        113.54        134.98        16.33 o                         
   1  -2  14       2401.55       2405.60        48.01 o                         
   2  -2  14        183.66        179.11        16.09 o                         
   3  -2  14       2079.52       2136.26        48.77 o                         
   4  -2  14        274.22        251.04        30.09 o                         
  -6  -1  14       4615.86       4617.04       101.49 o                         
  -5  -1  14        144.02        161.61        21.28 o                         
  -4  -1  14       1039.61        945.51        31.63 o                         
  -3  -1  14        130.60        142.89        23.39 o                         
  -2  -1  14       5929.28       6023.69        99.78 o                         
  -1  -1  14        746.81        760.14        26.53 o                         
   0  -1  14          9.30          9.66        11.03 o                         
   1  -1  14        319.77        320.61        21.44 o                         
   2  -1  14        666.74        668.36        27.91 o                         
   3  -1  14       1031.77       1081.50        46.38 o                         
   4  -1  14         94.63         53.82        22.17 o                         
  -6   0  14       1197.88       1258.06        54.85 o                         
  -5   0  14         44.31         10.83        18.56 o                         
  -4   0  14       3004.76       2964.62        85.71 o                         
  -3   0  14          1.74         -4.23         8.93 o                         
  -2   0  14        997.39        936.82        24.44 o                         
  -1   0  14         16.98         32.64        10.19 o                         
   0   0  14       7318.87       7591.47       130.33 o                         
   1   0  14         72.70         61.33        13.25 o                         
   2   0  14        128.91        142.58        22.92 o                         
   3   0  14        104.08         81.17        21.59 o                         
   4   0  14       1192.88       1209.20        69.19 o                         
  -6   1  14       1277.34       1414.44        57.32 o                         
  -5   1  14          1.44        -15.83        17.80 o                         
  -4   1  14        111.72        129.56        21.97 o                         
  -3   1  14        565.99        540.55        21.00 o                         
  -2   1  14       8443.20       8357.01        82.32 o                         
  -1   1  14        424.36        461.55        19.24 o                         
   0   1  14         22.91         16.71         9.44 o                         
   1   1  14       1792.61       1772.14        51.58 o                         
   2   1  14       8130.08       7865.30       278.08 o                         
   3   1  14        419.44        410.15        35.66 o                         
   4   1  14        255.90        246.44        42.02 o                         
  -6   2  14          0.66         -2.93        19.95 o                         
  -5   2  14        636.30        624.81        41.81 o                         
  -4   2  14       1896.27       1911.41        43.73 o                         
  -3   2  14        629.52        567.42        21.72 o                         
  -2   2  14         36.07         30.04        10.33 o                         
  -1   2  14         59.23         64.51        12.55 o                         
   0   2  14       7479.26       7752.22        93.40 o                         
   1   2  14        661.70        649.87        35.18 o                         
   2   2  14          0.44        -15.69        15.69 o                         
   3   2  14        139.38        166.30        50.03 o                         
   4   2  14       2972.03       2942.58        78.56 o                         
  -6   3  14        150.09        147.27        28.19 o                         
  -5   3  14       1438.92       1545.03        86.76 o                         
  -4   3  14         58.16         57.06        14.76 o                         
  -3   3  14       3944.47       3849.79        78.59 o                         
  -2   3  14        405.75        444.59        25.51 o                         
  -1   3  14        663.37        708.01        39.68 o                         
   0   3  14          1.48          4.97        14.01 o                         
   1   3  14        103.49        132.91        16.96 o                         
   2   3  14       2944.40       2841.94        71.03 o                         
   3   3  14        625.77        567.51        39.65 o                         
   4   3  14        803.52        753.56        63.58 o                         
  -6   4  14         99.99         58.08        32.47 o                         
  -5   4  14       3405.72       3257.81        81.30 o                         
  -4   4  14       1822.28       1753.57        45.15 o                         
  -3   4  14       1425.29       1491.31        40.26 o                         
  -2   4  14         19.61         11.71        16.56 o                         
  -1   4  14       3530.36       3558.01        59.81 o                         
   0   4  14       2526.85       2630.40        62.27 o                         
   1   4  14       2662.77       2713.01        54.90 o                         
   2   4  14          0.29          0.01        14.09 o                         
   3   4  14         10.71          2.53        19.31 o                         
   4   4  14        794.80        858.70        48.48 o                         
  -5   5  14         43.62         47.30        17.35 o                         
  -4   5  14          5.50         26.37        19.36 o                         
  -3   5  14       2166.84       2257.92       146.64 o                         
  -2   5  14       1507.22       1610.99        55.81 o                         
  -1   5  14       1379.60       1496.22        41.40 o                         
   0   5  14          0.71         -6.28        13.27 o                         
   1   5  14       1558.49       1560.63        51.48 o                         
   2   5  14       1449.83       1453.34        44.17 o                         
   3   5  14       3162.14       3185.54       121.62 o                         
  -4   6  14        141.41        110.71        33.53 o                         
  -3   6  14       1092.13       1015.70        48.50 o                         
  -2   6  14         91.85         72.88        22.73 o                         
  -1   6  14        684.86        731.27        43.65 o                         
   0   6  14       3414.53       3713.98        67.18 o                         
   1   6  14       2214.50       2432.02        66.83 o                         
   2   6  14        188.80        187.51        22.96 o                         
  -4   7  14        303.30        338.36        53.49 o                         
  -3   7  14       1013.03       1016.96        50.82 o                         
  -2   7  14        564.67        555.10        43.28 o                         
  -1   7  14       1535.44       1521.16        59.79 o                         
   0   7  14          8.55         12.74        20.72 o                         
   1   7  14        112.51        108.13        20.52 o                         
   2   7  14       1592.63       1642.85        50.17 o                         
  -2   8  14          0.88         22.91        21.23 o                         
  -1   8  14       2051.42       2163.73       104.86 o                         
   0   8  14       1623.57       1506.23       139.19 o                         
  -2  -8  15        229.71        221.38        31.34 o                         
  -1  -8  15       2138.81       2150.41        86.76 o                         
   0  -8  15       1036.76       1120.57        98.47 o                         
  -3  -7  15        962.48        984.62        54.29 o                         
  -2  -7  15       2043.72       1985.26       103.79 o                         
  -1  -7  15        614.48        635.89        42.90 o                         
   0  -7  15         10.09          8.16        18.05 o                         
   1  -7  15       1021.13        993.76        39.08 o                         
   2  -7  15       3469.26       3460.85        76.54 o                         
  -4  -6  15         13.11         -7.28        18.23 o                         
  -3  -6  15        177.76        211.33        27.72 o                         
  -2  -6  15         72.42         56.47        20.44 o                         
  -1  -6  15        417.60        421.92        34.60 o                         
   0  -6  15       3983.89       4090.19        87.48 o                         
   1  -6  15        305.28        321.47        33.74 o                         
   2  -6  15         13.25         19.64        16.33 o                         
   3  -6  15        406.09        309.73        45.77 o                         
  -5  -5  15        457.65        442.17        37.52 o                         
  -4  -5  15          6.86         37.36        36.73 o                         
  -3  -5  15       3555.58       3378.68        77.86 o                         
  -2  -5  15         70.42         85.18        21.02 o                         
  -1  -5  15        371.06        334.38        40.98 o                         
   0  -5  15          7.01          3.72        13.52 o                         
   1  -5  15         10.74         33.74        15.00 o                         
   2  -5  15       2315.20       2306.60        53.64 o                         
   3  -5  15         80.97         87.01        19.76 o                         
  -5  -4  15       3094.32       3058.00        62.85 o                         
  -4  -4  15        379.42        341.12        31.34 o                         
  -3  -4  15       1812.91       1830.74        55.35 o                         
  -2  -4  15        425.93        405.64        48.44 o                         
  -1  -4  15       3047.11       3188.54        71.81 o                         
   0  -4  15          0.68         -5.50        12.60 o                         
   1  -4  15       1358.83       1404.62        40.54 o                         
   2  -4  15          0.03         -6.14        14.16 o                         
   3  -4  15        419.27        397.47        32.47 o                         
  -6  -3  15        141.92        139.35        21.95 o                         
  -5  -3  15       1293.69       1300.79        41.78 o                         
  -4  -3  15        137.09        132.77        18.29 o                         
  -3  -3  15       4255.80       4349.71       101.13 o                         
  -2  -3  15        297.47        296.15        27.41 o                         
  -1  -3  15       2268.20       2350.44        46.89 o                         
   0  -3  15          9.99          4.18        17.71 o                         
   1  -3  15       3550.02       3544.89        61.67 o                         
   2  -3  15          6.48         36.27        15.04 o                         
   3  -3  15       1699.14       1704.99        46.34 o                         
   4  -3  15          6.51        -16.10        16.10 o                         
  -6  -2  15         50.55         14.54        21.79 o                         
  -5  -2  15        433.50        449.85        28.70 o                         
  -4  -2  15        520.62        538.99        28.95 o                         
  -3  -2  15        882.04        933.96        31.58 o                         
  -2  -2  15        231.15        247.99        25.18 o                         
  -1  -2  15       2942.95       3136.69        65.20 o                         
   0  -2  15         16.17          9.56        12.28 o                         
   1  -2  15       7047.96       7102.00       114.43 o                         
   2  -2  15         42.64         27.09        14.17 o                         
   3  -2  15       1643.72       1608.82        57.40 o                         
   4  -2  15         22.27         31.80        27.94 o                         
  -6  -1  15       4296.48       4150.64        97.09 o                         
  -5  -1  15        251.95        247.66        30.66 o                         
  -4  -1  15        804.94        759.17        29.97 o                         
  -3  -1  15        350.71        309.10        21.87 o                         
  -2  -1  15       1156.33       1085.35        28.80 o                         
  -1  -1  15        529.10        536.41        25.09 o                         
   0  -1  15         23.80         22.01        12.63 o                         
   1  -1  15       1060.88       1038.51        72.22 o                         
   2  -1  15         13.38         -9.68        15.75 o                         
   3  -1  15       5662.00       5634.80       107.99 o                         
   4  -1  15          9.77         -7.39        25.02 o                         
  -6   0  15       1527.74       1537.21        60.74 o                         
  -5   0  15        206.98        219.76        41.52 o                         
  -4   0  15       7987.45       7667.80        96.55 o                         
  -3   0  15        231.25        227.45        19.56 o                         
  -2   0  15         17.34         27.92        10.51 o                         
  -1   0  15         84.88        119.70        15.97 o                         
   0   0  15       1091.18       1073.57        31.41 o                         
   1   0  15        814.53        827.45        39.09 o                         
   2   0  15        385.74        435.01        35.53 o                         
   3   0  15        456.40        389.46        34.41 o                         
   4   0  15         72.91         37.58        21.04 o                         
  -6   1  15       2205.71       2376.07        73.42 o                         
  -5   1  15         18.45         28.58        20.96 o                         
  -4   1  15         69.23         51.95        19.74 o                         
  -3   1  15        367.84        418.12        23.95 o                         
  -2   1  15       8533.47       8618.21        86.28 o                         
  -1   1  15        886.69        964.89        25.72 o                         
   0   1  15          9.05         14.16        15.00 o                         
   1   1  15        343.34        337.15        29.55 o                         
   2   1  15       3290.52       3261.39        76.10 o                         
   3   1  15        609.12        578.19        40.80 o                         
   4   1  15        121.34        140.72        26.44 o                         
  -6   2  15          5.05         10.98        20.44 o                         
  -5   2  15        302.35        346.62        35.12 o                         
  -4   2  15       2527.86       2547.89        67.00 o                         
  -3   2  15         12.98         15.33        13.78 o                         
  -2   2  15          4.51          5.38        10.05 o                         
  -1   2  15       1195.73       1162.24        33.55 o                         
   0   2  15       6685.97       7025.02        89.78 o                         
   1   2  15       1031.70       1024.85        43.58 o                         
   2   2  15         20.86         -6.13        16.45 o                         
   3   2  15         99.70        128.89        26.29 o                         
   4   2  15       4095.45       4136.89       132.00 o                         
  -6   3  15        285.69        242.65        32.96 o                         
  -5   3  15        871.28        859.18        45.77 o                         
  -4   3  15         43.16         50.63        15.16 o                         
  -3   3  15        912.32        904.60        32.78 o                         
  -2   3  15       3173.48       3145.37        63.48 o                         
  -1   3  15        114.00        163.11        17.98 o                         
   0   3  15         10.50         26.49        13.28 o                         
   1   3  15        188.04        187.43        29.81 o                         
   2   3  15       3070.53       3022.24        74.76 o                         
   3   3  15        578.17        534.67        47.90 o                         
   4   3  15        532.80        540.73        61.74 o                         
  -5   4  15       5557.38       5558.11       110.60 o                         
  -4   4  15        557.75        570.15        32.06 o                         
  -3   4  15       1295.15       1211.19        48.87 o                         
  -2   4  15         71.74         50.46        19.56 o                         
  -1   4  15       2764.44       2741.38        63.42 o                         
   0   4  15       3126.77       3249.35        59.71 o                         
   1   4  15        564.50        553.37        30.12 o                         
   2   4  15          0.43          9.08        18.60 o                         
   3   4  15         17.13          5.16        20.13 o                         
  -5   5  15       1639.52       1776.56        49.59 o                         
  -4   5  15        304.56        329.45        34.86 o                         
  -3   5  15       4290.07       4255.90        93.66 o                         
  -2   5  15       2586.42       2554.44        70.51 o                         
  -1   5  15       1295.22       1212.10        78.24 o                         
   0   5  15         44.66         55.11        16.49 o                         
   1   5  15        468.77        550.78        35.24 o                         
   2   5  15       1383.55       1426.45        47.51 o                         
   3   5  15        277.37        264.40        33.09 o                         
  -4   6  15        319.95        279.01        47.61 o                         
  -3   6  15       1881.11       1892.45        64.34 o                         
  -2   6  15         37.55         11.59        19.31 o                         
  -1   6  15       1811.33       1832.51        63.52 o                         
   0   6  15       1138.21       1107.13        39.37 o                         
   1   6  15       1252.23       1271.22        50.36 o                         
   2   6  15        198.53        142.68        22.57 o                         
  -3   7  15       1053.58        976.08        83.03 o                         
  -2   7  15         24.03        -18.07        18.07 o                         
  -1   7  15        224.17        282.42        62.51 o                         
   0   7  15          2.44        -14.37        28.74 o                         
   1   7  15        500.61        472.07        32.71 o                         
  -3  -7  16        209.81        226.26        32.20 o                         
  -2  -7  16       2331.44       2222.05        68.09 o                         
  -1  -7  16        943.14        911.56        87.29 o                         
   0  -7  16          1.54        -17.12        17.12 o                         
   1  -7  16        381.27        348.11        28.74 o                         
  -4  -6  16        974.57       1002.37        80.11 o                         
  -3  -6  16         99.17        148.98        26.14 o                         
  -2  -6  16          2.27         17.90        17.64 o                         
  -1  -6  16        226.83        246.99        29.33 o                         
   0  -6  16       5815.10       6033.73       157.55 o                         
   1  -6  16        418.34        442.04        52.01 o                         
   2  -6  16        134.44        110.34        20.47 o                         
  -4  -5  16         14.03          3.04        33.00 o                         
  -3  -5  16       1501.79       1545.46        54.92 o                         
  -2  -5  16        529.67        500.26        65.20 o                         
  -1  -5  16         88.45        136.81        24.39 o                         
   0  -5  16         24.59         19.31        14.71 o                         
   1  -5  16        336.09        390.31        47.47 o                         
   2  -5  16       4091.65       3943.70        72.49 o                         
  -5  -4  16       3431.97       3358.82       120.00 o                         
  -4  -4  16        480.13        516.74        94.48 o                         
  -3  -4  16        653.77        719.50        57.22 o                         
  -2  -4  16        155.48        180.12        43.65 o                         
  -1  -4  16       1692.19       1758.28        55.09 o                         
   0  -4  16         99.04        136.45        21.00 o                         
   1  -4  16        375.22        403.70        27.85 o                         
   2  -4  16          4.41         17.36        17.01 o                         
   3  -4  16         18.61         13.55        16.21 o                         
  -5  -3  16       2508.22       2560.84        99.76 o                         
  -4  -3  16          0.28          0.64        17.26 o                         
  -3  -3  16       4934.37       5013.95        94.41 o                         
  -2  -3  16         99.56        105.86        28.74 o                         
  -1  -3  16       2778.45       2960.07        55.34 o                         
   0  -3  16          5.13        -12.38        12.38 o                         
   1  -3  16       2113.87       2167.94        49.53 o                         
   2  -3  16        216.54        212.97        22.30 o                         
   3  -3  16        460.83        458.59        40.86 o                         
  -5  -2  16       2308.97       2241.02        53.54 o                         
  -4  -2  16         79.17        103.23        30.86 o                         
  -3  -2  16       1172.39       1186.62        45.31 o                         
  -2  -2  16        252.64        266.31        26.69 o                         
  -1  -2  16       7375.66       7411.85        93.17 o                         
   0  -2  16        156.05        166.63        19.14 o                         
   1  -2  16       3214.03       3208.53        59.35 o                         
   2  -2  16         68.92         36.13        16.55 o                         
   3  -2  16       1112.43       1077.94        49.90 o                         
  -6  -1  16       2593.65       2540.78       113.37 o                         
  -5  -1  16        148.38        175.30        27.78 o                         
  -4  -1  16         78.35         70.72        16.79 o                         
  -3  -1  16       1210.86       1222.72        37.81 o                         
  -2  -1  16        659.64        630.73        26.88 o                         
  -1  -1  16       1032.33       1147.95        34.62 o                         
   0  -1  16         36.99         56.68        14.48 o                         
   1  -1  16       2782.62       2944.09        60.67 o                         
   2  -1  16         87.29         79.78        38.59 o                         
   3  -1  16       4386.56       4151.40       106.45 o                         
   4  -1  16          4.89          9.80        31.67 o                         
  -6   0  16        895.30        890.82        50.81 o                         
  -5   0  16          5.85          4.84        23.69 o                         
  -4   0  16       2752.45       2764.53        67.42 o                         
  -3   0  16         84.55         96.58        16.06 o                         
  -2   0  16        225.79        257.47        18.58 o                         
  -1   0  16        455.43        478.88        25.58 o                         
   0   0  16       2623.67       2808.90        52.87 o                         
   1   0  16        791.92        829.06        40.52 o                         
   2   0  16         97.92         92.65        23.03 o                         
   3   0  16       2297.64       2161.97        66.67 o                         
   4   0  16         55.49         79.95        25.39 o                         
  -6   1  16       2879.94       2939.88       131.71 o                         
  -5   1  16         21.52         17.79        20.11 o                         
  -4   1  16        492.81        435.45        54.56 o                         
  -3   1  16        494.87        523.92        23.27 o                         
  -2   1  16       7990.47       7972.34        83.26 o                         
  -1   1  16        240.82        239.21        20.29 o                         
   0   1  16         26.91         14.59        16.34 o                         
   1   1  16         32.05         46.34        19.02 o                         
   2   1  16       1683.52       1621.92        99.53 o                         
   3   1  16       1117.19       1033.38        48.87 o                         
  -5   2  16         50.53         55.59        22.37 o                         
  -4   2  16       3138.77       3113.70        75.26 o                         
  -3   2  16        277.32        271.58        22.16 o                         
  -2   2  16          0.39         18.42        11.52 o                         
  -1   2  16        987.76       1026.97        33.15 o                         
   0   2  16       7190.48       7357.17       166.84 o                         
   1   2  16       1056.41       1128.05        46.39 o                         
   2   2  16        173.60        172.78        32.73 o                         
   3   2  16         37.90         29.06        21.59 o                         
  -5   3  16        107.96        130.12        26.35 o                         
  -4   3  16        102.10        121.08        18.56 o                         
  -3   3  16         35.57         42.44        19.85 o                         
  -2   3  16       2611.78       2595.60        51.59 o                         
  -1   3  16        235.90        245.86        21.59 o                         
   0   3  16         29.70         12.84        19.31 o                         
   1   3  16       1108.18       1053.42       101.93 o                         
   2   3  16       6108.93       5701.21       109.50 o                         
   3   3  16        529.69        446.43        39.26 o                         
  -5   4  16       1880.83       1882.25        64.56 o                         
  -4   4  16       1390.27       1381.93        54.01 o                         
  -3   4  16        249.23        245.01        29.33 o                         
  -2   4  16        142.70        116.59        24.26 o                         
  -1   4  16        491.63        520.46        34.60 o                         
   0   4  16       1920.55       2132.43        49.74 o                         
   1   4  16         32.35         43.76        19.47 o                         
   2   4  16         11.56         21.61        20.11 o                         
   3   4  16        226.68        140.79        29.27 o                         
  -4   5  16        102.49         94.16        25.07 o                         
  -3   5  16       5479.77       5315.28       137.06 o                         
  -2   5  16       1022.97        935.62        72.12 o                         
  -1   5  16        723.95        773.81        76.89 o                         
   0   5  16          0.25         12.87        21.60 o                         
   1   5  16        978.67        944.75        37.95 o                         
   2   5  16        931.84        928.73        71.59 o                         
  -3   6  16       1400.78       1280.34        56.27 o                         
  -2   6  16        175.07        176.48        45.51 o                         
  -1   6  16        890.50        877.83        49.86 o                         
   0   6  16       2946.29       3038.90        82.04 o                         
   1   6  16       1089.79       1153.89        63.12 o                         
  -1   7  16       1343.33       1357.93       118.14 o                         
  -1  -7  17        183.60        202.54        36.46 o                         
  -3  -6  17        802.61        703.26        73.72 o                         
  -2  -6  17        184.09        160.15        33.00 o                         
  -1  -6  17        793.76        811.77        46.91 o                         
   0  -6  17       4017.77       4522.19       137.32 o                         
   1  -6  17        273.92        317.06        27.72 o                         
  -4  -5  17        309.02        283.00        32.37 o                         
  -3  -5  17        771.24        842.15        44.29 o                         
  -2  -5  17       2846.03       2870.13        75.03 o                         
  -1  -5  17        324.84        329.63        63.31 o                         
   0  -5  17          7.20          2.07        18.05 o                         
   1  -5  17        326.76        331.19        26.82 o                         
   2  -5  17       4175.16       4081.86        75.75 o                         
  -4  -4  17          0.28         21.88        19.78 o                         
  -3  -4  17        854.14        843.71        57.99 o                         
  -2  -4  17          0.61         12.19        18.54 o                         
  -1  -4  17         85.00        118.25        23.14 o                         
   0  -4  17       1295.33       1387.97        41.48 o                         
   1  -4  17         35.67         47.90        18.44 o                         
   2  -4  17         78.94         33.68        24.55 o                         
  -5  -3  17        586.01        566.30        41.22 o                         
  -4  -3  17         50.47         54.23        20.20 o                         
  -3  -3  17       3759.57       3586.83        80.10 o                         
  -2  -3  17          0.23          2.82        20.76 o                         
  -1  -3  17       1966.07       2053.70        59.46 o                         
   0  -3  17          0.24          2.17        13.09 o                         
   1  -3  17        425.71        407.22        27.57 o                         
   2  -3  17        139.40        134.25        21.06 o                         
   3  -3  17         31.79         47.29        22.88 o                         
  -5  -2  17       2007.63       2064.05        66.80 o                         
  -4  -2  17          3.42         22.07        16.82 o                         
  -3  -2  17       1398.87       1390.42        49.44 o                         
  -2  -2  17        243.51        228.23        37.79 o                         
  -1  -2  17       3195.78       3372.08        59.75 o                         
   0  -2  17       1184.76       1143.63        37.47 o                         
   1  -2  17       1802.59       1846.21        46.38 o                         
   2  -2  17          3.02          7.21        18.64 o                         
   3  -2  17        233.79        230.29        62.25 o                         
  -5  -1  17        326.33        333.99        52.43 o                         
  -4  -1  17          3.08         -2.25        13.86 o                         
  -3  -1  17       1777.45       1982.68        56.91 o                         
  -2  -1  17         34.11         46.40        17.87 o                         
  -1  -1  17       3602.81       3684.27        61.97 o                         
   0  -1  17         55.82         87.13        18.10 o                         
   1  -1  17       4332.99       4187.88        88.76 o                         
   2  -1  17         11.88         -2.45        27.68 o                         
   3  -1  17       3130.06       2866.03        79.15 o                         
  -5   0  17        317.29        273.20        31.98 o                         
  -4   0  17       1982.31       2068.77       114.97 o                         
  -3   0  17        332.74        334.31        24.86 o                         
  -2   0  17        186.93        218.28        20.84 o                         
  -1   0  17        765.62        786.00        30.57 o                         
   0   0  17         37.18         29.45        18.40 o                         
   1   0  17       1913.07       1939.84        60.42 o                         
   2   0  17          2.90         16.32        19.69 o                         
   3   0  17       1438.31       1430.97        57.40 o                         
  -5   1  17         88.89         74.73        28.74 o                         
  -4   1  17        272.12        231.57        28.78 o                         
  -3   1  17        107.77         91.59        16.60 o                         
  -2   1  17       2194.28       2213.82        60.39 o                         
  -1   1  17         96.97        104.60        20.49 o                         
   0   1  17         22.42          4.38        16.92 o                         
   1   1  17        146.79        168.62        33.00 o                         
   2   1  17          0.83          0.11        20.49 o                         
   3   1  17       1538.90       1469.55        59.72 o                         
  -5   2  17        278.32        230.96        31.79 o                         
  -4   2  17       4118.03       4031.47        88.48 o                         
  -3   2  17        177.43        170.18        25.13 o                         
  -2   2  17         81.01        121.61        17.62 o                         
  -1   2  17        938.22       1035.29        42.07 o                         
   0   2  17       5854.16       5965.09       105.77 o                         
   1   2  17        799.83        792.05        47.35 o                         
   2   2  17        138.18        132.45        25.61 o                         
   3   2  17        113.45         81.32        25.78 o                         
  -5   3  17          9.62         -9.83        19.85 o                         
  -4   3  17        140.31        118.52        24.33 o                         
  -3   3  17        579.08        577.06        52.43 o                         
  -2   3  17       4338.30       4466.79        93.92 o                         
  -1   3  17        713.07        723.00        35.05 o                         
   0   3  17          0.03        -15.57        15.99 o                         
   1   3  17        340.30        311.92        31.55 o                         
   2   3  17       4207.36       4092.02        93.40 o                         
  -4   4  17        387.60        453.88        37.97 o                         
  -3   4  17         84.04         63.37        21.97 o                         
  -2   4  17         67.99         62.47        22.37 o                         
  -1   4  17        108.73        107.37        18.79 o                         
   0   4  17       4166.72       4368.19        90.91 o                         
   1   4  17        133.78        142.36        38.32 o                         
   2   4  17        224.88        189.39        53.49 o                         
  -3   5  17       1567.87       1470.32        58.58 o                         
  -2   5  17       1267.34       1211.89        53.18 o                         
  -1   5  17        712.75        763.92       114.14 o                         
   0   5  17          3.89          2.24        19.92 o                         
   1   5  17         80.54         92.21        42.32 o                         
  -2   6  17         76.16         94.90        38.86 o                         
  -1   6  17       1603.37       1569.81        62.64 o                         
   0   6  17       3758.12       4041.95        96.91 o                         
  -2  -6  18        110.94        145.53        26.89 o                         
  -1  -6  18        167.60        150.13        27.84 o                         
  -3  -5  18        125.17        105.11        25.56 o                         
  -2  -5  18       3530.91       3454.11        88.86 o                         
  -1  -5  18        496.90        492.43        40.02 o                         
   0  -5  18         35.37         18.34        20.11 o                         
   1  -5  18        561.03        507.46        32.65 o                         
  -4  -4  18        427.59        384.69        36.37 o                         
  -3  -4  18         80.69         92.73        31.94 o                         
  -2  -4  18          4.05          5.45        18.72 o                         
  -1  -4  18         73.17         88.28        23.03 o                         
   0  -4  18       2843.20       3027.03        61.94 o                         
   1  -4  18        673.40        627.89        36.04 o                         
   2  -4  18          3.90          0.99        16.42 o                         
  -4  -3  18         54.78         43.25        30.61 o                         
  -3  -3  18       1066.81       1012.72        46.72 o                         
  -2  -3  18        143.62        132.61        24.10 o                         
  -1  -3  18        372.65        397.81        34.25 o                         
   0  -3  18          0.02        -10.28        14.02 o                         
   1  -3  18        207.50        186.08        22.16 o                         
   2  -3  18       2666.82       2648.18       112.04 o                         
  -4  -2  18        439.30        476.49        36.83 o                         
  -3  -2  18       1830.06       1898.83       115.48 o                         
  -2  -2  18          3.81         -4.40        43.65 o                         
  -1  -2  18       1803.72       1881.84        46.87 o                         
   0  -2  18       1063.91       1120.24        38.86 o                         
   1  -2  18       2162.49       2215.30       106.99 o                         
   2  -2  18          6.89         25.78        20.06 o                         
  -5  -1  18        380.15        325.43        35.57 o                         
  -4  -1  18        163.38        141.77        24.63 o                         
  -3  -1  18       6153.22       6328.42       109.48 o                         
  -2  -1  18         71.52         65.68        19.76 o                         
  -1  -1  18       3406.39       3817.65        65.43 o                         
   0  -1  18          8.20        -16.49        16.49 o                         
   1  -1  18        720.02        798.61        79.55 o                         
   2  -1  18         17.54        -12.01        29.27 o                         
  -5   0  18        132.29        130.18        27.03 o                         
  -4   0  18        436.13        413.42        44.71 o                         
  -3   0  18        937.80        870.76        47.90 o                         
  -2   0  18         14.28         10.74        24.49 o                         
  -1   0  18       2289.68       2299.03        61.91 o                         
   0   0  18        431.66        475.26        36.68 o                         
   1   0  18       1659.15       1637.11        57.15 o                         
   2   0  18         49.85         32.28        22.20 o                         
  -5   1  18        328.99        302.45        48.14 o                         
  -4   1  18        233.95        226.80        42.05 o                         
  -3   1  18        644.09        596.38        30.34 o                         
  -2   1  18       1426.63       1475.62        69.46 o                         
  -1   1  18        233.02        246.95        27.84 o                         
   0   1  18          2.04         -8.91        17.83 o                         
   1   1  18        970.40       1032.67        54.56 o                         
   2   1  18        394.62        365.70        35.39 o                         
  -4   2  18       3522.21       3560.03        84.27 o                         
  -3   2  18         53.03         65.65        21.26 o                         
  -2   2  18        457.41        489.32        34.78 o                         
  -1   2  18        477.80        449.36        34.63 o                         
   0   2  18       2482.02       2573.16        80.37 o                         
   1   2  18        796.42        817.19        44.11 o                         
   2   2  18         36.31         41.25        21.45 o                         
  -4   3  18        558.70        423.63        56.42 o                         
  -3   3  18        565.49        626.84        42.71 o                         
  -2   3  18       6299.38       6313.36       114.41 o                         
  -1   3  18        512.77        527.67        37.70 o                         
   0   3  18         34.27         35.68        19.78 o                         
   1   3  18        352.48        283.20        49.74 o                         
   2   3  18       2634.87       2640.05        77.02 o                         
  -3   4  18          3.64        -15.74        18.43 o                         
  -2   4  18         23.96         22.99        21.14 o                         
  -1   4  18        174.76        182.10        23.02 o                         
   0   4  18        890.73        945.24        46.02 o                         
   1   4  18        817.14        819.58        63.34 o                         
  -2   5  18        986.95       1086.49        52.85 o                         
  -1   5  18        111.87        146.97        40.72 o                         
   0   5  18         21.07          3.93        20.23 o                         
  -2  -5  19       4398.56       4539.23       143.71 o                         
  -1  -5  19        502.97        410.37        37.26 o                         
  -3  -4  19         46.10         44.72        22.92 o                         
  -2  -4  19        240.00        227.46        31.41 o                         
  -1  -4  19        618.44        583.13        42.28 o                         
   0  -4  19       2658.46       2917.84        77.33 o                         
  -3  -3  19        146.89        125.07        25.22 o                         
  -2  -3  19        268.25        302.18        32.74 o                         
  -1  -3  19        137.74        186.85        27.66 o                         
   0  -3  19         28.24         42.49        16.78 o                         
   1  -3  19        129.33        107.91        29.89 o                         
  -4  -2  19          5.15        -16.07        16.07 o                         
  -3  -2  19        532.12        577.58        63.87 o                         
  -2  -2  19         37.06         29.13        19.38 o                         
  -1  -2  19       1770.71       1790.49        58.14 o                         
   0  -2  19         43.89         71.73        18.15 o                         
   1  -2  19        689.11        670.78        45.77 o                         
  -4  -1  19          5.37          4.91        18.56 o                         
  -3  -1  19       4493.00       4347.48        89.66 o                         
  -2  -1  19         37.18         28.85        19.31 o                         
  -1  -1  19        988.19       1098.95        38.60 o                         
   0  -1  19         21.78         -4.73        36.73 o                         
   1  -1  19       1771.81       1807.23        62.39 o                         
   2  -1  19         80.63        109.22        26.22 o                         
  -4   0  19         39.67         69.19        31.94 o                         
  -3   0  19       1999.54       1955.50        58.66 o                         
  -2   0  19          3.84         -2.68        16.92 o                         
  -1   0  19       1691.28       1860.98        58.33 o                         
   0   0  19        301.55        305.55        32.36 o                         
   1   0  19       2597.73       2812.84        77.02 o                         
   2   0  19          1.72        -18.27        18.27 o                         
  -4   1  19          1.46          5.53        20.76 o                         
  -3   1  19        949.46       1002.68        63.87 o                         
  -2   1  19         86.90         89.07        21.82 o                         
  -1   1  19       1566.64       1666.55        56.22 o                         
   0   1  19          5.58         -3.69        18.43 o                         
   1   1  19       3076.39       3219.54        82.22 o                         
  -4   2  19       2939.23       2887.81       115.50 o                         
  -2   2  19         32.71         33.41        18.81 o                         
  -1   2  19        398.34        428.48        43.91 o                         
   0   2  19        113.98        150.50        25.14 o                         
   1   2  19       1129.01       1212.69        54.22 o                         
  -3   3  19        257.47        259.76        67.84 o                         
  -2   3  19       3662.01       3535.48       119.23 o                         
  -1   3  19        175.91        214.93        27.62 o                         
   0   3  19         17.70         17.62        20.28 o                         
  -2   4  19        111.40        138.27        28.04 o                         
  -2  -3  20       3103.81       3050.09        80.32 o                         
  -1  -3  20        238.57        283.55        35.10 o                         
   0  -3  20         26.21         35.81        17.79 o                         
  -3  -2  20        267.54        266.90        31.79 o                         
  -2  -2  20          1.77         -8.13        18.40 o                         
  -1  -2  20        496.55        529.84        40.08 o                         
   0  -2  20       1364.67       1382.73        55.69 o                         
  -3  -1  20       2341.71       2340.90        66.77 o                         
  -2  -1  20         61.58         58.84        34.86 o                         
  -1  -1  20       1426.94       1549.51        56.08 o                         
   0  -1  20         27.26         24.58        20.92 o                         
  -3   0  20       1799.15       1636.99        55.84 o                         
  -2   0  20        108.52         86.23        29.81 o                         
  -1   0  20       2704.06       2939.31        74.70 o                         
   0   0  20        181.75        201.30        29.83 o                         
  -2   1  20        191.26        178.81        27.44 o                         
  -1   1  20       3101.76       3154.01        78.04 o                         
   0   1  20          2.11         -9.62        18.11 o                         
  -2   2  20          7.50        -10.84        19.51 o                         
  -1   2  20       1182.67       1225.27        72.92 o                         
   0   2  20          5.05        -24.48        24.48 o                         
                                                                                
